# Supplementary material for: Genome-wide identification and analysis of A-to-I RNA editing events in the malignantly transformed cell lines from bronchial epithelial cell line induced by α-particles radiation
Source: PLoS One. 2019 Jun 3;14(6):e0213047. doi: 10.1371/journal.pone.0213047 (PMC6546236; doi:10.1371/journal.pone.0213047)
Supplement: S1 Table — (XLSX) [file pone.0213047.s001.xlsx]

## Sheet: BEP2D
Chrom	Pos	Ref	Alt	Editing Level (Jinbilly)	Editing Level (GIREMI)	Genome location	Mutation type
chr1	945188	A	G	0.8	0.8	intronic	-
chr1	945639	A	G	0.667	0.5	intronic	-
chr1	945701	A	G	0.8	0.8	intronic	-
chr1	1215445	A	G	0.5	0.571429	ncRNA_intronic	-
chr1	1215478	A	G	0.545	0.545455	ncRNA_intronic	-
chr1	1215503	A	G	0.25	0.545455	ncRNA_intronic	-
chr1	1251844	T	C	0.2	0.820513	intronic	-
chr1	1251914	T	C	0.238	0.791667	intronic	-
chr1	1252180	T	C	0.3	0.8125	intronic	-
chr1	1252182	T	C	0.2	0.761905	intronic	-
chr1	1252441	T	C	0.412	0.535714	intronic	-
chr1	1252443	T	C	0.4	0.571429	intronic	-
chr1	1252468	T	C	0.207	0.8	intronic	-
chr1	1252723	T	C	0.318	0.702128	intronic	-
chr1	1253313	T	C	0.538	0.642857	ncRNA_intronic	-
chr1	1253343	T	C	0.556	0.545455	ncRNA_intronic	-
chr1	1253357	T	C	0.714	0.777778	ncRNA_intronic	-
chr1	1253386	T	C	0.667	0.666667	ncRNA_intronic	-
chr1	1253944	T	C	0.536	0.548387	ncRNA_intronic	-
chr1	1254016	T	C	0.588	0.578947	ncRNA_exonic	-
chr1	1340019	T	C	0.214	0.733333	intronic	-
chr1	1340082	T	C	0.25	0.75	intronic	-
chr1	1344998	A	G	0.25	0.75	ncRNA_exonic	-
chr1	1345001	A	G	0.75	0.769231	ncRNA_exonic	-
chr1	1345051	A	G	0.154	0.823529	ncRNA_exonic	-
chr1	1418757	A	G	0.571	0.571429	intronic	-
chr1	1594977	T	C	0.421	0.619048	UTR3	-
chr1	1595006	T	C	0.3	0.7	UTR3	-
chr1	1595025	T	C	0.217	0.782609	UTR3	-
chr1	1595048	T	C	0.412	0.6	UTR3	-
chr1	1595074	T	C	0.19	0.809524	UTR3	-
chr1	1595586	T	C	0.8	0.8	UTR3	-
chr1	1660888	T	C	0.462	0.571429	ncRNA_intronic	-
chr1	1660916	T	C	0.222	0.615385	ncRNA_intronic	-
chr1	1660944	T	C	0.5	0.5	ncRNA_intronic	-
chr1	1660948	T	C	0.267	0.733333	ncRNA_intronic	-
chr1	1660957	T	C	0.286	0.5	ncRNA_intronic	-
chr1	1660958	T	C	0.429	0.533333	ncRNA_intronic	-
chr1	1661036	T	C	0.3	0.636364	ncRNA_intronic	-
chr1	1661099	T	C	0.75	0.714286	ncRNA_intronic	-
chr1	1661104	T	C	0.786	0.8125	ncRNA_intronic	-
chr1	1661410	T	C	0.455	0.56	ncRNA_intronic	-
chr1	1661492	T	C	0.5	0.555556	ncRNA_intronic	-
chr1	1662547	T	C	0.211	0.8	ncRNA_intronic	-
chr1	1662604	T	C	0.438	0.611111	ncRNA_intronic	-
chr1	1662610	T	C	0.714	0.625	ncRNA_intronic	-
chr1	1662627	T	C	0.846	0.846154	ncRNA_intronic	-
chr1	1662694	T	C	0.647	0.647059	ncRNA_intronic	-
chr1	1662704	T	C	0.5	0.5	ncRNA_intronic	-
chr1	1662708	T	C	0.4	0.636364	ncRNA_intronic	-
chr1	1662729	T	C	0.368	0.65	ncRNA_intronic	-
chr1	1662733	T	C	0.438	0.631579	ncRNA_intronic	-
chr1	1662764	T	C	0.55	0.55	ncRNA_intronic	-
chr1	3729317	T	C	0.167	0.848485	UTR3	-
chr1	3729378	T	C	0.152	0.848485	UTR3	-
chr1	3730250	T	C	0.417	0.583333	UTR3	-
chr1	3730327	T	C	0.636	0.636364	UTR3	-
chr1	3730331	T	C	0.455	0.545455	UTR3	-
chr1	3730332	T	C	0.25	0.75	UTR3	-
chr1	3730351	T	C	0.25	0.727273	UTR3	-
chr1	3730400	T	C	0.818	0.833333	UTR3	-
chr1	6282224	T	C	0.526	0.526316	UTR3	-
chr1	6282301	T	C	0.364	0.666667	UTR3	-
chr1	6282324	T	C	0.533	0.533333	UTR3	-
chr1	6282400	T	C	0.333	0.625	UTR3	-
chr1	6282401	T	C	0.35	0.65	UTR3	-
chr1	6283260	T	C	0.529	0.529412	UTR3	-
chr1	6311953	T	C	0.357	0.6	intronic	-
chr1	6311954	T	C	0.583	0.571429	intronic	-
chr1	6583457	T	C	0.444	0.6	UTR3	-
chr1	6607743	T	C	1	0.8	intronic	-
chr1	6607749	T	C	0.8	0.8	intronic	-
chr1	6709488	T	C	0.714	0.75	intronic	-
chr1	8928893	T	C	0.357	0.6875	intronic	-
chr1	8929036	T	C	0.278	0.722222	intronic	-
chr1	9160963	T	C	0.174	0.833333	UTR3	-
chr1	9160975	T	C	0.182	0.818182	UTR3	-
chr1	9160982	T	C	0.467	0.5	UTR3	-
chr1	9161011	T	C	0.385	0.615385	UTR3	-
chr1	9161137	T	C	0.3	0.75	UTR3	-
chr1	9161142	T	C	0.727	0.727273	UTR3	-
chr1	9161192	T	C	0.727	0.727273	UTR3	-
chr1	9161196	T	C	0.714	0.625	UTR3	-
chr1	9161199	T	C	0.75	0.75	UTR3	-
chr1	9326957	A	G	0.447	0.666667	UTR3	-
chr1	9328047	A	G	0.417	0.583333	UTR3	-
chr1	9331094	A	G	0.258	0.694444	UTR3	-
chr1	9643154	A	G	0.714	0.625	UTR3	-
chr1	9643195	A	G	0.5	0.5	UTR3	-
chr1	9800393	T	C	0.267	0.733333	intronic	-
chr1	9987436	T	C	0.208	0.78481	intergenic	-
chr1	9987443	T	C	0.195	0.80315	intergenic	-
chr1	9987462	T	C	0.23	0.761364	intergenic	-
chr1	9987470	T	C	0.375	0.666667	intergenic	-
chr1	9987484	T	C	0.379	0.666667	intergenic	-
chr1	9988147	T	C	0.19	0.809524	downstream	-
chr1	9988691	T	C	0.333	0.666667	downstream	-
chr1	9988849	T	C	0.375	0.833333	downstream	-
chr1	10042955	A	G	0.345	0.7	UTR3	-
chr1	10042987	A	G	0.25	0.76	UTR3	-
chr1	10042988	A	G	0.435	0.625	UTR3	-
chr1	10043043	A	G	0.417	0.583333	UTR3	-
chr1	10043053	A	G	0.364	0.64	UTR3	-
chr1	10043079	A	G	0.273	0.6	UTR3	-
chr1	10043089	A	G	0.4	0.68	UTR3	-
chr1	10044137	A	G	0.75	0.75	ncRNA_intronic	-
chr1	10044379	A	G	0.111	0.8	ncRNA_exonic	-
chr1	10440643	A	G	0.222	0.783784	UTR3	-
chr1	10517276	T	C	0.204	0.815951	UTR3	-
chr1	10517300	T	C	0.167	0.834437	UTR3	-
chr1	10517352	T	C	0.171	0.834711	UTR3	-
chr1	10517512	T	C	0.306	0.725	UTR3	-
chr1	10517527	T	C	0.423	0.633333	UTR3	-
chr1	10517538	T	C	0.375	0.628571	UTR3	-
chr1	10517558	T	C	0.235	0.789474	UTR3	-
chr1	10517564	T	C	0.294	0.722222	UTR3	-
chr1	10517613	T	C	0.75	0.769231	UTR3	-
chr1	10517623	T	C	0.545	0.545455	UTR3	-
chr1	10517653	T	C	0.538	0.5	UTR3	-
chr1	10517672	T	C	0.222	0.736842	UTR3	-
chr1	10517691	T	C	0.265	0.722222	UTR3	-
chr1	10518733	T	C	0.182	0.829268	ncRNA_exonic	-
chr1	10518756	T	C	0.203	0.802817	ncRNA_exonic	-
chr1	10519064	T	C	0.241	0.789474	ncRNA_intronic	-
chr1	10519119	T	C	0.246	0.762712	ncRNA_intronic	-
chr1	10519888	T	C	0.222	0.768116	UTR3	-
chr1	10519912	T	C	0.225	0.764706	UTR3	-
chr1	10519982	T	C	0.235	0.773585	UTR3	-
chr1	10520067	T	C	0.405	0.571429	UTR3	-
chr1	10520097	T	C	0.154	0.84375	UTR3	-
chr1	10520378	T	C	0.571	0.5	UTR3	-
chr1	10520439	T	C	0.409	0.74359	UTR3	-
chr1	10520450	T	C	0.192	0.807692	UTR3	-
chr1	10520532	T	C	0.212	0.722222	UTR3	-
chr1	10520751	T	C	0.235	0.754717	UTR3	-
chr1	10520819	T	C	0.333	0.661765	UTR3	-
chr1	10521126	T	C	0.19	0.825397	UTR3	-
chr1	10521170	T	C	0.34	0.666667	UTR3	-
chr1	10521238	T	C	0.216	0.769231	UTR3	-
chr1	10521260	T	C	0.271	0.76	UTR3	-
chr1	11089813	A	G	0.167	0.5	intronic	-
chr1	11089825	A	G	0.429	0.666667	ncRNA_exonic	-
chr1	11089835	A	G	0.316	0.666667	ncRNA_exonic	-
chr1	15818105	T	C	0.444	0.555556	UTR3	-
chr1	15818247	T	C	0.4	0.6	UTR3	-
chr1	16555606	T	C	0.833	0.833333	intronic	-
chr1	16797495	T	C	0.5	0.5	intergenic	-
chr1	16947406	T	C	0.25	0.722222	intergenic	-
chr1	16947485	T	C	0.333	0.761905	intergenic	-
chr1	16947521	T	C	0.5	0.5	intergenic	-
chr1	16947530	T	C	0.583	0.538462	intergenic	-
chr1	16949034	T	C	0.179	0.818182	intergenic	-
chr1	16949069	T	C	0.229	0.789474	intergenic	-
chr1	16949075	T	C	0.294	0.694444	intergenic	-
chr1	16951219	T	C	0.179	0.827586	intergenic	-
chr1	16951232	T	C	0.189	0.820513	intergenic	-
chr1	16951313	T	C	0.615	0.545455	intergenic	-
chr1	16951315	T	C	0.833	0.818182	intergenic	-
chr1	16951322	T	C	0.455	0.7	intergenic	-
chr1	16951325	T	C	0.889	0.888889	intergenic	-
chr1	19542621	T	C	0.178	0.833333	ncRNA_intronic	-
chr1	19542631	T	C	0.17	0.814815	ncRNA_intronic	-
chr1	19542679	T	C	0.286	0.714286	ncRNA_intronic	-
chr1	19543282	T	C	0.636	0.5	ncRNA_intronic	-
chr1	19543313	T	C	0.278	0.761905	ncRNA_intronic	-
chr1	19543349	T	C	0.625	0.647059	ncRNA_intronic	-
chr1	19543363	T	C	0.125	0.884615	ncRNA_intronic	-
chr1	19543456	T	C	0.455	0.5	ncRNA_intronic	-
chr1	19543457	T	C	0.556	0.5	ncRNA_intronic	-
chr1	19543459	T	C	0.727	0.666667	ncRNA_intronic	-
chr1	19543465	T	C	0.7	0.7	ncRNA_intronic	-
chr1	19543785	T	C	0.381	0.619048	ncRNA_intronic	-
chr1	19543797	T	C	0.6	0.588235	ncRNA_intronic	-
chr1	19543798	T	C	0.208	0.8	ncRNA_intronic	-
chr1	19543824	T	C	0.5	0.5	ncRNA_intronic	-
chr1	19543850	T	C	0.615	0.571429	ncRNA_intronic	-
chr1	19543879	T	C	0.5	0.529412	ncRNA_intronic	-
chr1	19543895	T	C	0.312	0.666667	ncRNA_intronic	-
chr1	19543899	T	C	0.222	0.777778	ncRNA_intronic	-
chr1	19543921	T	C	0.312	0.647059	ncRNA_intronic	-
chr1	19543973	T	C	0.714	0.6875	ncRNA_intronic	-
chr1	19543997	T	C	0.286	0.6875	ncRNA_intronic	-
chr1	19544002	T	C	0.571	0.666667	ncRNA_intronic	-
chr1	19544009	T	C	0.333	0.727273	ncRNA_intronic	-
chr1	19585553	A	G	0.208	0.8	UTR3	-
chr1	19655630	A	G	0.195	0.804878	UTR3	-
chr1	20976023	T	C	0.667	1	ncRNA_exonic	-
chr1	21081804	T	C	0.292	0.8	intronic	-
chr1	21083251	T	C	0.833	0.833333	intronic	-
chr1	21083276	T	C	0.75	0.75	intronic	-
chr1	21101369	T	C	0.152	0.855072	UTR5	-
chr1	21101903	T	C	0.69	0.696629	intronic	-
chr1	26774224	A	G	0.8	0.8	exonic	synonymous SNV
chr1	27205164	T	C	0.214	0.785714	UTR3	-
chr1	27205197	T	C	0.185	0.821429	UTR3	-
chr1	27205224	T	C	0.409	0.541667	UTR3	-
chr1	27271465	A	G	0.429	0.571429	intronic	-
chr1	28661576	A	G	0.833	0.833333	UTR3	-
chr1	28825331	A	G	0.305	0.7	UTR3	-
chr1	28825337	A	G	0.163	0.836735	UTR3	-
chr1	28825370	A	G	0.429	0.571429	UTR3	-
chr1	28825418	A	G	0.308	0.71875	UTR3	-
chr1	28825419	A	G	0.25	0.787879	UTR3	-
chr1	28825433	A	G	0.296	0.724138	UTR3	-
chr1	28825465	A	G	0.304	0.695652	UTR3	-
chr1	28825466	A	G	0.304	0.695652	UTR3	-
chr1	28825486	A	G	0.478	0.576923	UTR3	-
chr1	28825505	A	G	0.273	0.575	UTR3	-
chr1	28826015	A	G	0.256	0.73913	UTR3	-
chr1	28826031	A	G	0.356	0.638298	UTR3	-
chr1	28826085	A	G	0.426	0.622642	UTR3	-
chr1	28835937	A	G	0.162	0.820513	ncRNA_exonic	-
chr1	33066819	A	G	0.263	0.736842	UTR3	-
chr1	33066848	A	G	0.312	0.705882	UTR3	-
chr1	33066859	A	G	0.294	0.705882	UTR3	-
chr1	33066875	A	G	0.4	0.6	UTR3	-
chr1	33098926	T	C	0.25	0.555556	intronic	-
chr1	33148118	A	G	0.344	0.65625	UTR3	-
chr1	33148214	A	G	0.333	0.675676	UTR3	-
chr1	33148216	A	G	0.242	0.777778	UTR3	-
chr1	33148282	A	G	0.333	0.625	UTR3	-
chr1	33148287	A	G	0.364	0.608696	UTR3	-
chr1	33148621	A	G	0.263	0.75	UTR3	-
chr1	33148706	A	G	0.269	0.740741	UTR3	-
chr1	33148720	A	G	0.217	0.791667	UTR3	-
chr1	33148763	A	G	0.286	0.75	UTR3	-
chr1	33148789	A	G	0.579	0.55	UTR3	-
chr1	33149256	A	G	0.462	0.571429	UTR3	-
chr1	33149266	A	G	0.364	0.583333	UTR3	-
chr1	33149363	A	G	0.375	0.625	UTR3	-
chr1	33149373	A	G	0.867	0.866667	UTR3	-
chr1	33149376	A	G	0.867	0.777778	UTR3	-
chr1	33149443	A	G	0.441	0.542857	UTR3	-
chr1	33149486	A	G	0.27	0.725	UTR3	-
chr1	33149496	A	G	0.293	0.707317	UTR3	-
chr1	33149502	A	G	0.585	0.585366	UTR3	-
chr1	33149508	A	G	0.179	0.83871	UTR3	-
chr1	33287365	A	G	0.429	0.625	intronic	-
chr1	33287375	A	G	0.5	0.5	intronic	-
chr1	33287426	A	G	0.625	0.625	intronic	-
chr1	33290187	A	G	0.667	0.714286	intronic	-
chr1	33290276	A	G	0.5	0.5	intronic	-
chr1	35566428	A	G	0.6	0.555556	intronic	-
chr1	35566483	A	G	0.333	0.5	intronic	-
chr1	35566729	A	G	0.6	0.5	intronic	-
chr1	35566803	A	G	1	0.75	intronic	-
chr1	35566875	A	G	0.625	0.642857	intronic	-
chr1	35567366	A	G	0.381	0.636364	intronic	-
chr1	35567386	A	G	0.333	0.666667	intronic	-
chr1	36065489	T	C	0.306	0.702703	UTR3	-
chr1	36065490	T	C	0.24	0.769231	UTR3	-
chr1	36065504	T	C	0.28	0.730769	UTR3	-
chr1	36065516	T	C	0.333	0.68	UTR3	-
chr1	36065529	T	C	0.5	0.5	UTR3	-
chr1	36065562	T	C	0.304	0.75	UTR3	-
chr1	36065615	T	C	0.208	0.791667	UTR3	-
chr1	36065708	T	C	0.667	0.714286	UTR3	-
chr1	36065725	T	C	0.636	0.636364	UTR3	-
chr1	36065738	T	C	0.417	0.75	UTR3	-
chr1	36067817	T	C	0.429	0.529412	UTR3	-
chr1	36067886	T	C	0.6	0.6	UTR3	-
chr1	36067925	T	C	0.238	0.678571	UTR3	-
chr1	36068184	T	C	0.5	0.533333	UTR3	-
chr1	36068210	T	C	0.571	0.6	UTR3	-
chr1	36068214	T	C	0.263	0.736842	UTR3	-
chr1	36068231	T	C	0.389	0.611111	UTR3	-
chr1	36068237	T	C	0.286	0.733333	UTR3	-
chr1	36068295	T	C	0.3	0.708333	UTR3	-
chr1	36068325	T	C	0.536	0.533333	UTR3	-
chr1	36068369	T	C	0.273	0.727273	UTR3	-
chr1	36068370	T	C	0.512	0.5	UTR3	-
chr1	36534763	A	G	0.667	0.666667	UTR3	-
chr1	36534774	A	G	0.909	0.909091	UTR3	-
chr1	36535538	A	G	0.429	0.571429	UTR3	-
chr1	36791189	A	G	0.429	0.7	ncRNA_intronic	-
chr1	36791287	A	G	0.5	0.555556	ncRNA_intronic	-
chr1	36791352	A	G	0.3	0.636364	ncRNA_intronic	-
chr1	36794239	A	G	0.25	0.714286	ncRNA_exonic	-
chr1	36794266	A	G	0.267	0.733333	ncRNA_exonic	-
chr1	36794274	A	G	0.312	0.6875	ncRNA_exonic	-
chr1	36794275	A	G	0.267	0.8	ncRNA_exonic	-
chr1	36794312	A	G	0.2	0.8125	ncRNA_exonic	-
chr1	38326700	T	C	0.3	0.75	ncRNA_exonic	-
chr1	38326774	T	C	0.278	0.789474	ncRNA_intronic	-
chr1	38456251	T	C	0.667	0.666667	UTR5	-
chr1	40220396	A	G	0.231	0.8125	intronic	-
chr1	40220409	A	G	0.167	0.842105	intronic	-
chr1	41505365	T	C	0.833	0.857143	ncRNA_intronic	-
chr1	41505377	T	C	0.5	0.571429	ncRNA_intronic	-
chr1	41506311	T	C	0.429	0.625	ncRNA_intronic	-
chr1	41506315	T	C	0.375	0.625	ncRNA_intronic	-
chr1	41506320	T	C	0.75	0.75	ncRNA_intronic	-
chr1	41631544	T	C	0.273	0.727273	intronic	-
chr1	41631545	T	C	0.211	0.789474	intronic	-
chr1	41631553	T	C	0.211	0.789474	intronic	-
chr1	43134685	A	G	0.8	0.8	intronic	-
chr1	43135100	A	G	0.692	0.692308	intronic	-
chr1	43135106	A	G	0.8	0.8	intronic	-
chr1	43135195	A	G	0.625	0.555556	intronic	-
chr1	43135228	A	G	0.625	0.625	intronic	-
chr1	44459931	A	G	0.667	0.625	intronic	-
chr1	46075604	A	G	0.429	0.571429	intronic	-
chr1	46075661	A	G	0.6	0.6	intronic	-
chr1	46075664	A	G	0.929	0.928571	intronic	-
chr1	46075713	A	G	0.312	0.647059	intronic	-
chr1	46075719	A	G	0.294	0.722222	intronic	-
chr1	46075724	A	G	0.643	0.666667	intronic	-
chr1	46075803	A	G	0.429	0.555556	intronic	-
chr1	46076462	A	G	0.464	0.535714	intronic	-
chr1	46076467	A	G	0.68	0.666667	intronic	-
chr1	46076468	A	G	0.593	0.592593	intronic	-
chr1	46076481	A	G	0.435	0.538462	intronic	-
chr1	46076500	A	G	0.185	0.827586	intronic	-
chr1	46076517	A	G	0.32	0.692308	intronic	-
chr1	46076529	A	G	0.538	0.555556	intronic	-
chr1	46076533	A	G	0.5	0.535714	intronic	-
chr1	46076642	A	G	0.522	0.521739	intronic	-
chr1	46077268	A	G	0.182	0.785714	intronic	-
chr1	46077345	A	G	0.2	0.8	intronic	-
chr1	46077406	A	G	0.195	0.809524	intronic	-
chr1	46121625	T	C	0.5	0.75	intronic	-
chr1	46121643	T	C	0.8	0.818182	intronic	-
chr1	46121695	T	C	0.875	0.5	intronic	-
chr1	46123291	T	C	1	0.666667	intronic	-
chr1	46123351	T	C	0.875	0.875	intronic	-
chr1	46123357	T	C	0.75	0.75	intronic	-
chr1	46123418	T	C	0.4	0.588235	intronic	-
chr1	46123489	T	C	0.727	0.842105	intronic	-
chr1	46160891	T	C	0.4	0.6	ncRNA_intronic	-
chr1	46160894	T	C	0.28	0.72	ncRNA_intronic	-
chr1	46160897	T	C	0.167	0.807692	ncRNA_intronic	-
chr1	46160913	T	C	0.261	0.73913	ncRNA_intronic	-
chr1	46160929	T	C	0.35	0.65	ncRNA_intronic	-
chr1	46160961	T	C	0.375	0.6	ncRNA_intronic	-
chr1	46160991	T	C	0.217	0.791667	ncRNA_intronic	-
chr1	46161036	T	C	0.5	0.533333	ncRNA_intronic	-
chr1	46161099	T	C	0.357	0.642857	ncRNA_intronic	-
chr1	46163386	T	C	0.25	0.733333	upstream;downstream	-
chr1	46163591	T	C	0.5	0.625	upstream;downstream	-
chr1	46163718	T	C	0.286	0.625	upstream;downstream	-
chr1	46164483	T	C	0.7	0.583333	UTR3	-
chr1	46164493	T	C	0.25	0.76	UTR3	-
chr1	46165408	T	C	0.391	0.8	UTR3	-
chr1	46734467	A	G	0.25	0.636364	intronic	-
chr1	46830223	A	G	0.222	0.736842	intergenic	-
chr1	50903135	T	C	0.9	0.9	UTR3	-
chr1	53288894	A	G	0.204	0.8	UTR3	-
chr1	53288897	A	G	0.25	0.787879	UTR3	-
chr1	53289547	A	G	0.277	0.74	UTR3	-
chr1	53289686	A	G	0.474	0.571429	UTR3	-
chr1	53289688	A	G	0.297	0.702703	UTR3	-
chr1	53289759	A	G	0.333	0.772727	UTR3	-
chr1	53289852	A	G	0.308	0.733333	UTR3	-
chr1	53289860	A	G	0.176	0.842105	UTR3	-
chr1	53289892	A	G	0.276	0.724138	UTR3	-
chr1	53290266	A	G	0.333	0.823529	UTR3	-
chr1	53291408	A	G	0.18	0.839286	UTR3	-
chr1	53291420	A	G	0.389	0.603175	UTR3	-
chr1	53291425	A	G	0.339	0.65625	UTR3	-
chr1	53291434	A	G	0.211	0.754098	UTR3	-
chr1	53291435	A	G	0.143	0.838235	UTR3	-
chr1	53359744	A	G	0.5	0.555556	UTR3	-
chr1	53359745	A	G	0.444	0.555556	UTR3	-
chr1	54387896	T	C	0.625	0.666667	intronic	-
chr1	54387902	T	C	0.375	0.555556	intronic	-
chr1	54390388	T	C	0.75	0.8	intronic	-
chr1	54493207	T	C	0.222	0.777778	UTR3	-
chr1	54493225	T	C	0.267	0.733333	UTR3	-
chr1	54567419	A	G	0.429	0.666667	UTR3	-
chr1	54567543	A	G	0.5	0.5	UTR3	-
chr1	62914720	A	G	0.25	0.75	intronic	-
chr1	62915412	A	G	0.5	0.555556	intronic	-
chr1	62915436	A	G	0.333	0.666667	intronic	-
chr1	63907754	T	C	0.385	0.8	intronic	-
chr1	63911351	T	C	0.25	0.764706	intronic	-
chr1	63911477	T	C	0.4	0.583333	intronic	-
chr1	63911556	T	C	0.5	0.555556	intronic	-
chr1	67874696	T	C	0.231	0.733333	UTR3	-
chr1	67874731	T	C	0.583	0.615385	UTR3	-
chr1	67874849	T	C	0.208	0.8	UTR3	-
chr1	78166199	T	C	0.667	0.6	intronic	-
chr1	78166252	T	C	0.909	0.909091	intronic	-
chr1	93600208	A	G	0.429	0.625	intronic	-
chr1	93600238	A	G	0.429	0.555556	intronic	-
chr1	93600243	A	G	0.667	0.666667	intronic	-
chr1	93803536	T	C	0.5	0.545455	ncRNA_exonic	-
chr1	93803611	T	C	0.312	0.722222	ncRNA_exonic	-
chr1	93803622	T	C	0.222	0.777778	ncRNA_exonic	-
chr1	93832305	A	G	0.308	0.714286	UTR3	-
chr1	100611320	A	G	0.571	0.611111	intronic	-
chr1	100611384	A	G	0.294	0.705882	intronic	-
chr1	109475569	A	G	0.375	0.625	UTR3	-
chr1	109475642	A	G	0.857	0.857143	UTR3	-
chr1	109475735	A	G	0.6	0.5	UTR3	-
chr1	109475741	A	G	0.667	0.666667	UTR3	-
chr1	109486841	T	C	0.833	0.833333	intronic	-
chr1	109606149	T	C	0.343	0.684211	downstream	-
chr1	109606156	T	C	0.41	0.571429	downstream	-
chr1	109606192	T	C	0.227	0.787234	downstream	-
chr1	109606336	T	C	0.121	0.852941	downstream	-
chr1	109606345	T	C	0.134	0.873239	downstream	-
chr1	109748657	A	G	0.5	0.5	intergenic	-
chr1	110908616	A	G	0.3	0.7	intronic	-
chr1	110908625	A	G	0.75	0.555556	intronic	-
chr1	113511517	A	G	0.263	0.736842	ncRNA_exonic	-
chr1	113511842	A	G	0.273	0.727273	ncRNA_exonic	-
chr1	113512094	A	G	0.333	0.666667	ncRNA_exonic	-
chr1	113515297	A	G	0.2	0.809524	ncRNA_exonic	-
chr1	113673572	A	G	0.286	0.733333	UTR3	-
chr1	113673622	A	G	0.308	0.692308	UTR3	-
chr1	113673670	A	G	0.333	0.666667	UTR3	-
chr1	145100788	A	G	1	0.6	ncRNA_intronic	-
chr1	145509493	A	G	0.193	0.803279	UTR3	-
chr1	145509570	A	G	0.241	0.76259	UTR3	-
chr1	145511929	A	G	0.412	0.578947	UTR3	-
chr1	145511958	A	G	0.316	0.684211	UTR3	-
chr1	145512014	A	G	0.605	0.605263	UTR3	-
chr1	145512024	A	G	0.325	0.666667	UTR3	-
chr1	145512073	A	G	0.281	0.742857	UTR3	-
chr1	145512074	A	G	0.733	0.705882	UTR3	-
chr1	145512078	A	G	0.788	0.794118	UTR3	-
chr1	145512925	A	G	0.242	0.735294	UTR3	-
chr1	145512930	A	G	0.333	0.666667	UTR3	-
chr1	145512944	A	G	0.778	0.785714	UTR3	-
chr1	145512950	A	G	0.462	0.555556	UTR3	-
chr1	145512951	A	G	0.741	0.740741	UTR3	-
chr1	145512955	A	G	0.241	0.758621	UTR3	-
chr1	145513017	A	G	0.704	0.666667	UTR3	-
chr1	145513031	A	G	0.353	0.631579	UTR3	-
chr1	145513034	A	G	0.294	0.684211	UTR3	-
chr1	145513094	A	G	0.37	0.612903	UTR3	-
chr1	145513112	A	G	0.476	0.583333	UTR3	-
chr1	145513113	A	G	0.364	0.64	UTR3	-
chr1	145513114	A	G	0.314	0.685714	UTR3	-
chr1	145689533	A	G	0.4	0.692308	UTR3	-
chr1	145689537	A	G	0.444	0.615385	UTR3	-
chr1	145689566	A	G	0.875	0.56	UTR3	-
chr1	145689568	A	G	0.5	0.6	UTR3	-
chr1	145689717	A	G	0.4	0.605634	UTR3	-
chr1	150593225	T	C	0.5	0.5	intronic	-
chr1	150593315	T	C	0.714	0.625	intronic	-
chr1	150593958	T	C	0.6	0.6	UTR3	-
chr1	150594025	T	C	0.25	0.75	UTR3	-
chr1	150968661	T	C	0.3	0.7	UTR3	-
chr1	151091829	A	G	0.375	0.692308	UTR3	-
chr1	151091836	A	G	0.556	0.615385	UTR3	-
chr1	151091944	A	G	0.364	0.636364	UTR3	-
chr1	151095707	A	G	0.5	0.5	UTR3	-
chr1	151095754	A	G	0.5	0.5	UTR3	-
chr1	151095834	A	G	0.308	0.692308	UTR3	-
chr1	151096065	A	G	0.421	0.571429	UTR3	-
chr1	151096145	A	G	0.471	0.526316	UTR3	-
chr1	151096150	A	G	0.353	0.611111	UTR3	-
chr1	151096165	A	G	0.375	0.714286	UTR3	-
chr1	151096207	A	G	0.5	0.5	UTR3	-
chr1	151096217	A	G	0.235	0.764706	UTR3	-
chr1	151096253	A	G	0.222	0.75	UTR3	-
chr1	151096393	A	G	0.188	0.764706	UTR3	-
chr1	151161430	T	C	0.857	0.857143	intronic	-
chr1	151161444	T	C	0.5	0.5	intronic	-
chr1	151167469	T	C	0.267	0.8	intergenic	-
chr1	151416028	T	C	0.273	0.727273	intronic	-
chr1	151419035	T	C	0.667	0.666667	intronic	-
chr1	151420858	T	C	0.333	0.6	intronic	-
chr1	151420895	T	C	0.8	0.8	intronic	-
chr1	153612773	A	G	0.25	0.823529	intronic	-
chr1	153613126	A	G	0.308	0.692308	intronic	-
chr1	153613127	A	G	0.5	0.727273	intronic	-
chr1	153613196	A	G	0.286	0.733333	intronic	-
chr1	155027219	A	G	0.6	0.538462	intronic	-
chr1	155027278	A	G	0.857	0.857143	intronic	-
chr1	155027819	A	G	0.3	0.7	intronic	-
chr1	155143382	T	C	0.7	0.7	intronic	-
chr1	155143405	T	C	0.444	0.555556	intronic	-
chr1	155282595	A	G	0.286	0.733333	intronic	-
chr1	155282659	A	G	0.364	0.636364	intronic	-
chr1	155285150	A	G	0.231	0.8	intronic	-
chr1	155285152	A	G	0.357	0.666667	intronic	-
chr1	155285215	A	G	0.25	0.75	intronic	-
chr1	155286390	A	G	0.214	0.8	intronic	-
chr1	155286471	A	G	0.179	0.75	intronic	-
chr1	155286521	A	G	0.182	0.84	intronic	-
chr1	155649758	T	C	0.222	0.777778	UTR5	-
chr1	155651328	T	C	0.8	0.666667	intronic	-
chr1	155695998	A	G	0.75	0.75	intronic	-
chr1	155703676	A	G	0.7	0.7	intronic	-
chr1	155704057	A	G	0.556	0.555556	intronic	-
chr1	155704196	A	G	0.625	0.666667	intronic	-
chr1	155704230	A	G	0.4	0.6	intronic	-
chr1	155704242	A	G	0.267	0.75	intronic	-
chr1	155705157	A	G	0.625	0.625	intronic	-
chr1	155705165	A	G	0.429	0.571429	intronic	-
chr1	155706347	A	G	0.444	0.625	intronic	-
chr1	156190648	A	G	0.857	0.857143	intronic	-
chr1	160966352	T	C	0.167	0.83871	UTR3	-
chr1	160966353	T	C	0.25	0.769231	UTR3	-
chr1	160966434	T	C	0.8	0.8	UTR3	-
chr1	160967856	T	C	0.409	0.608696	UTR3	-
chr1	160967938	T	C	0.278	0.722222	UTR3	-
chr1	161336765	A	G	0.192	0.75	UTR3	-
chr1	161336767	A	G	0.455	0.565217	UTR3	-
chr1	161336817	A	G	0.368	0.65	UTR3	-
chr1	161338766	A	G	0.194	0.8125	UTR3	-
chr1	161338835	A	G	0.188	0.764706	UTR3	-
chr1	161338900	A	G	0.294	0.705882	UTR3	-
chr1	161340722	A	G	0.75	0.75	UTR3	-
chr1	161340806	A	G	0.5	0.571429	UTR3	-
chr1	163304384	A	G	0.8	0.8	intronic	-
chr1	163304426	A	G	0.8	0.8	intronic	-
chr1	163304824	A	G	1	0.857143	intronic	-
chr1	168218522	A	G	0.429	0.5	UTR3	-
chr1	168218543	A	G	0.667	0.666667	UTR3	-
chr1	168220280	A	G	0.2	0.8	UTR3	-
chr1	168220340	A	G	0.438	0.5625	UTR3	-
chr1	168220363	A	G	0.25	0.75	UTR3	-
chr1	168220407	A	G	0.324	0.675676	UTR3	-
chr1	168220427	A	G	0.22	0.8125	UTR3	-
chr1	168220475	A	G	0.212	0.833333	UTR3	-
chr1	168220489	A	G	0.311	0.705882	UTR3	-
chr1	173769138	T	C	0.159	0.852941	UTR3	-
chr1	179042692	A	G	0.3	0.7	UTR3	-
chr1	179042701	A	G	0.545	0.545455	UTR3	-
chr1	179044092	A	G	0.303	0.714286	UTR3	-
chr1	179044100	A	G	0.529	0.514286	UTR3	-
chr1	179044110	A	G	0.333	0.666667	UTR3	-
chr1	179044180	A	G	0.765	0.722222	UTR3	-
chr1	179044206	A	G	0.344	0.645161	UTR3	-
chr1	179044216	A	G	0.321	0.642857	UTR3	-
chr1	179044242	A	G	0.481	0.518519	UTR3	-
chr1	179044252	A	G	0.615	0.55	UTR3	-
chr1	179326908	A	G	0.667	0.666667	UTR3	-
chr1	179889528	A	G	0.273	0.692308	UTR3	-
chr1	184761123	T	C	0.385	0.615385	UTR3	-
chr1	184761350	T	C	0.154	0.846154	UTR3	-
chr1	184762676	T	C	0.222	0.853659	UTR3	-
chr1	201484444	A	G	0.174	0.826087	ncRNA_intronic	-
chr1	201484602	A	G	0.375	0.555556	ncRNA_intronic	-
chr1	201484669	A	G	0.273	0.75	ncRNA_intronic	-
chr1	201484697	A	G	0.667	0.636364	ncRNA_intronic	-
chr1	201484784	A	G	0.227	0.782609	ncRNA_intronic	-
chr1	201484799	A	G	0.5	0.583333	ncRNA_intronic	-
chr1	201484898	A	G	0.5	0.5	ncRNA_intronic	-
chr1	201484907	A	G	0.385	0.571429	ncRNA_intronic	-
chr1	201484908	A	G	0.68	0.678571	ncRNA_intronic	-
chr1	201485012	A	G	0.409	0.6	ncRNA_intronic	-
chr1	201485018	A	G	0.279	0.704545	ncRNA_intronic	-
chr1	201485035	A	G	0.179	0.827586	ncRNA_intronic	-
chr1	201485036	A	G	0.815	0.785714	ncRNA_intronic	-
chr1	201485038	A	G	0.857	0.857143	ncRNA_intronic	-
chr1	201485049	A	G	0.677	0.677419	ncRNA_intronic	-
chr1	201485056	A	G	0.343	0.666667	ncRNA_intronic	-
chr1	201485111	A	G	0.463	0.55814	ncRNA_intronic	-
chr1	201486312	A	G	0.426	0.5625	ncRNA_intronic	-
chr1	201486319	A	G	0.333	0.666667	ncRNA_intronic	-
chr1	201486327	A	G	0.277	0.74	ncRNA_intronic	-
chr1	201486372	A	G	0.293	0.697674	ncRNA_intronic	-
chr1	201486379	A	G	0.829	0.75	ncRNA_intronic	-
chr1	201486380	A	G	0.833	0.794872	ncRNA_intronic	-
chr1	201486411	A	G	0.233	0.777778	ncRNA_intronic	-
chr1	201486445	A	G	0.225	0.775	ncRNA_intronic	-
chr1	201486527	A	G	0.24	0.76	ncRNA_intronic	-
chr1	201486528	A	G	0.24	0.76	ncRNA_intronic	-
chr1	201486577	A	G	0.571	0.533333	ncRNA_intronic	-
chr1	201486586	A	G	0.462	0.538462	ncRNA_intronic	-
chr1	201486900	A	G	0.667	0.5	ncRNA_intronic	-
chr1	201486905	A	G	0.556	0.615385	ncRNA_intronic	-
chr1	201486908	A	G	0.7	0.75	ncRNA_intronic	-
chr1	201486988	A	G	0.333	0.571429	ncRNA_intronic	-
chr1	201486997	A	G	0.308	0.642857	ncRNA_intronic	-
chr1	201486998	A	G	0.8	0.642857	ncRNA_intronic	-
chr1	201487001	A	G	0.571	0.6	ncRNA_intronic	-
chr1	201487041	A	G	0.3	0.6	ncRNA_intronic	-
chr1	201487042	A	G	0.7	0.7	ncRNA_intronic	-
chr1	201487084	A	G	0.25	0.761905	ncRNA_intronic	-
chr1	201487087	A	G	0.533	0.636364	ncRNA_intronic	-
chr1	201487146	A	G	0.562	0.529412	ncRNA_intronic	-
chr1	201487247	A	G	0.214	0.785714	ncRNA_intronic	-
chr1	201487274	A	G	0.435	0.583333	ncRNA_intronic	-
chr1	201487421	A	G	0.2	0.55	ncRNA_intronic	-
chr1	201487443	A	G	0.45	0.55	ncRNA_intronic	-
chr1	201487457	A	G	0.6	0.6	ncRNA_intronic	-
chr1	201487514	A	G	0.385	0.615385	ncRNA_intronic	-
chr1	201487545	A	G	0.417	0.583333	ncRNA_intronic	-
chr1	201487610	A	G	0.8	0.8	ncRNA_intronic	-
chr1	201487636	A	G	0.214	0.785714	ncRNA_intronic	-
chr1	201487637	A	G	0.214	0.785714	ncRNA_intronic	-
chr1	201487929	A	G	0.364	0.583333	ncRNA_exonic	-
chr1	201488144	A	G	0.667	0.714286	ncRNA_exonic	-
chr1	201488170	A	G	0.333	0.571429	ncRNA_exonic	-
chr1	201488764	A	G	0.429	0.571429	ncRNA_exonic	-
chr1	201488797	A	G	0.8	0.8	ncRNA_exonic	-
chr1	201488874	A	G	0.4	0.6	ncRNA_exonic	-
chr1	201488914	A	G	0.615	0.615385	ncRNA_exonic	-
chr1	201961211	A	G	0.222	0.571429	intronic	-
chr1	201961304	A	G	0.375	0.666667	intronic	-
chr1	201964663	A	G	0.429	0.785714	intronic	-
chr1	201964667	A	G	0.6	0.625	intronic	-
chr1	201964674	A	G	0.429	0.714286	intronic	-
chr1	201964792	A	G	0.333	0.7	intronic	-
chr1	202554218	A	G	0.263	0.75	UTR3	-
chr1	202554257	A	G	0.381	0.619048	UTR3	-
chr1	202554325	A	G	0.385	0.615385	UTR3	-
chr1	202554345	A	G	0.19	0.818182	UTR3	-
chr1	204520232	A	G	0.189	0.825	UTR3	-
chr1	204520274	A	G	0.172	0.84375	UTR3	-
chr1	204520442	A	G	0.296	0.678571	UTR3	-
chr1	204525548	A	G	0.481	0.575758	UTR3	-
chr1	204525579	A	G	0.3	0.7	UTR3	-
chr1	204525713	A	G	0.375	0.666667	UTR3	-
chr1	204525744	A	G	0.625	0.666667	UTR3	-
chr1	204526660	A	G	0.778	0.636364	UTR3	-
chr1	204526704	A	G	0.429	0.571429	UTR3	-
chr1	204526727	A	G	0.625	0.6	UTR3	-
chr1	204526795	A	G	0.316	0.8125	UTR3	-
chr1	207943325	A	G	0.667	0.714286	intronic	-
chr1	211608039	A	G	0.6	0.666667	ncRNA_exonic	-
chr1	214523899	T	C	0.165	0.824742	ncRNA_intronic	-
chr1	214524032	T	C	0.438	0.619048	ncRNA_intronic	-
chr1	214524044	T	C	0.9	0.846154	ncRNA_intronic	-
chr1	214524048	T	C	0.3	0.727273	ncRNA_intronic	-
chr1	214524106	T	C	1	0.777778	ncRNA_intronic	-
chr1	214524120	T	C	0.5	0.6875	ncRNA_intronic	-
chr1	214524434	T	C	0.205	0.777778	ncRNA_intronic	-
chr1	214524522	T	C	0.308	0.692308	ncRNA_intronic	-
chr1	214524533	T	C	0.444	0.555556	ncRNA_intronic	-
chr1	214524556	T	C	0.5	0.5	ncRNA_intronic	-
chr1	214524566	T	C	0.778	0.642857	ncRNA_intronic	-
chr1	214524576	T	C	0.333	0.7	ncRNA_intronic	-
chr1	214524625	T	C	0.154	0.678571	ncRNA_intronic	-
chr1	220231254	T	C	0.278	0.722222	exonic	stoploss
chr1	220231263	T	C	0.636	0.636364	UTR3	-
chr1	220231275	T	C	0.5	0.545455	UTR3	-
chr1	220231330	T	C	0.714	0.714286	UTR3	-
chr1	220231352	T	C	0.2	0.8	UTR3	-
chr1	220231484	T	C	0.435	0.576923	UTR3	-
chr1	220231487	T	C	0.654	0.666667	UTR3	-
chr1	220231971	T	C	0.242	0.771429	UTR3	-
chr1	220232011	T	C	0.227	0.75	UTR3	-
chr1	224579366	T	C	0.556	0.555556	intronic	-
chr1	224579367	T	C	0.778	0.777778	intronic	-
chr1	225678153	T	C	0.3	0.7	UTR3	-
chr1	225679948	T	C	0.4	0.6	UTR3	-
chr1	225974672	A	G	0.155	0.847458	UTR3	-
chr1	225974735	A	G	0.524	0.55	intronic	-
chr1	225974746	A	G	0.65	0.684211	intronic	-
chr1	225974748	A	G	0.8	0.842105	intronic	-
chr1	225974982	A	G	0.583	0.583333	intronic	-
chr1	225975110	A	G	0.455	0.545455	intronic	-
chr1	225975115	A	G	0.455	0.545455	intronic	-
chr1	225975178	A	G	0.364	0.692308	intronic	-
chr1	225975186	A	G	0.455	0.545455	intronic	-
chr1	225975941	A	G	0.278	0.705882	intronic	-
chr1	225975950	A	G	0.583	0.583333	intronic	-
chr1	225975954	A	G	1	0.95	intronic	-
chr1	225975976	A	G	0.6	0.5625	intronic	-
chr1	225975986	A	G	0.217	0.782609	intronic	-
chr1	225975990	A	G	0.579	0.578947	intronic	-
chr1	225976010	A	G	0.211	0.8	intronic	-
chr1	225976060	A	G	0.55	0.590909	intronic	-
chr1	225976174	A	G	0.462	0.5	intronic	-
chr1	225976193	A	G	0.786	0.733333	intronic	-
chr1	225976198	A	G	0.4	0.6	intronic	-
chr1	225976243	A	G	1	0.9375	intronic	-
chr1	225976257	A	G	0.438	0.588235	intronic	-
chr1	225976320	A	G	0.25	0.785714	intronic	-
chr1	226051469	T	C	0.857	0.857143	intronic	-
chr1	229586569	T	C	0.222	0.777778	intronic	-
chr1	229586584	T	C	0.556	0.555556	intronic	-
chr1	229586588	T	C	0.556	0.555556	intronic	-
chr1	233193353	T	C	0.417	0.583333	UTR5	-
chr1	233193381	T	C	0.25	0.75	UTR5	-
chr1	233194606	T	C	1	0.9	intronic	-
chr1	233194688	T	C	0.778	0.777778	intronic	-
chr1	243776175	T	C	0.389	0.631579	intronic	-
chr1	243776178	T	C	0.286	0.714286	intronic	-
chr1	243776281	T	C	0.316	0.684211	intronic	-
chr1	244584260	T	C	1	0.8	intronic	-
chr10	12163032	A	G	0.173	0.814815	UTR3	-
chr10	12163033	A	G	0.208	0.796296	UTR3	-
chr10	12163043	A	G	0.111	0.875	UTR3	-
chr10	12164435	A	G	0.132	0.869565	UTR3	-
chr10	13682132	A	G	0.5	0.818182	ncRNA_intronic	-
chr10	14947979	T	C	0.533	0.533333	intronic	-
chr10	14949006	T	C	0.318	0.652174	intronic	-
chr10	14949134	T	C	0.296	0.714286	intronic	-
chr10	14949135	T	C	0.25	0.75	intronic	-
chr10	15119724	T	C	0.214	0.785714	UTR3	-
chr10	15148273	T	C	0.214	0.733333	intergenic	-
chr10	15150365	T	C	0.22	0.767442	UTR3	-
chr10	15150385	T	C	0.261	0.75	UTR3	-
chr10	16479385	A	G	0.667	0.576923	UTR5	-
chr10	27471552	A	G	0.3	0.8125	intronic	-
chr10	27471578	A	G	0.5	0.5	intronic	-
chr10	27471582	A	G	0.333	0.666667	intronic	-
chr10	28814524	T	C	0.3	0.727273	ncRNA_intronic	-
chr10	28814615	T	C	1	0.857143	ncRNA_intronic	-
chr10	28814618	T	C	0.4	0.6	ncRNA_intronic	-
chr10	28814655	T	C	0.9	0.818182	ncRNA_intronic	-
chr10	28814658	T	C	0.273	0.727273	ncRNA_intronic	-
chr10	28814692	T	C	0.833	0.769231	ncRNA_intronic	-
chr10	29747800	A	G	0.333	0.666667	ncRNA_intronic	-
chr10	29747805	A	G	0.8	0.6	ncRNA_intronic	-
chr10	29749789	A	G	0.727	0.727273	ncRNA_intronic	-
chr10	43011705	T	C	0.5	0.764706	intergenic	-
chr10	43013497	T	C	1	0.75	intergenic	-
chr10	43013520	T	C	0.5	0.615385	intergenic	-
chr10	43013538	T	C	0.417	0.583333	intergenic	-
chr10	43014136	T	C	0.667	0.666667	intergenic	-
chr10	43014216	T	C	0.636	0.636364	intergenic	-
chr10	43894695	T	C	0.667	0.666667	intronic	-
chr10	51733164	A	G	0.5	0.5	ncRNA_intronic	-
chr10	51733180	A	G	0.154	0.846154	ncRNA_intronic	-
chr10	51733181	A	G	0.231	0.769231	ncRNA_intronic	-
chr10	51733207	A	G	0.25	0.785714	ncRNA_intronic	-
chr10	51733254	A	G	0.333	0.692308	ncRNA_intronic	-
chr10	51733362	A	G	0.375	0.545455	ncRNA_intronic	-
chr10	70239318	T	C	0.231	0.8	UTR3	-
chr10	70240437	T	C	0.625	0.625	UTR3	-
chr10	70240915	T	C	0.231	0.769231	UTR3	-
chr10	70240935	T	C	0.308	0.692308	UTR3	-
chr10	70278827	T	C	0.8	0.8	intronic	-
chr10	70517362	A	G	0.667	0.666667	intronic	-
chr10	70517913	A	G	0.231	0.785714	intronic	-
chr10	70518021	A	G	0.308	0.642857	intronic	-
chr10	70518072	A	G	0.375	0.625	intronic	-
chr10	70518080	A	G	0.75	0.75	intronic	-
chr10	70519069	A	G	0.5	0.857143	intronic	-
chr10	70520565	A	G	1	1	intronic	-
chr10	70520566	A	G	0.857	0.857143	intronic	-
chr10	70520576	A	G	0.857	0.875	intronic	-
chr10	73979381	A	G	0.188	0.823529	intronic	-
chr10	73979892	A	G	0.293	0.7	UTR5	-
chr10	73979990	A	G	0.192	0.798165	UTR5	-
chr10	73980019	A	G	0.273	0.737864	UTR5	-
chr10	73982460	A	G	0.444	0.733333	intronic	-
chr10	73993783	A	G	0.824	0.777778	UTR3	-
chr10	73994692	A	G	0.24	0.77451	UTR3	-
chr10	73994707	A	G	0.406	0.597938	UTR3	-
chr10	73994713	A	G	0.394	0.604167	UTR3	-
chr10	73994762	A	G	0.262	0.695652	UTR3	-
chr10	73994828	A	G	0.556	0.52381	UTR3	-
chr10	73994834	A	G	0.353	0.714286	UTR3	-
chr10	73994952	A	G	0.294	0.705882	UTR3	-
chr10	73995021	A	G	0.4	0.6	UTR3	-
chr10	73995063	A	G	0.611	0.611111	UTR3	-
chr10	73995067	A	G	0.455	0.454545	UTR3	-
chr10	73995103	A	G	0.367	0.636364	UTR3	-
chr10	73995138	A	G	0.3	0.736842	UTR3	-
chr10	74136342	T	C	0.857	0.857143	intronic	-
chr10	74999877	T	C	0.667	0.666667	intronic	-
chr10	75009585	T	C	0.164	0.842975	ncRNA_intronic	-
chr10	75009720	T	C	0.125	0.865672	ncRNA_intronic	-
chr10	75009842	T	C	0.237	0.77381	ncRNA_intronic	-
chr10	75009844	T	C	0.149	0.842697	ncRNA_intronic	-
chr10	75536077	A	G	0.182	0.815789	downstream	-
chr10	75536172	A	G	0.4	0.636364	downstream	-
chr10	75536194	A	G	0.7	0.7	downstream	-
chr10	75536577	A	G	0.3	0.727273	downstream	-
chr10	75536699	A	G	0.188	0.823529	downstream	-
chr10	75537382	A	G	0.278	0.722222	intergenic	-
chr10	75537390	A	G	0.8	0.8	intergenic	-
chr10	75537407	A	G	0.474	0.526316	intergenic	-
chr10	75537412	A	G	0.368	0.631579	intergenic	-
chr10	75537496	A	G	0.294	0.705882	intergenic	-
chr10	75537649	A	G	0.316	0.695652	intergenic	-
chr10	75537666	A	G	0.25	0.714286	intergenic	-
chr10	75538101	A	G	0.333	0.6	intergenic	-
chr10	75538625	A	G	0.229	0.771429	intergenic	-
chr10	75538838	A	G	0.393	0.53125	intergenic	-
chr10	75675867	T	C	0.875	0.875	intronic	-
chr10	76296768	A	G	0.8	0.8	intronic	-
chr10	88690311	A	G	0.667	0.666667	UTR3	-
chr10	88968085	T	C	0.333	0.75	intergenic	-
chr10	88968086	T	C	0.5	0.5	intergenic	-
chr10	88968160	T	C	0.429	0.571429	intergenic	-
chr10	88968223	T	C	0.227	0.533333	intergenic	-
chr10	88970237	T	C	0.5	0.7	intergenic	-
chr10	88970286	T	C	0.273	0.75	intergenic	-
chr10	96367532	A	G	0.25	0.755102	ncRNA_intronic	-
chr10	96367614	A	G	0.226	0.794118	ncRNA_intronic	-
chr10	96367624	A	G	0.459	0.525	ncRNA_intronic	-
chr10	96367668	A	G	0.805	0.8125	ncRNA_intronic	-
chr10	96367674	A	G	0.522	0.54	ncRNA_intronic	-
chr10	96367716	A	G	0.415	0.571429	ncRNA_intronic	-
chr10	96367729	A	G	0.333	0.672414	ncRNA_intronic	-
chr10	96367744	A	G	0.242	0.765625	ncRNA_intronic	-
chr10	96370092	A	G	0.164	0.84507	ncRNA_intronic	-
chr10	96370530	A	G	0.185	0.793103	ncRNA_intronic	-
chr10	96370556	A	G	0.294	0.705882	ncRNA_splicing	-
chr10	96372444	A	G	0.353	0.666667	intergenic	-
chr10	96372483	A	G	0.224	0.779661	intergenic	-
chr10	96372562	A	G	0.304	0.69863	intergenic	-
chr10	96372563	A	G	0.26	0.745455	intergenic	-
chr10	96372572	A	G	0.588	0.520548	intergenic	-
chr10	96372630	A	G	0.221	0.795699	intergenic	-
chr10	97926390	A	G	0.6	0.6	intergenic	-
chr10	97926480	A	G	0.5	0.6	intergenic	-
chr10	97927135	A	G	0.75	0.666667	intergenic	-
chr10	101992425	T	C	0.222	0.761905	ncRNA_intronic	-
chr10	101992810	T	C	0.208	0.818182	ncRNA_intronic	-
chr10	101992848	T	C	0.16	0.8125	ncRNA_intronic	-
chr10	101992897	T	C	0.16	0.757576	ncRNA_intronic	-
chr10	102764239	A	G	0.952	0.916667	intronic	-
chr10	102764785	A	G	0.294	0.722222	intronic	-
chr10	102764809	A	G	0.286	0.705882	intronic	-
chr10	102764887	A	G	0.25	0.833333	intronic	-
chr10	102764890	A	G	0.515	0.567568	intronic	-
chr10	102764895	A	G	0.343	0.736842	intronic	-
chr10	102764900	A	G	0.143	0.815789	intronic	-
chr10	103547628	T	C	0.733	0.777778	intronic	-
chr10	103549005	T	C	0.333	0.666667	intronic	-
chr10	103549474	T	C	0.364	0.666667	intronic	-
chr10	103549480	T	C	0.923	0.928571	intronic	-
chr10	103549539	T	C	0.875	0.875	intronic	-
chr10	103549660	T	C	0.667	0.6	intronic	-
chr10	103549695	T	C	1	0.733333	intronic	-
chr10	103549697	T	C	0.75	0.733333	intronic	-
chr10	103549702	T	C	0.75	0.666667	intronic	-
chr10	104212223	A	G	0.333	0.625	ncRNA_intronic	-
chr10	104212326	A	G	0.667	0.5	ncRNA_intronic	-
chr10	104213205	A	G	0.625	0.625	ncRNA_intronic	-
chr10	104213342	A	G	0.444	0.555556	ncRNA_intronic	-
chr10	104236039	A	G	0.278	0.761905	UTR3	-
chr10	105207980	T	C	0.667	0.8	intronic	-
chr10	120864858	A	G	0.556	0.588235	intronic	-
chr10	120864886	A	G	0.375	0.642857	intronic	-
chr10	120864893	A	G	0.286	0.6	intronic	-
chr10	120864928	A	G	0.364	0.615385	intronic	-
chr10	124651431	A	G	0.556	0.555556	intergenic	-
chr10	124651535	A	G	0.444	0.555556	intergenic	-
chr10	124653199	A	G	0.429	0.5	intergenic	-
chr10	124653217	A	G	0.75	0.777778	intergenic	-
chr10	124653222	A	G	0.5	0.555556	intergenic	-
chr10	134144104	T	C	0.5	0.571429	intronic	-
chr11	651324	T	C	1	0.5	intronic	-
chr11	651330	T	C	0.647	0.666667	intronic	-
chr11	762148	A	G	0.8	0.8	intronic	-
chr11	767880	T	C	0.233	0.787879	UTR3	-
chr11	767881	T	C	0.26	0.790323	UTR3	-
chr11	767886	T	C	0.271	0.72549	UTR3	-
chr11	767979	T	C	0.5	0.545455	UTR3	-
chr11	768386	T	C	0.3	0.7	UTR3	-
chr11	768537	T	C	0.444	0.555556	UTR3	-
chr11	769388	T	C	0.176	0.826923	UTR3	-
chr11	769393	T	C	0.256	0.75	UTR3	-
chr11	769403	T	C	0.725	0.704545	UTR3	-
chr11	8708782	A	G	0.75	0.75	UTR3	-
chr11	8708785	A	G	0.5	0.5	UTR3	-
chr11	8708799	A	G	0.467	0.5	UTR3	-
chr11	8708825	A	G	0.857	0.777778	UTR3	-
chr11	8989741	A	G	0.556	0.555556	ncRNA_intronic	-
chr11	8989780	A	G	0.5	0.5	ncRNA_intronic	-
chr11	8990101	A	G	0.333	0.6	ncRNA_intronic	-
chr11	8990102	A	G	0.333	0.7	ncRNA_intronic	-
chr11	8990141	A	G	0.333	0.583333	ncRNA_intronic	-
chr11	8990146	A	G	0.444	0.555556	ncRNA_intronic	-
chr11	8991794	A	G	0.308	0.692308	ncRNA_intronic	-
chr11	8991796	A	G	0.462	0.538462	ncRNA_intronic	-
chr11	8991882	A	G	0.5	0.533333	ncRNA_intronic	-
chr11	8991936	A	G	0.583	0.615385	ncRNA_intronic	-
chr11	8991937	A	G	0.75	0.769231	ncRNA_intronic	-
chr11	8992015	A	G	0.222	0.6	ncRNA_intronic	-
chr11	8994319	A	G	0.5	0.571429	ncRNA_intronic	-
chr11	8994353	A	G	0.667	0.666667	ncRNA_intronic	-
chr11	8994423	A	G	0.625	0.625	ncRNA_intronic	-
chr11	8994437	A	G	0.286	0.714286	ncRNA_intronic	-
chr11	8994458	A	G	0.778	0.777778	ncRNA_intronic	-
chr11	8994487	A	G	0.556	0.583333	ncRNA_intronic	-
chr11	8996899	A	G	0.667	0.666667	ncRNA_intronic	-
chr11	8996934	A	G	0.571	0.571429	ncRNA_intronic	-
chr11	8997569	A	G	0.6	0.666667	ncRNA_intronic	-
chr11	8997574	A	G	0.444	0.555556	ncRNA_intronic	-
chr11	8997579	A	G	0.5	0.5	ncRNA_intronic	-
chr11	8997646	A	G	0.5	0.5	ncRNA_intronic	-
chr11	8997666	A	G	0.357	0.666667	ncRNA_intronic	-
chr11	8997673	A	G	0.556	0.555556	ncRNA_intronic	-
chr11	8997690	A	G	0.706	0.705882	ncRNA_intronic	-
chr11	8997710	A	G	0.2	0.5	ncRNA_splicing	-
chr11	8998291	A	G	0.857	0.777778	downstream	-
chr11	8998342	A	G	1	0.75	downstream	-
chr11	8998397	A	G	1	0.571429	downstream	-
chr11	8998407	A	G	0.667	0.571429	downstream	-
chr11	8998452	A	G	0.6	0.777778	downstream	-
chr11	8998508	A	G	0.429	0.625	downstream	-
chr11	8998529	A	G	0.4	0.615385	downstream	-
chr11	9310823	T	C	0.5	0.5	intronic	-
chr11	12899085	A	G	1	0.666667	intronic	-
chr11	12899112	A	G	1	0.9	intronic	-
chr11	12899127	A	G	0.333	0.555556	intronic	-
chr11	13724760	A	G	0.5	0.6	intronic	-
chr11	13724766	A	G	0.4	0.6	intronic	-
chr11	14912231	T	C	0.8	0.8	intronic	-
chr11	14912327	T	C	0.6	0.571429	intronic	-
chr11	14912331	T	C	0.429	0.571429	intronic	-
chr11	14912353	T	C	0.5	0.5	intronic	-
chr11	17357673	A	G	0.8	0.857143	intergenic	-
chr11	17358629	A	G	0.2	0.848485	intergenic	-
chr11	31452585	A	G	0.3	0.714286	UTR3	-
chr11	31452598	A	G	0.368	0.6	UTR3	-
chr11	31452636	A	G	0.583	0.615385	UTR3	-
chr11	31452667	A	G	0.333	0.615385	UTR3	-
chr11	31452684	A	G	0.462	0.538462	UTR3	-
chr11	31452696	A	G	0.273	0.75	UTR3	-
chr11	31452747	A	G	0.5	0.5	UTR3	-
chr11	31452750	A	G	0.5	0.5	UTR3	-
chr11	31452787	A	G	0.875	0.875	UTR3	-
chr11	31452788	A	G	0.875	0.875	UTR3	-
chr11	31452789	A	G	0.667	0.666667	UTR3	-
chr11	31452835	A	G	0.5	0.545455	UTR3	-
chr11	31453158	A	G	0.5	0.555556	UTR3	-
chr11	31453173	A	G	0.818	0.818182	UTR3	-
chr11	31453219	A	G	0.8	0.8	UTR3	-
chr11	31453268	A	G	0.72	0.730769	UTR3	-
chr11	31453309	A	G	0.192	0.821429	UTR3	-
chr11	32625892	A	G	0.375	0.625	UTR3	-
chr11	32625925	A	G	0.417	0.583333	UTR3	-
chr11	33096285	A	G	0.458	0.541667	intergenic	-
chr11	33096294	A	G	0.333	0.666667	intergenic	-
chr11	33096405	A	G	0.6	0.619048	intergenic	-
chr11	47190140	T	C	0.667	0.666667	ncRNA_intronic	-
chr11	47191317	T	C	0.4	0.5	intronic	-
chr11	47191325	T	C	0.333	0.625	intronic	-
chr11	58914185	A	G	0.318	0.695652	intronic	-
chr11	58914189	A	G	0.727	0.727273	intronic	-
chr11	58914190	A	G	0.545	0.545455	intronic	-
chr11	58914210	A	G	0.609	0.6	intronic	-
chr11	58914219	A	G	0.333	0.676471	intronic	-
chr11	58914226	A	G	0.905	0.913043	intronic	-
chr11	58914227	A	G	0.952	0.878788	intronic	-
chr11	58914233	A	G	0.333	0.677419	intronic	-
chr11	58914244	A	G	0.368	0.65	intronic	-
chr11	58914249	A	G	0.667	0.681818	intronic	-
chr11	58914252	A	G	0.389	0.521739	intronic	-
chr11	58914821	A	G	0.744	0.75	intronic	-
chr11	58914822	A	G	0.795	0.8	intronic	-
chr11	58914844	A	G	0.556	0.564103	intronic	-
chr11	58914846	A	G	0.914	0.918919	intronic	-
chr11	58914849	A	G	0.229	0.710526	intronic	-
chr11	58914854	A	G	0.529	0.526316	intronic	-
chr11	58914887	A	G	0.769	0.775	intronic	-
chr11	58914892	A	G	0.3	0.707317	intronic	-
chr11	61580980	T	C	0.833	0.857143	intronic	-
chr11	61580996	T	C	0.667	0.666667	intronic	-
chr11	61617320	A	G	1	0.863636	intronic	-
chr11	61617356	A	G	0.667	0.692308	intronic	-
chr11	61617449	A	G	0.25	0.714286	intronic	-
chr11	62385126	T	C	0.455	0.571429	intronic	-
chr11	62385130	T	C	0.643	0.6	intronic	-
chr11	62385945	T	C	0.444	0.666667	intronic	-
chr11	62385990	T	C	0.3	0.727273	intronic	-
chr11	62429201	T	C	0.4	0.6	intronic	-
chr11	62429230	T	C	0.4	0.6	intronic	-
chr11	62506299	A	G	0.219	0.794872	downstream	-
chr11	62506362	A	G	0.188	0.811765	downstream	-
chr11	62506416	A	G	0.178	0.818182	downstream	-
chr11	62506500	A	G	0.176	0.833333	downstream	-
chr11	62506990	A	G	0.75	0.75	downstream	-
chr11	62507311	A	G	0.5	0.571429	intergenic	-
chr11	62507363	A	G	0.286	0.75	intergenic	-
chr11	62530973	A	G	0.8	0.8	intronic	-
chr11	62532231	A	G	0.778	0.777778	intronic	-
chr11	62655451	A	G	0.455	0.5	intronic	-
chr11	63524846	A	G	0.667	0.666667	intronic	-
chr11	63995919	A	G	0.5	0.5	intronic	-
chr11	64671606	T	C	0.8	0.8	intronic	-
chr11	64671609	T	C	0.8	0.8	intronic	-
chr11	64671704	T	C	0.5	0.571429	intronic	-
chr11	64870342	A	G	0.8	0.8	intronic	-
chr11	65050338	A	G	0.3	0.625	intronic	-
chr11	65050351	A	G	0.417	0.571429	intronic	-
chr11	65050390	A	G	0.462	0.538462	intronic	-
chr11	65050400	A	G	0.167	0.545455	intronic	-
chr11	65050457	A	G	1	0.9	intronic	-
chr11	65050521	A	G	0.857	0.769231	intronic	-
chr11	65050522	A	G	1	0.846154	intronic	-
chr11	65050527	A	G	0.833	0.769231	intronic	-
chr11	65051549	A	G	1	0.75	intronic	-
chr11	65051691	A	G	0.429	0.571429	intronic	-
chr11	65051762	A	G	0.6	0.7	intronic	-
chr11	65051878	A	G	1	0.666667	intronic	-
chr11	65053929	A	G	0.6	0.538462	intronic	-
chr11	65053934	A	G	0.5	0.538462	intronic	-
chr11	65054026	A	G	0.25	0.769231	intronic	-
chr11	65054044	A	G	0.286	0.714286	intronic	-
chr11	65054047	A	G	0.556	0.555556	intronic	-
chr11	65054058	A	G	0.333	0.727273	intronic	-
chr11	65054113	A	G	0.4	0.636364	intronic	-
chr11	65065202	A	G	0.615	0.6	UTR3	-
chr11	65065251	A	G	0.364	0.666667	UTR3	-
chr11	65065261	A	G	0.833	0.769231	UTR3	-
chr11	65065320	A	G	0.385	0.642857	UTR3	-
chr11	65065328	A	G	1	0.6875	UTR3	-
chr11	65065373	A	G	0.833	0.833333	UTR3	-
chr11	65143289	T	C	0.5	0.5	UTR3	-
chr11	65177014	A	G	0.429	0.571429	intronic	-
chr11	65177061	A	G	0.833	0.833333	intronic	-
chr11	65208818	A	G	0.625	0.538462	ncRNA_exonic	-
chr11	65543458	T	C	0.324	0.837838	UTR3	-
chr11	65543634	T	C	0.194	0.810811	UTR3	-
chr11	65544342	T	C	0.213	0.796875	UTR3	-
chr11	65544381	T	C	0.179	0.837209	UTR3	-
chr11	65544382	T	C	0.244	0.767442	UTR3	-
chr11	65544490	T	C	0.192	0.815789	UTR3	-
chr11	65544503	T	C	0.18	0.830189	UTR3	-
chr11	65544523	T	C	0.277	0.74	UTR3	-
chr11	65544567	T	C	0.703	0.675	UTR3	-
chr11	66288278	T	C	0.5	0.571429	intronic	-
chr11	66288325	T	C	0.364	0.666667	intronic	-
chr11	66400763	A	G	0.714	0.75	intronic	-
chr11	66556316	A	G	0.571	0.8	intronic	-
chr11	66608849	A	G	0.231	0.8	intronic	-
chr11	66608861	A	G	0.267	0.75	intronic	-
chr11	66804605	A	G	0.8	0.8	intronic	-
chr11	67791326	A	G	0.667	0.545455	intronic	-
chr11	67791328	A	G	0.5	0.636364	intronic	-
chr11	68522974	T	C	0.267	0.789474	UTR3	-
chr11	68523002	T	C	0.706	0.684211	UTR3	-
chr11	68523006	T	C	0.375	0.666667	UTR3	-
chr11	69475400	T	C	0.429	0.571429	intronic	-
chr11	76734862	A	G	0.6	0.576923	UTR3	-
chr11	76734863	A	G	0.36	0.653846	UTR3	-
chr11	76734901	A	G	0.5	0.52381	UTR3	-
chr11	76734906	A	G	0.312	0.6875	UTR3	-
chr11	76736491	A	G	0.25	0.727273	UTR3	-
chr11	76736513	A	G	0.583	0.538462	UTR3	-
chr11	76736521	A	G	0.444	0.545455	UTR3	-
chr11	76736522	A	G	0.444	0.615385	UTR3	-
chr11	76736570	A	G	0.75	0.666667	UTR3	-
chr11	76736582	A	G	0.636	0.666667	UTR3	-
chr11	76736641	A	G	0.182	0.73913	UTR3	-
chr11	76736711	A	G	0.207	0.823529	UTR3	-
chr11	76736712	A	G	0.389	0.52381	UTR3	-
chr11	76736724	A	G	0.432	0.552632	UTR3	-
chr11	77328880	T	C	0.25	0.75	intronic	-
chr11	77634172	T	C	0.286	0.714286	intronic	-
chr11	77634198	T	C	0.667	0.555556	intronic	-
chr11	77634201	T	C	0.667	0.722222	intronic	-
chr11	77634220	T	C	0.6	0.5625	intronic	-
chr11	77634242	T	C	0.5	0.692308	intronic	-
chr11	77634252	T	C	0.5	0.5	intronic	-
chr11	77634314	T	C	0.3	0.727273	intronic	-
chr11	77635395	T	C	0.75	0.75	intronic	-
chr11	77635413	T	C	0.556	0.555556	intronic	-
chr11	77635416	T	C	0.778	0.777778	intronic	-
chr11	77779709	T	C	0.875	0.777778	UTR3	-
chr11	82802467	A	G	0.2	0.571429	ncRNA_intronic	-
chr11	82802520	A	G	0.333	0.615385	ncRNA_intronic	-
chr11	82922657	A	G	1	0.857143	ncRNA_intronic	-
chr11	93466874	T	C	0.176	0.823529	ncRNA_exonic	-
chr11	93468592	T	C	0.17	0.836364	upstream;downstream	-
chr11	93468644	T	C	0.194	0.818182	upstream;downstream	-
chr11	93468771	T	C	0.298	0.72549	UTR3	-
chr11	93468772	T	C	0.167	0.823529	UTR3	-
chr11	93468796	T	C	0.9	0.903846	UTR3	-
chr11	93476185	A	G	0.75	0.777778	intronic	-
chr11	93476186	A	G	0.75	0.666667	intronic	-
chr11	93476188	A	G	0.75	0.777778	intronic	-
chr11	93476236	A	G	0.833	0.8	intronic	-
chr11	93476350	A	G	0.571	0.5	intronic	-
chr11	93476376	A	G	0.5	0.5	intronic	-
chr11	93494978	A	G	0.371	0.705882	UTR3	-
chr11	93494980	A	G	0.262	0.75	UTR3	-
chr11	93494981	A	G	0.182	0.823529	UTR3	-
chr11	94149180	T	C	0.143	0.857143	UTR3	-
chr11	94149767	T	C	0.333	0.666667	UTR3	-
chr11	94150169	T	C	0.286	0.681818	UTR3	-
chr11	94150170	T	C	0.524	0.5	UTR3	-
chr11	94150280	T	C	1	1	UTR3	-
chr11	94150281	T	C	0.75	0.75	UTR3	-
chr11	94150299	T	C	0.375	0.555556	UTR3	-
chr11	94150337	T	C	0.5	0.714286	UTR3	-
chr11	94150347	T	C	1	0.916667	UTR3	-
chr11	94150348	T	C	1	0.727273	UTR3	-
chr11	94150371	T	C	0.3	0.6	UTR3	-
chr11	108237976	A	G	0.462	0.611111	UTR3	-
chr11	111599598	A	G	0.143	0.761905	UTR3	-
chr11	117192488	A	G	0.25	0.555556	ncRNA_intronic	-
chr11	117192491	A	G	0.5	0.777778	ncRNA_intronic	-
chr11	118872525	A	G	0.625	0.555556	intronic	-
chr11	118877341	A	G	0.312	0.705882	intronic	-
chr11	118877344	A	G	0.364	0.666667	intronic	-
chr11	118877933	A	G	0.267	0.6875	intronic	-
chr11	118877950	A	G	0.571	0.571429	intronic	-
chr11	118877953	A	G	0.308	0.714286	intronic	-
chr11	118877994	A	G	0.786	0.785714	intronic	-
chr11	118878011	A	G	0.923	0.928571	intronic	-
chr11	118878019	A	G	0.667	0.615385	intronic	-
chr11	118878020	A	G	0.462	0.538462	intronic	-
chr11	118878033	A	G	0.25	0.769231	intronic	-
chr11	118878091	A	G	0.312	0.6875	intronic	-
chr11	118878244	A	G	0.333	0.695652	intronic	-
chr11	118878277	A	G	0.25	0.72	intronic	-
chr11	118878312	A	G	0.444	0.6	intronic	-
chr11	118878357	A	G	0.538	0.5	intronic	-
chr11	118878373	A	G	0.733	0.733333	intronic	-
chr11	118878417	A	G	0.857	0.875	intronic	-
chr11	118878444	A	G	0.286	0.8	intronic	-
chr11	118878458	A	G	0.174	0.84	intronic	-
chr11	118878459	A	G	0.25	0.76	intronic	-
chr11	118879954	A	G	0.222	0.5625	intronic	-
chr11	118880600	A	G	0.636	0.636364	intronic	-
chr11	118880809	A	G	0.615	0.615385	intronic	-
chr11	118880839	A	G	0.385	0.6875	intronic	-
chr11	122942380	T	C	0.176	0.823529	UTR3	-
chr11	125480565	A	G	1	0.571429	intronic	-
chr11	126139717	A	G	0.188	0.8125	intronic	-
chr11	126139720	A	G	0.188	0.823529	intronic	-
chr11	126142362	A	G	0.273	0.727273	intronic	-
chr11	126164949	A	G	0.286	0.75	ncRNA_intronic	-
chr11	126165030	A	G	0.357	0.642857	ncRNA_intronic	-
chr11	126165137	A	G	0.6	0.636364	ncRNA_intronic	-
chr11	126165219	A	G	0.333	0.684211	ncRNA_intronic	-
chr11	126166576	A	G	0.5	0.615385	ncRNA_intronic	-
chr11	126166583	A	G	0.5	0.692308	ncRNA_intronic	-
chr11	126166614	A	G	0.5	0.5	ncRNA_intronic	-
chr12	84578	A	G	0.276	0.714286	intergenic	-
chr12	1036920	T	C	0.75	0.5	intronic	-
chr12	1036949	T	C	1	0.5	intronic	-
chr12	2965714	A	G	0.5	0.571429	intronic	-
chr12	2965738	A	G	0.444	0.555556	intronic	-
chr12	2965739	A	G	1	0.777778	intronic	-
chr12	2965749	A	G	0.333	0.6	intronic	-
chr12	2971983	T	C	0.8	0.888889	intronic	-
chr12	4679273	A	G	0.429	0.625	intronic	-
chr12	4679286	A	G	0.375	0.625	intronic	-
chr12	4679313	A	G	0.571	0.5	intronic	-
chr12	6994671	A	G	0.176	0.823529	intronic	-
chr12	6994714	A	G	0.2	0.8	intronic	-
chr12	7247850	T	C	0.204	0.814815	UTR3	-
chr12	7249971	T	C	0.8	0.5	intronic	-
chr12	7250607	T	C	0.375	0.625	intronic	-
chr12	9812024	A	G	0.4	0.5	ncRNA_intronic	-
chr12	9812070	A	G	0.75	0.571429	ncRNA_intronic	-
chr12	9812088	A	G	1	0.666667	ncRNA_intronic	-
chr12	9812119	A	G	0.75	0.8	ncRNA_intronic	-
chr12	11178703	T	C	0.8	0.8	intronic	-
chr12	11178711	T	C	0.8	0.8	intronic	-
chr12	11178746	T	C	0.8	0.8	intronic	-
chr12	27130819	T	C	0.571	0.571429	ncRNA_intronic	-
chr12	27130859	T	C	1	0.571429	ncRNA_intronic	-
chr12	27130991	T	C	0.571	0.625	ncRNA_exonic	-
chr12	27183115	A	G	0.395	0.641509	exonic	nonsynonymous SNV
chr12	27183116	A	G	0.311	0.716981	exonic	synonymous SNV
chr12	27187449	A	G	0.304	0.708333	intergenic	-
chr12	27187492	A	G	0.429	0.590909	intergenic	-
chr12	27187583	A	G	0.182	0.818182	intergenic	-
chr12	27187594	A	G	0.333	0.666667	intergenic	-
chr12	27187635	A	G	0.269	0.75	intergenic	-
chr12	27187636	A	G	0.5	0.526316	intergenic	-
chr12	27187898	A	G	0.5	0.5	intergenic	-
chr12	27188014	A	G	0.833	0.814815	intergenic	-
chr12	27188059	A	G	0.435	0.538462	intergenic	-
chr12	27574201	A	G	0.667	0.6	ncRNA_intronic	-
chr12	27574254	A	G	0.5	0.5	ncRNA_intronic	-
chr12	27574317	A	G	0.385	0.615385	ncRNA_intronic	-
chr12	27574427	A	G	0.625	0.5	ncRNA_intronic	-
chr12	27574434	A	G	0.25	0.636364	ncRNA_intronic	-
chr12	27576299	A	G	0.5	0.52	ncRNA_intronic	-
chr12	27576337	A	G	0.583	0.516129	ncRNA_intronic	-
chr12	27576377	A	G	0.231	0.774194	ncRNA_intronic	-
chr12	27576447	A	G	0.31	0.677419	ncRNA_intronic	-
chr12	27576469	A	G	0.586	0.586207	ncRNA_intronic	-
chr12	27576523	A	G	0.231	0.777778	ncRNA_intronic	-
chr12	27576524	A	G	0.48	0.538462	ncRNA_intronic	-
chr12	27576536	A	G	0.25	0.794872	ncRNA_intronic	-
chr12	27576542	A	G	0.25	0.810811	ncRNA_intronic	-
chr12	27946329	A	G	0.333	0.666667	intronic	-
chr12	27946355	A	G	0.5	0.5	intronic	-
chr12	27949621	A	G	0.188	0.8125	intronic	-
chr12	42754556	A	G	0.714	0.625	intronic	-
chr12	44114204	T	C	0.3	0.806452	UTR3	-
chr12	44114205	T	C	0.3	0.611111	UTR3	-
chr12	49322395	T	C	0.667	0.666667	intronic	-
chr12	49322401	T	C	0.889	0.888889	intronic	-
chr12	49324723	T	C	0.444	0.555556	intronic	-
chr12	49324748	T	C	0.375	0.625	intronic	-
chr12	49325751	T	C	0.4	0.777778	intronic	-
chr12	49718387	A	G	0.714	0.75	intronic	-
chr12	49718431	A	G	0.857	0.857143	intronic	-
chr12	49719039	A	G	0.333	0.75	intronic	-
chr12	49719059	A	G	0.467	0.533333	intronic	-
chr12	49719060	A	G	0.667	0.785714	intronic	-
chr12	49719061	A	G	1	0.928571	intronic	-
chr12	49719135	A	G	0.353	0.684211	intronic	-
chr12	49745500	A	G	0.667	0.666667	UTR3	-
chr12	50854214	A	G	0.667	0.666667	intronic	-
chr12	51324119	A	G	0.6	0.6	UTR3	-
chr12	51324122	A	G	0.333	0.7	UTR3	-
chr12	51324467	A	G	0.222	0.777778	UTR3	-
chr12	51324496	A	G	0.294	0.722222	UTR3	-
chr12	51324506	A	G	0.25	0.666667	UTR3	-
chr12	53568334	T	C	0.231	0.769231	intronic	-
chr12	53568343	T	C	0.714	0.714286	intronic	-
chr12	53568361	T	C	0.45	0.55	intronic	-
chr12	53568375	T	C	0.312	0.730769	intronic	-
chr12	53568409	T	C	0.579	0.578947	intronic	-
chr12	53568412	T	C	0.579	0.6	intronic	-
chr12	53568456	T	C	0.81	0.772727	intronic	-
chr12	53568466	T	C	0.286	0.666667	intronic	-
chr12	53568478	T	C	0.35	0.666667	intronic	-
chr12	53568500	T	C	0.524	0.52381	intronic	-
chr12	53568562	T	C	0.8	0.823529	intronic	-
chr12	53568573	T	C	0.412	0.588235	intronic	-
chr12	53570070	T	C	0.75	0.777778	intronic	-
chr12	53570155	T	C	0.444	0.6	intronic	-
chr12	53570259	T	C	0.833	0.833333	intronic	-
chr12	53570260	T	C	0.667	0.666667	intronic	-
chr12	53571461	T	C	0.111	0.727273	intronic	-
chr12	53572000	T	C	0.333	0.666667	intronic	-
chr12	53572006	T	C	0.9	0.833333	intronic	-
chr12	53572039	T	C	0.333	0.588235	intronic	-
chr12	53572046	T	C	0.4	0.6	intronic	-
chr12	53572085	T	C	0.8	0.714286	intronic	-
chr12	53572154	T	C	0.2	0.8	intronic	-
chr12	54629209	T	C	0.18	0.844828	UTR3	-
chr12	54634283	T	C	0.119	0.825581	UTR3	-
chr12	56228165	A	G	0.667	0.857143	intergenic	-
chr12	56228325	A	G	1	0.833333	intergenic	-
chr12	56597628	T	C	0.294	0.705882	UTR3	-
chr12	56705802	T	C	0.375	0.625	ncRNA_intronic	-
chr12	57120200	T	C	0.375	0.636364	UTR5	-
chr12	57120201	T	C	0.455	0.454545	UTR5	-
chr12	57120485	T	C	0.176	0.823529	UTR5	-
chr12	57120494	T	C	0.4	0.6	UTR5	-
chr12	57120640	T	C	0.667	0.538462	UTR5	-
chr12	57120920	T	C	0.7	0.636364	UTR5	-
chr12	57122127	T	C	0.375	0.75	intergenic	-
chr12	57122167	T	C	0.5	0.666667	intergenic	-
chr12	57122651	T	C	0.182	0.666667	intergenic	-
chr12	57123753	T	C	0.4	0.625	intergenic	-
chr12	57123783	T	C	0.6	0.526316	intergenic	-
chr12	57124230	T	C	0.5	0.571429	intergenic	-
chr12	57124262	T	C	0.6	0.571429	intergenic	-
chr12	57124358	T	C	0.538	0.538462	intergenic	-
chr12	57125135	T	C	0.447	0.575	downstream	-
chr12	57125139	T	C	0.541	0.540541	downstream	-
chr12	57125180	T	C	0.4	0.625	downstream	-
chr12	57125181	T	C	0.231	0.71875	downstream	-
chr12	57125246	T	C	0.308	0.7	downstream	-
chr12	57125247	T	C	0.48	0.52	downstream	-
chr12	57125310	T	C	0.333	0.653846	downstream	-
chr12	57125322	T	C	0.217	0.8	downstream	-
chr12	57459476	T	C	0.5	0.5	intronic	-
chr12	57459478	T	C	0.375	0.666667	intronic	-
chr12	57459526	T	C	0.429	0.571429	intronic	-
chr12	57459557	T	C	1	1	intronic	-
chr12	57459565	T	C	0.5	0.5	intronic	-
chr12	57459579	T	C	0.667	0.6	intronic	-
chr12	57461645	T	C	0.636	0.583333	intronic	-
chr12	57461691	T	C	0.667	0.666667	intronic	-
chr12	57461762	T	C	0.818	0.818182	intronic	-
chr12	57461826	T	C	0.357	0.642857	intronic	-
chr12	57461827	T	C	0.214	0.785714	intronic	-
chr12	57461835	T	C	0.429	0.5	intronic	-
chr12	58172742	A	G	0.429	0.571429	intronic	-
chr12	58172772	A	G	0.667	0.666667	intronic	-
chr12	60177533	A	G	0.375	0.625	UTR3	-
chr12	60178031	A	G	0.938	0.941176	UTR3	-
chr12	64586177	T	C	0.8	0.8	UTR3	-
chr12	64799537	A	G	0.429	0.625	intronic	-
chr12	64799539	A	G	0.375	0.625	intronic	-
chr12	64799603	A	G	0.667	0.625	intronic	-
chr12	64799648	A	G	0.333	0.571429	intronic	-
chr12	64802593	A	G	0.333	0.666667	intronic	-
chr12	64802651	A	G	0.75	0.666667	intronic	-
chr12	64802656	A	G	0.5	0.666667	intronic	-
chr12	64842769	A	G	0.229	0.758621	UTR3	-
chr12	64842854	A	G	0.629	0.636364	UTR3	-
chr12	64842855	A	G	0.653	0.655738	UTR3	-
chr12	64842920	A	G	0.318	0.692308	UTR3	-
chr12	64844061	A	G	0.58	0.572289	UTR3	-
chr12	64844071	A	G	0.87	0.874251	UTR3	-
chr12	64844134	A	G	0.603	0.59375	UTR3	-
chr12	64844149	A	G	0.558	0.527273	UTR3	-
chr12	67711910	A	G	1	0.625	UTR3	-
chr12	67711914	A	G	1	0.625	UTR3	-
chr12	67711978	A	G	0.5	0.6	UTR3	-
chr12	69158951	A	G	0.2	0.787234	UTR3	-
chr12	69160537	A	G	0.625	0.529412	UTR3	-
chr12	69160600	A	G	0.5	0.75	UTR3	-
chr12	70204945	A	G	0.5	0.5	intronic	-
chr12	70204946	A	G	0.667	0.666667	intronic	-
chr12	70204956	A	G	1	0.5	intronic	-
chr12	72096125	A	G	0.16	0.777778	UTR3	-
chr12	72096221	A	G	0.667	0.666667	UTR3	-
chr12	72096836	A	G	0.429	0.625	UTR3	-
chr12	72096850	A	G	0.733	0.75	UTR3	-
chr12	75889880	T	C	0.455	0.538462	UTR3	-
chr12	75889881	T	C	1	0.8	UTR3	-
chr12	75889912	T	C	0.308	0.615385	UTR3	-
chr12	75890052	T	C	0.789	0.8	UTR3	-
chr12	75890089	T	C	0.16	0.851852	UTR3	-
chr12	75890091	T	C	0.4	0.62963	UTR3	-
chr12	75890097	T	C	0.4	0.607143	UTR3	-
chr12	75890121	T	C	0.385	0.705882	UTR3	-
chr12	76470611	T	C	0.571	0.571429	intronic	-
chr12	76470673	T	C	1	0.6	intronic	-
chr12	79994364	T	C	0.2	0.583333	intronic	-
chr12	79994377	T	C	0.7	0.7	intronic	-
chr12	79994378	T	C	0.8	0.8	intronic	-
chr12	79996801	T	C	0.222	0.789474	intronic	-
chr12	79996804	T	C	0.333	0.666667	intronic	-
chr12	79996948	T	C	0.462	0.6	intronic	-
chr12	79996949	T	C	0.333	0.666667	intronic	-
chr12	79996952	T	C	0.562	0.5625	intronic	-
chr12	79996953	T	C	0.625	0.625	intronic	-
chr12	79996967	T	C	0.562	0.578947	intronic	-
chr12	79996973	T	C	0.684	0.684211	intronic	-
chr12	79996978	T	C	0.571	0.571429	intronic	-
chr12	93901741	A	G	0.667	0.5	UTR3	-
chr12	93901823	A	G	0.667	0.666667	UTR3	-
chr12	93901862	A	G	0.75	0.5	UTR3	-
chr12	93903302	A	G	0.35	0.681818	ncRNA_exonic	-
chr12	93903310	A	G	0.368	0.619048	ncRNA_exonic	-
chr12	93903324	A	G	0.211	0.789474	ncRNA_exonic	-
chr12	93906042	A	G	0.4	0.6	UTR3	-
chr12	93906081	A	G	0.688	0.6875	UTR3	-
chr12	93936836	T	C	0.583	0.5	ncRNA_exonic	-
chr12	95448279	T	C	1	0.857143	intronic	-
chr12	95449914	T	C	0.286	0.571429	intronic	-
chr12	95449926	T	C	0.571	0.571429	intronic	-
chr12	96056108	T	C	0.833	0.833333	intronic	-
chr12	98942621	A	G	0.169	0.84	UTR3	-
chr12	98942688	A	G	0.917	0.916667	UTR3	-
chr12	98942695	A	G	0.417	0.583333	UTR3	-
chr12	98942698	A	G	0.6	0.6	UTR3	-
chr12	98942820	A	G	0.231	0.733333	UTR3	-
chr12	98942885	A	G	0.789	0.8	UTR3	-
chr12	98942886	A	G	0.45	0.68	UTR3	-
chr12	98943033	A	G	1	0.857143	UTR3	-
chr12	98943096	A	G	0.643	0.55	UTR3	-
chr12	98991440	A	G	0.2	0.833333	intronic	-
chr12	98991454	A	G	0.5	0.5	intronic	-
chr12	98998300	A	G	0.429	0.571429	UTR3	-
chr12	98998609	A	G	0.5	0.5	UTR3	-
chr12	98998770	A	G	0.308	0.692308	UTR3	-
chr12	98998943	A	G	0.6	0.6	UTR3	-
chr12	98998949	A	G	0.211	0.789474	UTR3	-
chr12	98998956	A	G	0.75	0.777778	UTR3	-
chr12	98999093	A	G	0.4	0.5	UTR3	-
chr12	98999107	A	G	0.5	0.5	UTR3	-
chr12	98999487	A	G	0.308	0.692308	UTR3	-
chr12	98999519	A	G	0.231	0.769231	UTR3	-
chr12	98999635	A	G	0.25	0.722222	UTR3	-
chr12	99127446	A	G	0.176	0.777778	UTR3	-
chr12	99127447	A	G	0.294	0.722222	UTR3	-
chr12	99127474	A	G	0.227	0.708333	UTR3	-
chr12	100427536	T	C	0.429	0.625	ncRNA_exonic	-
chr12	100427581	T	C	0.667	0.666667	ncRNA_exonic	-
chr12	100427582	T	C	1	0.833333	ncRNA_exonic	-
chr12	100429327	T	C	0.5	0.5	intergenic	-
chr12	100429339	T	C	0.75	0.75	intergenic	-
chr12	100429460	T	C	0.25	0.666667	intergenic	-
chr12	100429533	T	C	0.211	0.666667	intergenic	-
chr12	100429549	T	C	0.278	0.714286	intergenic	-
chr12	100603205	A	G	0.8	0.8	intronic	-
chr12	100603206	A	G	1	1	intronic	-
chr12	101021194	A	G	0.2	0.571429	intergenic	-
chr12	101021238	A	G	0.444	0.741935	intergenic	-
chr12	102549000	A	G	0.7	0.7	intronic	-
chr12	102549018	A	G	0.444	0.555556	intronic	-
chr12	109180424	T	C	0.179	0.827586	UTR3	-
chr12	110837480	T	C	0.375	0.625	ncRNA_intronic	-
chr12	110837519	T	C	0.667	0.857143	ncRNA_intronic	-
chr12	110908979	A	G	0.75	0.8	intronic	-
chr12	110935914	T	C	0.667	0.666667	intronic	-
chr12	110935941	T	C	0.889	0.888889	intronic	-
chr12	110936052	T	C	0.286	0.5	intronic	-
chr12	110936066	T	C	0.538	0.5625	intronic	-
chr12	111081686	A	G	0.833	0.833333	intronic	-
chr12	111081712	A	G	0.833	0.714286	intronic	-
chr12	112454548	A	G	0.429	0.571429	intronic	-
chr12	112454574	A	G	0.364	0.636364	intronic	-
chr12	112456170	A	G	0.611	0.578947	intronic	-
chr12	112456203	A	G	0.222	0.777778	intronic	-
chr12	117152433	T	C	0.208	0.791667	UTR3	-
chr12	117287833	A	G	0.6	0.777778	UTR3	-
chr12	117467471	A	G	0.5	0.5	UTR3	-
chr12	117467518	A	G	0.278	0.75	UTR3	-
chr12	117467554	A	G	0.312	0.736842	UTR3	-
chr12	117467580	A	G	0.273	0.727273	UTR3	-
chr12	117467598	A	G	0.444	0.6	UTR3	-
chr12	117467652	A	G	0.348	0.666667	UTR3	-
chr12	117467668	A	G	0.357	0.642857	UTR3	-
chr12	118506962	T	C	1	0.8	intronic	-
chr12	118506963	T	C	1	0.8	intronic	-
chr12	118555306	T	C	0.667	0.666667	intergenic	-
chr12	118555360	T	C	0.8	0.625	intergenic	-
chr12	118555388	T	C	0.25	0.7	intergenic	-
chr12	120898661	A	G	0.222	0.777778	UTR3	-
chr12	120898729	A	G	0.8	0.5	UTR3	-
chr12	120898978	A	G	0.267	0.714286	UTR3	-
chr12	120898999	A	G	0.333	0.666667	UTR3	-
chr12	120899011	A	G	0.833	0.769231	UTR3	-
chr12	120899075	A	G	0.796	0.818182	UTR3	-
chr12	121681106	T	C	0.6	0.714286	intronic	-
chr12	121681107	T	C	0.833	0.714286	intronic	-
chr12	121752090	T	C	0.5	0.5	intronic	-
chr12	121769779	T	C	0.333	0.6	intronic	-
chr12	121769840	T	C	0.214	0.8	intronic	-
chr12	121769911	T	C	0.667	0.666667	intronic	-
chr12	121770015	T	C	0.875	0.875	intronic	-
chr12	121770041	T	C	0.5	0.5	intronic	-
chr12	121771819	T	C	0.545	0.545455	intronic	-
chr12	121771849	T	C	0.375	0.666667	intronic	-
chr12	121771937	T	C	0.5	0.625	intronic	-
chr12	121771964	T	C	0.6	0.666667	intronic	-
chr12	121772025	T	C	0.667	0.7	intronic	-
chr12	121772068	T	C	0.889	0.928571	intronic	-
chr12	121772075	T	C	0.7	0.7	intronic	-
chr12	121772076	T	C	0.6	0.6	intronic	-
chr12	121862334	A	G	0.462	0.538462	intronic	-
chr12	121865265	A	G	0.429	0.571429	intronic	-
chr12	121865266	A	G	0.5	0.571429	intronic	-
chr12	122195891	A	G	0.75	0.6	intronic	-
chr12	122195904	A	G	0.8	0.8	intronic	-
chr12	122214823	A	G	0.278	0.75	UTR3	-
chr12	122214955	A	G	0.333	0.727273	UTR3	-
chr12	122214992	A	G	0.714	0.625	UTR3	-
chr12	122215001	A	G	0.333	0.7	UTR3	-
chr12	122215092	A	G	0.3	0.681818	UTR3	-
chr12	122215150	A	G	0.6	0.5	UTR3	-
chr12	122216326	T	C	0.194	0.816514	UTR3	-
chr12	122218226	A	G	0.235	0.777778	UTR3	-
chr12	123059593	A	G	0.667	0.777778	intronic	-
chr12	123870977	A	G	0.75	0.8	intronic	-
chr12	123871458	A	G	0.429	0.7	intronic	-
chr12	123871467	A	G	0.25	0.5	intronic	-
chr12	123871504	A	G	1	0.9	intronic	-
chr12	123871533	A	G	0.5	0.555556	intronic	-
chr12	123871565	A	G	0.429	0.625	intronic	-
chr12	123871624	A	G	0.75	0.727273	intronic	-
chr12	123871625	A	G	0.444	0.555556	intronic	-
chr12	123871665	A	G	0.25	0.75	intronic	-
chr12	123943536	A	G	0.667	0.6	intronic	-
chr12	123943586	A	G	0.429	0.692308	intronic	-
chr12	123944214	A	G	0.667	0.777778	UTR5	-
chr12	123944215	A	G	0.833	0.555556	UTR5	-
chr12	124007367	T	C	0.667	0.666667	intronic	-
chr12	124088467	A	G	0.75	0.5	intronic	-
chr12	124109086	T	C	0.278	0.736842	intronic	-
chr12	124109913	T	C	0.333	0.666667	intronic	-
chr12	125267825	T	C	0.333	0.666667	intronic	-
chr12	125267857	T	C	0.647	0.647059	intronic	-
chr12	125267862	T	C	0.75	0.764706	intronic	-
chr12	125267893	T	C	0.278	0.722222	intronic	-
chr12	125267902	T	C	0.389	0.611111	intronic	-
chr12	125267903	T	C	0.722	0.722222	intronic	-
chr12	125511958	A	G	0.875	0.814815	UTR3	-
chr12	125511960	A	G	0.417	0.6	UTR3	-
chr12	125511967	A	G	0.536	0.535714	UTR3	-
chr12	125511987	A	G	0.647	0.647059	UTR3	-
chr12	125512029	A	G	0.706	0.666667	UTR3	-
chr12	125512030	A	G	0.611	0.611111	UTR3	-
chr12	125512032	A	G	0.421	0.578947	UTR3	-
chr12	125512034	A	G	0.526	0.526316	UTR3	-
chr12	125512069	A	G	0.438	0.529412	UTR3	-
chr12	125512073	A	G	0.625	0.625	UTR3	-
chr12	125512101	A	G	0.643	0.642857	UTR3	-
chr12	125512494	A	G	0.389	0.692308	UTR3	-
chr12	125512495	A	G	0.694	0.666667	UTR3	-
chr12	131295740	T	C	0.8	0.8	ncRNA_intronic	-
chr12	132423493	A	G	0.6	0.6	intronic	-
chr12	133297904	A	G	0.263	0.736842	UTR3	-
chr12	133298121	A	G	0.357	0.642857	UTR3	-
chr12	133298275	A	G	0.231	0.769231	UTR3	-
chr12	133298339	A	G	0.3	0.666667	UTR3	-
chr12	133298349	A	G	0.2	0.75	UTR3	-
chr12	133298417	A	G	0.227	0.782609	UTR3	-
chr12	133346564	T	C	0.155	0.85	UTR3	-
chr12	133346586	T	C	0.2	0.804878	UTR3	-
chr12	133349086	T	C	0.231	0.769231	UTR3	-
chr13	20246518	A	G	0.231	0.785714	UTR3	-
chr13	20247023	A	G	0.571	0.551724	UTR3	-
chr13	20247024	A	G	0.357	0.655172	UTR3	-
chr13	20247029	A	G	0.167	0.8	UTR3	-
chr13	20247075	A	G	0.321	0.7	UTR3	-
chr13	20247116	A	G	0.263	0.708333	UTR3	-
chr13	21948492	T	C	0.205	0.804598	UTR3	-
chr13	21948495	T	C	0.198	0.807339	UTR3	-
chr13	21948502	T	C	0.828	0.8125	UTR3	-
chr13	21948576	T	C	0.247	0.752941	UTR3	-
chr13	21948577	T	C	0.315	0.666667	UTR3	-
chr13	21949028	T	C	0.417	0.583333	UTR3	-
chr13	21949029	T	C	0.25	0.75	UTR3	-
chr13	21949038	T	C	0.387	0.707317	UTR3	-
chr13	21949047	T	C	0.368	0.722222	UTR3	-
chr13	21949055	T	C	0.304	0.702128	UTR3	-
chr13	21949093	T	C	0.18	0.836364	UTR3	-
chr13	21949107	T	C	0.558	0.575	UTR3	-
chr13	21949151	T	C	0.211	0.776596	UTR3	-
chr13	21949161	T	C	0.461	0.521277	UTR3	-
chr13	21949165	T	C	0.176	0.802083	UTR3	-
chr13	28225819	A	G	0.889	0.888889	intronic	-
chr13	28225826	A	G	0.667	0.7	intronic	-
chr13	28225895	A	G	0.889	0.888889	intronic	-
chr13	32973161	A	G	0.233	0.790123	UTR3	-
chr13	32973200	A	G	0.188	0.797297	UTR3	-
chr13	32974143	A	G	0.175	0.833333	UTR3	-
chr13	32974185	A	G	0.152	0.854167	UTR3	-
chr13	33088710	T	C	0.5	0.5	UTR3	-
chr13	33099028	T	C	0.6	0.6	intronic	-
chr13	33099038	T	C	0.6	0.6	intronic	-
chr13	33099044	T	C	0.6	0.6	intronic	-
chr13	33099690	T	C	0.208	0.791667	intronic	-
chr13	33099723	T	C	0.185	0.814815	intronic	-
chr13	33099759	T	C	0.444	0.55	intronic	-
chr13	33099760	T	C	0.263	0.75	intronic	-
chr13	33099775	T	C	0.81	0.809524	intronic	-
chr13	33099802	T	C	0.211	0.789474	intronic	-
chr13	45604534	A	G	0.25	0.75	ncRNA_intronic	-
chr13	45605029	A	G	0.714	0.714286	ncRNA_intronic	-
chr13	45605144	A	G	0.5	0.545455	ncRNA_intronic	-
chr13	45605184	A	G	0.583	0.583333	ncRNA_intronic	-
chr13	45605194	A	G	0.583	0.583333	ncRNA_intronic	-
chr13	45605248	A	G	0.652	0.652174	ncRNA_intronic	-
chr13	50487934	T	C	0.25	0.823529	UTR3	-
chr13	50487943	T	C	0.267	0.588235	UTR3	-
chr13	50488002	T	C	0.263	0.7	UTR3	-
chr13	51546427	A	G	0.5	0.5	UTR3	-
chr13	111547737	T	C	0.211	0.789474	ncRNA_intronic	-
chr13	111547764	T	C	0.4	0.6	ncRNA_intronic	-
chr13	111547851	T	C	0.4	0.583333	ncRNA_intronic	-
chr13	111547858	T	C	0.286	0.666667	ncRNA_intronic	-
chr13	111552356	T	C	0.263	0.761905	intronic	-
chr13	115049577	A	G	0.167	0.75	intronic	-
chr13	115049597	A	G	0.562	0.6	intronic	-
chr13	115049716	A	G	0.35	0.666667	intronic	-
chr13	115049758	A	G	0.522	0.518519	intronic	-
chr14	20835266	T	C	0.667	0.5	UTR3	-
chr14	20835278	T	C	0.714	0.714286	UTR3	-
chr14	20835288	T	C	0.857	0.875	UTR3	-
chr14	20835340	T	C	0.429	0.571429	UTR3	-
chr14	20918028	T	C	0.375	0.702128	intronic	-
chr14	20919537	T	C	0.273	0.756757	ncRNA_exonic	-
chr14	20919548	T	C	0.391	0.583333	ncRNA_exonic	-
chr14	20919558	T	C	0.333	0.689655	ncRNA_exonic	-
chr14	20919613	T	C	0.778	0.777778	ncRNA_intronic	-
chr14	20919659	T	C	0.333	0.714286	ncRNA_intronic	-
chr14	20919661	T	C	0.429	0.692308	ncRNA_intronic	-
chr14	20919669	T	C	0.455	0.545455	ncRNA_intronic	-
chr14	21965805	A	G	0.238	0.772727	UTR3	-
chr14	23418626	T	C	0.667	0.666667	ncRNA_intronic	-
chr14	23419261	T	C	0.25	0.666667	ncRNA_intronic	-
chr14	23419306	T	C	0.286	0.666667	ncRNA_intronic	-
chr14	23565564	A	G	0.4	0.555556	intronic	-
chr14	23765758	T	C	0.333	0.684211	UTR3	-
chr14	31564279	A	G	0.455	0.583333	UTR3	-
chr14	31564294	A	G	0.462	0.538462	UTR3	-
chr14	31564319	A	G	0.25	0.75	UTR3	-
chr14	31564700	A	G	0.833	0.857143	UTR3	-
chr14	31564740	A	G	0.333	0.6	UTR3	-
chr14	31564764	A	G	0.375	0.555556	UTR3	-
chr14	31564772	A	G	0.375	0.555556	UTR3	-
chr14	31564808	A	G	0.417	0.666667	UTR3	-
chr14	31564814	A	G	0.5	0.545455	UTR3	-
chr14	31564825	A	G	0.4	0.6	UTR3	-
chr14	31564887	A	G	0.75	0.75	UTR3	-
chr14	31565144	A	G	0.8	0.5	UTR3	-
chr14	31565197	A	G	0.833	0.875	UTR3	-
chr14	31565206	A	G	0.4	0.5	UTR3	-
chr14	31565212	A	G	0.667	0.625	UTR3	-
chr14	31916461	T	C	0.636	0.636364	ncRNA_intronic	-
chr14	31916464	T	C	0.455	0.545455	ncRNA_intronic	-
chr14	31916782	T	C	0.278	0.722222	ncRNA_intronic	-
chr14	31916927	T	C	0.182	0.769231	ncRNA_intronic	-
chr14	35495513	A	G	0.571	0.666667	intronic	-
chr14	35495527	A	G	0.444	0.555556	intronic	-
chr14	35495568	A	G	0.5	0.5	intronic	-
chr14	35743760	A	G	0.556	0.555556	UTR3	-
chr14	35745251	A	G	0.2	0.75	UTR3	-
chr14	35745253	A	G	0.176	0.823529	UTR3	-
chr14	35745259	A	G	0.267	0.75	UTR3	-
chr14	35745300	A	G	0.333	0.714286	UTR3	-
chr14	35745402	A	G	0.684	0.684211	UTR3	-
chr14	35745406	A	G	0.333	0.666667	UTR3	-
chr14	35745409	A	G	0.471	0.555556	UTR3	-
chr14	35745428	A	G	0.6	0.625	UTR3	-
chr14	35745433	A	G	0.562	0.5625	UTR3	-
chr14	35745452	A	G	0.692	0.692308	UTR3	-
chr14	35745462	A	G	0.583	0.5	UTR3	-
chr14	35745476	A	G	0.286	0.733333	UTR3	-
chr14	35746252	A	G	0.529	0.529412	UTR3	-
chr14	35746288	A	G	0.733	0.733333	UTR3	-
chr14	35746335	A	G	0.5	0.5	UTR3	-
chr14	35746397	A	G	0.5	0.555556	UTR3	-
chr14	35746415	A	G	0.25	0.571429	UTR3	-
chr14	35746484	A	G	0.286	0.545455	UTR3	-
chr14	35746494	A	G	0.333	0.666667	UTR3	-
chr14	45600578	T	C	0.273	0.636364	intronic	-
chr14	45600589	T	C	0.455	0.545455	intronic	-
chr14	45600600	T	C	0.333	0.636364	intronic	-
chr14	45600669	T	C	0.9	0.9	intronic	-
chr14	45600672	T	C	0.429	0.571429	intronic	-
chr14	45600713	T	C	0.2	0.8125	intronic	-
chr14	45600756	T	C	0.333	0.714286	intronic	-
chr14	45600794	T	C	0.538	0.538462	intronic	-
chr14	45600798	T	C	0.846	0.846154	intronic	-
chr14	45600810	T	C	0.4	0.6	intronic	-
chr14	45675628	T	C	0.364	0.666667	intronic	-
chr14	45675707	T	C	0.4	0.857143	intronic	-
chr14	45676794	T	C	0.6	0.625	intronic	-
chr14	50112628	T	C	0.154	0.785714	intronic	-
chr14	50712719	T	C	0.214	0.785714	UTR3	-
chr14	50712991	T	C	0.2	0.8	UTR3	-
chr14	50713015	T	C	0.609	0.6	UTR3	-
chr14	50713052	T	C	0.364	0.681818	UTR3	-
chr14	50713100	T	C	0.385	0.6	UTR3	-
chr14	50713258	T	C	0.455	0.545455	UTR3	-
chr14	50713304	T	C	0.267	0.764706	UTR3	-
chr14	50713578	T	C	0.435	0.607143	UTR3	-
chr14	50713579	T	C	0.304	0.75	UTR3	-
chr14	50792676	A	G	0.333	0.692308	UTR3	-
chr14	50792716	A	G	0.357	0.678571	UTR3	-
chr14	50792723	A	G	0.417	0.6	UTR3	-
chr14	50792837	A	G	0.286	0.727273	UTR3	-
chr14	50793916	A	G	0.538	0.538462	ncRNA_intronic	-
chr14	50793931	T	C	0.3	0.727273	ncRNA_intronic	-
chr14	50794322	A	G	0.5	0.777778	ncRNA_intronic	-
chr14	50794392	A	G	0.333	0.666667	ncRNA_intronic	-
chr14	50801004	A	G	0.667	0.666667	UTR3	-
chr14	53109732	T	C	0.351	0.830189	UTR3	-
chr14	53242354	T	C	0.196	0.813793	ncRNA_exonic	-
chr14	53242417	T	C	0.188	0.811688	ncRNA_exonic	-
chr14	53242478	T	C	0.353	0.635714	ncRNA_exonic	-
chr14	53242651	T	C	0.32	0.724138	ncRNA_exonic	-
chr14	53243394	T	C	0.757	0.747748	ncRNA_intronic	-
chr14	53243411	T	C	0.352	0.654867	ncRNA_intronic	-
chr14	53243412	T	C	0.288	0.723214	ncRNA_intronic	-
chr14	53243545	T	C	0.24	0.758621	ncRNA_intronic	-
chr14	53243554	T	C	0.32	0.703704	ncRNA_intronic	-
chr14	55521872	A	G	0.5	0.7	intronic	-
chr14	55527597	A	G	0.464	0.533333	intronic	-
chr14	55527599	A	G	0.407	0.6	intronic	-
chr14	55527600	A	G	0.231	0.75	intronic	-
chr14	55527747	A	G	0.25	0.736842	intronic	-
chr14	55527775	A	G	0.167	0.666667	intronic	-
chr14	55527788	A	G	0.667	0.6	intronic	-
chr14	55527793	A	G	0.7	0.7	intronic	-
chr14	56021181	T	C	1	1	intergenic	-
chr14	56021223	T	C	0.5	0.571429	intergenic	-
chr14	62123892	A	G	0.333	0.555556	ncRNA_intronic	-
chr14	62123935	A	G	0.5	0.571429	ncRNA_intronic	-
chr14	62262612	A	G	0.625	0.576923	UTR3	-
chr14	62262664	A	G	0.333	0.652174	UTR3	-
chr14	64951217	T	C	0.2	0.809524	UTR3	-
chr14	68059989	T	C	0.5	0.5	intronic	-
chr14	68059990	T	C	0.3	0.7	intronic	-
chr14	70834227	T	C	0.273	0.5	UTR3	-
chr14	70838198	T	C	0.222	0.789474	UTR3	-
chr14	70838273	T	C	0.276	0.733333	UTR3	-
chr14	70838274	T	C	0.214	0.8	UTR3	-
chr14	74165276	A	G	0.667	0.7	ncRNA_exonic	-
chr14	74432304	T	C	0.2	0.809524	UTR3	-
chr14	74524774	T	C	0.31	0.666667	UTR3	-
chr14	74524841	T	C	0.4	0.6	UTR3	-
chr14	74525544	T	C	0.161	0.837838	UTR3	-
chr14	74526154	T	C	0.179	0.83871	UTR3	-
chr14	74764401	T	C	0.455	0.590909	intronic	-
chr14	75202402	A	G	0.778	0.789474	UTR3	-
chr14	75202412	A	G	0.438	0.555556	UTR3	-
chr14	75202532	A	G	0.294	0.684211	UTR3	-
chr14	75202544	A	G	0.154	0.837209	UTR3	-
chr14	75202994	A	G	0.857	0.875	UTR3	-
chr14	75202995	A	G	0.571	0.5	UTR3	-
chr14	75204424	A	G	0.533	0.533333	UTR3	-
chr14	75204431	A	G	0.75	0.75	UTR3	-
chr14	75204439	A	G	0.429	0.555556	UTR3	-
chr14	75204530	A	G	1	0.857143	UTR3	-
chr14	76671589	A	G	0.152	0.848485	UTR3	-
chr14	76673394	A	G	0.269	0.678571	UTR3	-
chr14	76673409	A	G	0.52	0.518519	UTR3	-
chr14	76673548	A	G	0.167	0.833333	UTR3	-
chr14	76673578	A	G	0.2	0.772727	UTR3	-
chr14	76673579	A	G	0.35	0.619048	UTR3	-
chr14	78151115	T	C	0.667	0.666667	intronic	-
chr14	78151118	T	C	0.833	0.833333	intronic	-
chr14	89040778	A	G	0.263	0.652174	intronic	-
chr14	89040789	A	G	0.368	0.619048	intronic	-
chr14	89040791	A	G	0.15	0.772727	intronic	-
chr14	89040855	A	G	0.294	0.666667	intronic	-
chr14	90261974	T	C	0.667	0.666667	ncRNA_intronic	-
chr14	90261996	T	C	0.143	0.714286	ncRNA_intronic	-
chr14	91682752	A	G	0.4	0.6	intronic	-
chr14	91682753	A	G	0.4	0.6	intronic	-
chr14	91682766	A	G	0.692	0.692308	intronic	-
chr14	91684033	A	G	0.625	0.625	intronic	-
chr14	91684084	A	G	0.571	0.571429	intronic	-
chr14	92527362	T	C	0.8	0.8	UTR3	-
chr14	92584173	T	C	0.176	0.833333	intronic	-
chr14	92584179	T	C	0.278	0.722222	intronic	-
chr14	92584259	T	C	0.357	0.642857	intronic	-
chr14	92584787	T	C	0.412	0.588235	intronic	-
chr14	92585412	T	C	0.294	0.722222	intronic	-
chr14	92585573	T	C	0.4	0.705882	intronic	-
chr14	92585620	T	C	0.429	0.571429	intronic	-
chr14	92585625	T	C	0.5	0.5	intronic	-
chr14	92586227	T	C	0.267	0.75	intronic	-
chr14	92586230	T	C	0.273	0.73913	intronic	-
chr14	92586304	T	C	0.579	0.578947	intronic	-
chr14	92586308	T	C	0.316	0.684211	intronic	-
chr14	94564527	A	G	1	0.857143	intronic	-
chr14	94564555	A	G	0.6	0.8	intronic	-
chr14	94565859	A	G	0.692	0.692308	intronic	-
chr14	94565914	A	G	0.923	0.666667	intronic	-
chr14	94565916	A	G	0.2	0.8	intronic	-
chr14	94565984	A	G	0.429	0.666667	intronic	-
chr14	95652980	T	C	0.333	0.666667	UTR3	-
chr14	100762654	T	C	0.18	0.82	UTR5	-
chr14	100762690	T	C	0.279	0.6875	UTR5	-
chr14	100762714	T	C	0.8	0.887097	UTR5	-
chr14	100763003	T	C	0.714	0.625	intronic	-
chr14	100763047	T	C	0.571	0.692308	intronic	-
chr14	100763074	T	C	0.333	0.666667	intronic	-
chr14	100766787	T	C	0.375	0.625	intronic	-
chr14	100766788	T	C	0.5	0.5	intronic	-
chr14	100766831	T	C	0.857	0.857143	intronic	-
chr14	100766836	T	C	0.429	0.6	intronic	-
chr14	100766898	T	C	0.588	0.588235	intronic	-
chr14	100767958	T	C	0.417	0.538462	intronic	-
chr14	100768052	T	C	0.286	0.714286	intronic	-
chr14	100768579	T	C	0.545	0.6	intronic	-
chr14	102788931	A	G	0.667	0.7	intronic	-
chr14	102788935	A	G	0.444	0.555556	intronic	-
chr14	102788979	A	G	0.571	0.722222	intronic	-
chr14	102789003	A	G	0.421	0.681818	intronic	-
chr14	102789041	A	G	0.35	0.619048	intronic	-
chr14	102789047	A	G	0.389	0.571429	intronic	-
chr14	102789051	A	G	0.444	0.619048	intronic	-
chr14	102789091	A	G	0.25	0.653846	intronic	-
chr14	102789107	A	G	0.435	0.565217	intronic	-
chr14	102790760	A	G	0.625	0.625	intronic	-
chr14	102790786	A	G	0.375	0.666667	intronic	-
chr14	102791156	A	G	0.8	0.529412	intronic	-
chr14	102791208	A	G	0.3	0.714286	intronic	-
chr14	102813259	T	C	0.333	0.75	intergenic	-
chr14	102813295	T	C	0.385	0.625	intergenic	-
chr14	103954264	A	G	0.667	0.666667	intronic	-
chr14	104148453	A	G	0.25	0.727273	intronic	-
chr14	104148470	A	G	1	0.727273	intronic	-
chr14	104148520	A	G	0.4	0.6	intronic	-
chr14	104148529	A	G	0.286	0.733333	intronic	-
chr14	104148530	A	G	0.4	0.533333	intronic	-
chr14	104148586	A	G	1	0.909091	intronic	-
chr14	104148592	A	G	0.333	0.636364	intronic	-
chr14	104148766	A	G	0.6	0.666667	ncRNA_exonic	-
chr14	104150394	A	G	0.2	0.807692	intronic	-
chr14	105689435	T	C	1	0.5	intronic	-
chr14	105689478	T	C	0.667	0.6	intronic	-
chr14	105691023	T	C	0.5	0.5	intronic	-
chr15	30777243	A	G	0.7	0.7	intergenic	-
chr15	30777259	A	G	0.667	0.6	intergenic	-
chr15	30777291	A	G	0.5	0.555556	intergenic	-
chr15	32813674	T	C	0.333	0.615385	intergenic	-
chr15	34434949	T	C	0.286	0.714286	intronic	-
chr15	34434975	T	C	0.417	0.583333	intronic	-
chr15	34523297	T	C	0.286	0.72973	UTR3	-
chr15	34523309	T	C	0.857	0.875	UTR3	-
chr15	34523310	T	C	0.75	0.75	UTR3	-
chr15	34523343	T	C	0.5	0.5	UTR3	-
chr15	34523851	T	C	0.346	0.62963	UTR3	-
chr15	34523862	T	C	0.172	0.83871	UTR3	-
chr15	34523929	T	C	0.929	0.928571	UTR3	-
chr15	34523955	T	C	0.5	0.529412	UTR3	-
chr15	34524020	T	C	0.667	0.666667	UTR3	-
chr15	34524037	T	C	0.375	0.666667	UTR3	-
chr15	34524063	T	C	0.5	0.666667	UTR3	-
chr15	34524064	T	C	0.333	0.666667	UTR3	-
chr15	34524593	T	C	0.204	0.807018	UTR3	-
chr15	34524608	T	C	0.185	0.830508	UTR3	-
chr15	34524656	T	C	0.36	0.64	UTR3	-
chr15	34524675	T	C	0.298	0.702128	UTR3	-
chr15	34524708	T	C	0.279	0.704545	UTR3	-
chr15	40955322	A	G	0.75	0.75	UTR3	-
chr15	40955338	A	G	0.667	0.666667	UTR3	-
chr15	40955375	A	G	0.625	0.625	UTR3	-
chr15	40955439	A	G	0.6	0.6	UTR3	-
chr15	40955445	A	G	0.333	0.555556	UTR3	-
chr15	40955456	A	G	0.308	0.692308	UTR3	-
chr15	40955464	A	G	0.889	0.888889	UTR3	-
chr15	40955516	A	G	0.333	0.705882	UTR3	-
chr15	40955517	A	G	0.438	0.5625	UTR3	-
chr15	40955529	A	G	0.312	0.6875	UTR3	-
chr15	40980624	T	C	0.4	0.55	ncRNA_intronic	-
chr15	40980641	T	C	0.278	0.684211	ncRNA_intronic	-
chr15	40980737	T	C	0.167	0.842105	ncRNA_intronic	-
chr15	40980796	T	C	0.412	0.611111	ncRNA_intronic	-
chr15	40980797	T	C	0.353	0.666667	ncRNA_intronic	-
chr15	40980802	T	C	0.333	0.684211	ncRNA_intronic	-
chr15	40982841	T	C	0.556	0.555556	ncRNA_intronic	-
chr15	40982859	T	C	0.667	0.6	ncRNA_intronic	-
chr15	40983098	T	C	0.571	0.571429	ncRNA_intronic	-
chr15	40983111	T	C	0.375	0.625	ncRNA_intronic	-
chr15	40986030	T	C	0.4	0.6	ncRNA_intronic	-
chr15	41024200	A	G	0.538	0.538462	UTR3	-
chr15	41024201	A	G	0.385	0.615385	UTR3	-
chr15	41580265	A	G	0.333	0.6	ncRNA_intronic	-
chr15	41580338	A	G	0.5	0.583333	ncRNA_intronic	-
chr15	41591342	A	G	0.77	0.774194	ncRNA_exonic	-
chr15	41591417	A	G	0.172	0.818182	ncRNA_exonic	-
chr15	41591418	A	G	0.222	0.77193	ncRNA_exonic	-
chr15	41594436	A	G	0.179	0.833333	ncRNA_exonic	-
chr15	41594483	A	G	0.28	0.740741	ncRNA_exonic	-
chr15	41594561	A	G	0.171	0.840909	ncRNA_exonic	-
chr15	41594611	A	G	0.192	0.833333	ncRNA_exonic	-
chr15	41597484	A	G	0.156	0.843049	ncRNA_exonic	-
chr15	41597485	A	G	0.168	0.83209	ncRNA_exonic	-
chr15	41597647	A	G	0.745	0.727273	ncRNA_exonic	-
chr15	41873332	A	G	0.8	0.8	UTR3	-
chr15	42824348	A	G	0.193	0.810345	ncRNA_exonic	-
chr15	42824418	A	G	0.182	0.8	ncRNA_intronic	-
chr15	42831176	T	C	0.235	0.777778	UTR3	-
chr15	42831329	T	C	0.214	0.8125	UTR3	-
chr15	42831362	T	C	0.235	0.777778	UTR3	-
chr15	42831420	T	C	0.308	0.692308	UTR3	-
chr15	42833580	T	C	0.444	0.6	UTR3	-
chr15	42833590	T	C	0.4	0.6	UTR3	-
chr15	42833689	T	C	0.2	0.8	UTR3	-
chr15	42861705	A	G	0.308	0.714286	ncRNA_intronic	-
chr15	45774541	T	C	0.364	0.666667	ncRNA_intronic	-
chr15	45774613	T	C	0.5	0.571429	ncRNA_intronic	-
chr15	45775082	T	C	0.333	0.714286	ncRNA_intronic	-
chr15	45775095	T	C	0.4	0.6	ncRNA_intronic	-
chr15	45775122	T	C	0.214	0.785714	ncRNA_intronic	-
chr15	45775144	T	C	0.4	0.6	ncRNA_intronic	-
chr15	45775208	T	C	0.417	0.583333	ncRNA_intronic	-
chr15	45775928	T	C	0.3	0.727273	ncRNA_intronic	-
chr15	45776053	T	C	0.294	0.705882	ncRNA_intronic	-
chr15	45892778	A	G	0.857	0.857143	intronic	-
chr15	50658044	A	G	0.75	0.75	ncRNA_exonic	-
chr15	50996277	T	C	0.323	0.685714	UTR3	-
chr15	50996283	T	C	0.452	0.545455	UTR3	-
chr15	50996295	T	C	0.483	0.516129	UTR3	-
chr15	50996296	T	C	0.214	0.8125	UTR3	-
chr15	50996305	T	C	0.433	0.566667	UTR3	-
chr15	50996328	T	C	0.207	0.793103	UTR3	-
chr15	50996348	T	C	0.625	0.647059	UTR3	-
chr15	50996357	T	C	0.318	0.681818	UTR3	-
chr15	50996374	T	C	0.571	0.529412	UTR3	-
chr15	50996377	T	C	0.409	0.590909	UTR3	-
chr15	50996383	T	C	0.588	0.588235	UTR3	-
chr15	50996417	T	C	0.467	0.5625	UTR3	-
chr15	50996453	T	C	0.8	0.833333	UTR3	-
chr15	50996495	T	C	0.833	0.785714	UTR3	-
chr15	50997305	T	C	0.205	0.809524	UTR3	-
chr15	50997477	T	C	0.267	0.771429	UTR3	-
chr15	50997496	T	C	0.239	0.770833	UTR3	-
chr15	51349255	T	C	0.149	0.84375	ncRNA_intronic	-
chr15	52204448	A	G	0.4	0.666667	UTR3	-
chr15	52204463	A	G	0.714	0.714286	UTR3	-
chr15	52204574	A	G	0.7	0.636364	UTR3	-
chr15	52206009	A	G	0.192	0.827586	UTR3	-
chr15	52206089	A	G	0.421	0.578947	UTR3	-
chr15	52206130	A	G	0.167	0.809524	UTR3	-
chr15	52206135	A	G	0.905	0.904762	UTR3	-
chr15	52206154	A	G	0.667	0.695652	UTR3	-
chr15	52206606	A	G	0.733	0.733333	UTR3	-
chr15	52206607	A	G	0.625	0.533333	UTR3	-
chr15	55609650	T	C	0.205	0.794872	UTR3	-
chr15	60714423	T	C	0.444	0.52381	UTR3	-
chr15	60714470	T	C	0.5	0.5	UTR3	-
chr15	60714500	T	C	0.625	0.666667	UTR3	-
chr15	60714916	T	C	0.429	0.571429	UTR3	-
chr15	60714926	T	C	0.75	0.75	UTR3	-
chr15	64432839	A	G	0.2	0.8	downstream	-
chr15	64433036	A	G	0.222	0.793103	downstream	-
chr15	64653646	T	C	0.435	0.541667	intronic	-
chr15	64653698	T	C	0.292	0.692308	intronic	-
chr15	64653734	T	C	0.357	0.6	intronic	-
chr15	64653793	T	C	0.182	0.75	intronic	-
chr15	64653833	T	C	0.364	0.666667	intronic	-
chr15	64657290	T	C	0.167	0.7	UTR3	-
chr15	64657340	T	C	0.176	0.823529	UTR3	-
chr15	64657473	T	C	0.176	0.818182	UTR3	-
chr15	65442476	T	C	0.667	0.555556	UTR3	-
chr15	65442578	T	C	0.714	0.625	UTR3	-
chr15	66628709	T	C	0.364	0.636364	UTR3	-
chr15	66628726	T	C	0.143	0.8	UTR3	-
chr15	66628780	T	C	0.294	0.684211	UTR3	-
chr15	66628805	T	C	0.238	0.772727	UTR3	-
chr15	66628846	T	C	0.2	0.8	UTR3	-
chr15	72882929	A	G	0.385	0.615385	ncRNA_exonic	-
chr15	72882946	A	G	0.385	0.615385	ncRNA_exonic	-
chr15	72883057	A	G	0.556	0.545455	ncRNA_exonic	-
chr15	74319066	A	G	0.75	0.5	intronic	-
chr15	74319092	A	G	0.273	0.727273	intronic	-
chr15	74319121	A	G	0.375	0.625	intronic	-
chr15	74319131	A	G	0.4	0.714286	intronic	-
chr15	74319173	A	G	0.5	0.5	intronic	-
chr15	75138674	T	C	0.571	0.5	intronic	-
chr15	75643665	A	G	0.75	0.833333	intronic	-
chr15	75643681	A	G	0.75	0.888889	intronic	-
chr15	75645225	A	G	0.333	0.692308	intronic	-
chr15	75645271	A	G	0.286	0.714286	intronic	-
chr15	75645696	A	G	0.867	0.866667	intronic	-
chr15	75645702	A	G	0.786	0.8	intronic	-
chr15	83668161	T	C	0.5	0.5	ncRNA_intronic	-
chr15	83668215	T	C	0.462	0.538462	ncRNA_intronic	-
chr15	83670720	T	C	0.429	0.545455	ncRNA_intronic	-
chr15	83670792	T	C	0.5	0.5	ncRNA_intronic	-
chr15	83670874	T	C	0.545	0.545455	ncRNA_intronic	-
chr15	83674110	T	C	0.467	0.5625	ncRNA_intronic	-
chr15	83674152	T	C	0.233	0.76087	ncRNA_intronic	-
chr15	83674161	T	C	0.652	0.625	ncRNA_intronic	-
chr15	83674165	T	C	0.156	0.8125	ncRNA_intronic	-
chr15	83675472	T	C	0.667	0.714286	ncRNA_intronic	-
chr15	83675487	T	C	0.75	0.75	ncRNA_intronic	-
chr15	85166388	A	G	0.25	0.75	ncRNA_exonic	-
chr15	85638600	A	G	0.75	0.8	intronic	-
chr15	90375419	T	C	0.324	0.685714	UTR3	-
chr15	90375510	T	C	0.261	0.75	UTR3	-
chr15	90375568	T	C	0.68	0.928571	UTR3	-
chr15	90375993	T	C	1	0.538462	UTR3	-
chr15	90376015	T	C	0.364	0.6875	UTR3	-
chr15	90440482	T	C	0.317	0.686567	UTR3	-
chr15	90440554	T	C	0.576	0.578431	UTR3	-
chr15	90440560	T	C	0.378	0.60396	UTR3	-
chr15	90440569	T	C	0.581	0.577778	UTR3	-
chr15	90440595	T	C	0.624	0.615385	UTR3	-
chr15	90440605	T	C	0.287	0.719512	UTR3	-
chr15	90440654	T	C	0.519	0.506024	UTR3	-
chr15	90440655	T	C	0.362	0.642857	UTR3	-
chr15	90440660	T	C	0.407	0.595238	UTR3	-
chr15	90440678	T	C	0.378	0.632184	UTR3	-
chr15	90441086	T	C	0.243	0.763889	UTR3	-
chr15	90441148	T	C	0.341	0.666667	UTR3	-
chr15	90441168	T	C	0.333	0.678571	UTR3	-
chr15	90441221	T	C	0.431	0.590164	UTR3	-
chr15	90441262	T	C	0.342	0.658228	UTR3	-
chr15	90441269	T	C	0.581	0.612245	UTR3	-
chr15	90441306	T	C	0.308	0.697674	UTR3	-
chr15	90441337	T	C	0.48	0.5	UTR3	-
chr15	90442454	T	C	0.818	0.818182	UTR3	-
chr15	90442489	T	C	0.286	0.6	UTR3	-
chr15	90442554	T	C	0.615	0.615385	UTR3	-
chr15	90442606	T	C	0.391	0.607143	UTR3	-
chr15	90444654	T	C	0.155	0.841667	UTR3	-
chr15	90444667	T	C	0.179	0.83125	UTR3	-
chr15	90444685	T	C	0.217	0.768	UTR3	-
chr15	90444693	T	C	0.242	0.77027	UTR3	-
chr15	90444708	T	C	0.612	0.55914	UTR3	-
chr15	90444728	T	C	0.379	0.639344	UTR3	-
chr15	90618654	T	C	0.45	0.545455	ncRNA_exonic	-
chr15	90618694	T	C	0.167	0.833333	ncRNA_exonic	-
chr15	90619722	T	C	0.375	0.666667	ncRNA_exonic	-
chr15	90619762	T	C	0.308	0.571429	ncRNA_exonic	-
chr15	90819939	A	G	0.571	0.5	UTR3	-
chr15	90820073	A	G	0.667	0.625	UTR3	-
chr15	91566688	A	G	0.25	0.769231	ncRNA_exonic	-
chr15	101823564	T	C	0.857	0.857143	intronic	-
chr16	261381	T	C	0.667	0.666667	intronic	-
chr16	543736	A	G	0.833	0.833333	intronic	-
chr16	547996	A	G	0.5	0.5	intronic	-
chr16	548436	A	G	0.333	0.666667	intronic	-
chr16	548437	A	G	0.333	0.666667	intronic	-
chr16	548440	A	G	0.417	0.583333	intronic	-
chr16	548619	A	G	0.444	0.555556	intronic	-
chr16	548648	A	G	0.4	0.75	intronic	-
chr16	548653	A	G	0.429	0.571429	intronic	-
chr16	548942	A	G	0.333	0.625	intronic	-
chr16	548955	A	G	0.667	0.75	intronic	-
chr16	548956	A	G	0.429	0.625	intronic	-
chr16	548961	A	G	0.6	0.714286	intronic	-
chr16	549078	A	G	0.5	0.5	intronic	-
chr16	549091	A	G	0.25	0.6	intronic	-
chr16	549101	A	G	0.462	0.529412	intronic	-
chr16	549105	A	G	0.5	0.529412	intronic	-
chr16	549542	A	G	0.667	0.666667	intronic	-
chr16	549598	A	G	0.364	0.636364	intronic	-
chr16	549677	A	G	0.4	0.636364	intronic	-
chr16	549678	A	G	1	0.833333	intronic	-
chr16	713273	A	G	0.333	0.6	intronic	-
chr16	713345	A	G	0.222	0.75	intronic	-
chr16	713363	A	G	0.444	0.555556	intronic	-
chr16	714878	A	G	0.625	0.9	intronic	-
chr16	714940	A	G	0.571	0.529412	intronic	-
chr16	748731	T	C	0.667	0.666667	intronic	-
chr16	748790	T	C	1	0.625	intronic	-
chr16	748802	T	C	0.5	0.571429	intronic	-
chr16	1403213	A	G	0.25	0.75	intronic	-
chr16	1410058	A	G	0.333	0.666667	ncRNA_intronic	-
chr16	1410510	A	G	1	0.5	ncRNA_intronic	-
chr16	1410514	A	G	1	0.5	ncRNA_intronic	-
chr16	1410527	A	G	0.5	0.785714	ncRNA_intronic	-
chr16	1410531	A	G	0.5	0.5	ncRNA_intronic	-
chr16	1410537	A	G	0.286	0.533333	ncRNA_intronic	-
chr16	2290760	T	C	0.5	0.555556	ncRNA_exonic	-
chr16	3029002	T	C	0.333	0.6	intronic	-
chr16	3029224	T	C	0.381	0.652174	intronic	-
chr16	3029252	T	C	0.353	0.684211	intronic	-
chr16	3207114	T	C	0.375	0.625	ncRNA_exonic	-
chr16	3709801	A	G	0.417	0.615385	UTR3	-
chr16	3709805	A	G	1	0.9	UTR3	-
chr16	3709868	A	G	0.6	0.6	UTR3	-
chr16	4399692	T	C	0.4	0.571429	intronic	-
chr16	4399716	T	C	0.6	0.714286	intronic	-
chr16	4800600	T	C	0.857	0.857143	ncRNA_intronic	-
chr16	4800610	T	C	0.333	0.666667	ncRNA_intronic	-
chr16	4800834	T	C	0.267	0.789474	ncRNA_intronic	-
[truncated: 3,660 more rows]

## Sheet: BERP35T1
Chrom	Pos	Ref	Alt	Editing Level (Jinbilly)	Editing Level (GIREMI)	Genome location	Mutation type
chr1	1029575	T	C	0.8	0.8	intronic	-
chr1	1029589	T	C	0.75	0.6	intronic	-
chr1	1252180	T	C	0.5	0.5	intronic	-
chr1	1252441	T	C	0.267	0.75	intronic	-
chr1	1252443	T	C	0.231	0.785714	intronic	-
chr1	1253357	T	C	0.833	0.833333	ncRNA_intronic	-
chr1	1253944	T	C	0.286	0.714286	ncRNA_intronic	-
chr1	1254016	T	C	0.143	0.727273	ncRNA_exonic	-
chr1	1345001	A	G	0.714	0.714286	ncRNA_exonic	-
chr1	1595006	T	C	0.333	0.571429	UTR3	-
chr1	1595048	T	C	0.25	0.583333	UTR3	-
chr1	1595462	T	C	0.174	0.8	UTR3	-
chr1	1595540	T	C	0.4	0.666667	UTR3	-
chr1	1595586	T	C	1	0.818182	UTR3	-
chr1	1660850	T	C	0.364	0.771429	ncRNA_intronic	-
chr1	1660855	T	C	0.444	0.636364	ncRNA_intronic	-
chr1	1660887	T	C	0.077	0.833333	ncRNA_intronic	-
chr1	1660916	T	C	0.75	0.6	ncRNA_intronic	-
chr1	1660917	T	C	0.5	0.5	ncRNA_intronic	-
chr1	1660944	T	C	0.75	0.7	ncRNA_intronic	-
chr1	1660948	T	C	0.429	0.571429	ncRNA_intronic	-
chr1	1660958	T	C	0.75	0.714286	ncRNA_intronic	-
chr1	1661099	T	C	0.692	0.692308	ncRNA_intronic	-
chr1	1661104	T	C	0.333	0.846154	ncRNA_intronic	-
chr1	1661410	T	C	0.241	0.771429	ncRNA_intronic	-
chr1	1661492	T	C	0.429	0.625	ncRNA_intronic	-
chr1	1662547	T	C	0.387	0.59375	ncRNA_intronic	-
chr1	1662604	T	C	0.5	0.533333	ncRNA_intronic	-
chr1	1662610	T	C	0.571	0.571429	ncRNA_intronic	-
chr1	1662627	T	C	0.818	0.818182	ncRNA_intronic	-
chr1	1662652	T	C	0.412	0.588235	ncRNA_intronic	-
chr1	1662694	T	C	0.75	0.777778	ncRNA_intronic	-
chr1	1662704	T	C	0.533	0.533333	ncRNA_intronic	-
chr1	1662708	T	C	0.733	0.733333	ncRNA_intronic	-
chr1	1662733	T	C	0.765	0.722222	ncRNA_intronic	-
chr1	1662734	T	C	0.412	0.615385	ncRNA_intronic	-
chr1	1662764	T	C	0.429	0.705882	ncRNA_intronic	-
chr1	2299138	T	C	0.333	0.625	intronic	-
chr1	2299142	T	C	0.312	0.6875	intronic	-
chr1	2299151	T	C	1	0.5	intronic	-
chr1	3729317	T	C	0.176	0.823529	UTR3	-
chr1	6279969	A	G	0.286	0.714286	UTR3	-
chr1	6583395	T	C	0.233	0.771429	UTR3	-
chr1	6583457	T	C	0.37	0.62963	UTR3	-
chr1	6583527	T	C	0.24	0.75	UTR3	-
chr1	6583593	T	C	0.263	0.736842	UTR3	-
chr1	6708725	T	C	0.75	0.8	intronic	-
chr1	6708775	T	C	0.778	0.777778	intronic	-
chr1	6709128	T	C	0.8	0.833333	intronic	-
chr1	7977861	T	C	0.5	0.521739	UTR3	-
chr1	7977871	T	C	0.364	0.608696	UTR3	-
chr1	7977876	T	C	0.389	0.611111	UTR3	-
chr1	7977888	T	C	0.824	0.777778	UTR3	-
chr1	7977889	T	C	0.316	0.684211	UTR3	-
chr1	7977923	T	C	0.611	0.611111	UTR3	-
chr1	7978245	T	C	0.28	0.692308	UTR3	-
chr1	7978265	T	C	0.16	0.84	UTR3	-
chr1	7978272	T	C	0.739	0.75	UTR3	-
chr1	7978332	T	C	0.812	0.828571	UTR3	-
chr1	7978337	T	C	0.531	0.514286	UTR3	-
chr1	7978700	T	C	0.545	0.545455	UTR3	-
chr1	7978708	T	C	0.5	0.545455	UTR3	-
chr1	9160900	T	C	0.273	0.727273	UTR3	-
chr1	9160975	T	C	0.348	0.652174	UTR3	-
chr1	9160976	T	C	0.2	0.8	UTR3	-
chr1	9160982	T	C	0.316	0.684211	UTR3	-
chr1	9161011	T	C	0.333	0.666667	UTR3	-
chr1	9163387	T	C	0.5	0.5	UTR3	-
chr1	9209243	T	C	0.75	0.571429	ncRNA_exonic	-
chr1	9209435	T	C	0.5	0.769231	ncRNA_exonic	-
chr1	9331130	A	G	0.222	0.777778	UTR3	-
chr1	9331227	A	G	0.385	0.615385	UTR3	-
chr1	9987470	T	C	0.278	0.717949	intergenic	-
chr1	10042955	A	G	0.444	0.692308	UTR3	-
chr1	10042987	A	G	0.583	0.538462	UTR3	-
chr1	10042988	A	G	0.556	0.5	UTR3	-
chr1	10043043	A	G	0.4	0.6	UTR3	-
chr1	10043079	A	G	0.3	0.75	UTR3	-
chr1	10517512	T	C	0.257	0.769231	UTR3	-
chr1	10517527	T	C	0.529	0.529412	UTR3	-
chr1	10517564	T	C	0.156	0.787879	UTR3	-
chr1	10517613	T	C	0.316	0.684211	UTR3	-
chr1	10517653	T	C	0.19	0.809524	UTR3	-
chr1	10518756	T	C	0.179	0.833333	ncRNA_exonic	-
chr1	10519912	T	C	0.198	0.80663	UTR3	-
chr1	10520057	T	C	0.214	0.787879	UTR3	-
chr1	10520067	T	C	0.273	0.727273	UTR3	-
chr1	10520378	T	C	0.31	0.757576	UTR3	-
chr1	10520439	T	C	0.2	0.8	UTR3	-
chr1	10520450	T	C	0.22	0.767442	UTR3	-
chr1	10520715	T	C	0.22	0.8	UTR3	-
chr1	10520751	T	C	0.174	0.833333	UTR3	-
chr1	10520819	T	C	0.256	0.752688	UTR3	-
chr1	10521126	T	C	0.234	0.753623	UTR3	-
chr1	10521170	T	C	0.311	0.698413	UTR3	-
chr1	11081791	A	G	0.364	0.636364	intronic	-
chr1	11089785	A	G	0.333	0.666667	intronic	-
chr1	11089813	A	G	0.125	0.555556	intronic	-
chr1	16797495	T	C	0.375	0.666667	intergenic	-
chr1	19542250	T	C	0.571	0.833333	ncRNA_intronic	-
chr1	19542631	T	C	0.167	0.842105	ncRNA_intronic	-
chr1	19543349	T	C	0.625	0.65	ncRNA_intronic	-
chr1	19543352	T	C	0.259	0.774194	ncRNA_intronic	-
chr1	19543356	T	C	0.188	0.774194	ncRNA_intronic	-
chr1	19543459	T	C	0.562	0.5625	ncRNA_intronic	-
chr1	19543785	T	C	0.242	0.757576	ncRNA_intronic	-
chr1	19543797	T	C	0.417	0.6	ncRNA_intronic	-
chr1	19543824	T	C	0.308	0.692308	ncRNA_intronic	-
chr1	19543850	T	C	0.667	0.666667	ncRNA_intronic	-
chr1	19543879	T	C	0.211	0.8	ncRNA_intronic	-
chr1	19543973	T	C	0.526	0.5	ncRNA_intronic	-
chr1	19544002	T	C	0.636	0.636364	ncRNA_intronic	-
chr1	19586458	A	G	0.2	0.777778	UTR3	-
chr1	19955069	A	G	0.444	0.5	UTR3	-
chr1	21081804	T	C	0.167	0.833333	intronic	-
chr1	21083276	T	C	0.667	0.666667	intronic	-
chr1	21083340	T	C	0.714	0.714286	intronic	-
chr1	21101899	T	C	0.17	0.836207	intronic	-
chr1	21101903	T	C	0.722	0.702128	intronic	-
chr1	22356321	A	G	0.75	0.833333	intergenic	-
chr1	24864916	A	G	0.385	0.533333	UTR3	-
chr1	24864918	A	G	1	0.8	UTR3	-
chr1	25875285	A	G	0.833	0.833333	intronic	-
chr1	26774224	A	G	0.429	0.571429	exonic	synonymous SNV
chr1	26774225	A	G	0.571	0.571429	exonic	nonsynonymous SNV
chr1	27205164	T	C	0.417	0.583333	UTR3	-
chr1	28145573	A	G	0.4	0.5	intronic	-
chr1	28661576	A	G	0.25	0.5	UTR3	-
chr1	28825331	A	G	0.252	0.743119	UTR3	-
chr1	28825370	A	G	0.382	0.515789	UTR3	-
chr1	28825415	A	G	0.179	0.816667	UTR3	-
chr1	28825418	A	G	0.397	0.634921	UTR3	-
chr1	28825466	A	G	0.341	0.666667	UTR3	-
chr1	28825486	A	G	0.462	0.581395	UTR3	-
chr1	28826015	A	G	0.348	0.730769	UTR3	-
chr1	28826031	A	G	0.222	0.636364	UTR3	-
chr1	28826085	A	G	0.262	0.75	UTR3	-
chr1	28835937	A	G	0.142	0.844444	ncRNA_exonic	-
chr1	28836872	A	G	0.185	0.814815	intronic	-
chr1	28836912	A	G	0.188	0.823529	intronic	-
chr1	28836976	A	G	0.179	0.833333	intronic	-
chr1	29519621	T	C	0.429	0.666667	UTR3	-
chr1	29519736	T	C	0.625	0.625	UTR3	-
chr1	33148096	A	G	0.385	0.615385	UTR3	-
chr1	33148196	A	G	0.214	0.722222	UTR3	-
chr1	33148621	A	G	0.25	0.75	UTR3	-
chr1	35566428	A	G	0.385	0.615385	intronic	-
chr1	35566483	A	G	0.364	0.636364	intronic	-
chr1	35566803	A	G	0.562	0.5625	intronic	-
chr1	35566810	A	G	0.833	0.714286	intronic	-
chr1	35566840	A	G	0.417	0.583333	intronic	-
chr1	35566849	A	G	0.4	0.636364	intronic	-
chr1	35566875	A	G	0.429	0.571429	intronic	-
chr1	35567366	A	G	0.333	0.666667	intronic	-
chr1	35567386	A	G	0.222	0.785714	intronic	-
chr1	36065489	T	C	0.148	0.851852	UTR3	-
chr1	36065490	T	C	0.308	0.714286	UTR3	-
chr1	36065529	T	C	0.5	0.580645	UTR3	-
chr1	36065562	T	C	0.273	0.75	UTR3	-
chr1	36067817	T	C	0.771	0.773585	UTR3	-
chr1	36067886	T	C	0.762	0.761905	UTR3	-
chr1	36068184	T	C	0.613	0.612903	UTR3	-
chr1	36068210	T	C	0.31	0.727273	UTR3	-
chr1	36068231	T	C	0.37	0.655172	UTR3	-
chr1	36068276	T	C	0.273	0.769231	UTR3	-
chr1	36068295	T	C	0.368	0.65	UTR3	-
chr1	36068325	T	C	0.364	0.652174	UTR3	-
chr1	36068369	T	C	0.161	0.842105	UTR3	-
chr1	36068370	T	C	0.339	0.660714	UTR3	-
chr1	36791287	A	G	0.667	0.666667	ncRNA_intronic	-
chr1	36794239	A	G	0.833	0.833333	ncRNA_exonic	-
chr1	43245805	A	G	0.75	0.666667	intergenic	-
chr1	43245832	A	G	0.9	0.9	intergenic	-
chr1	44382303	A	G	0.75	0.857143	intronic	-
chr1	44382367	A	G	0.5	0.714286	intronic	-
chr1	46075604	A	G	0.176	0.823529	intronic	-
chr1	46076462	A	G	0.5	0.633333	intronic	-
chr1	46076467	A	G	0.643	0.655172	intronic	-
chr1	46076468	A	G	0.345	0.655172	intronic	-
chr1	46076529	A	G	0.333	0.6875	intronic	-
chr1	46076533	A	G	0.5	0.5625	intronic	-
chr1	46076642	A	G	0.857	0.857143	intronic	-
chr1	46077345	A	G	0.37	0.727273	intronic	-
chr1	46077406	A	G	0.292	0.703704	intronic	-
chr1	46160891	T	C	0.25	0.75	ncRNA_intronic	-
chr1	46161036	T	C	0.833	0.875	ncRNA_intronic	-
chr1	46161099	T	C	0.133	0.764706	ncRNA_intronic	-
chr1	46164483	T	C	0.643	0.642857	UTR3	-
chr1	46165408	T	C	0.185	0.821429	UTR3	-
chr1	47052514	T	C	0.75	0.8	intronic	-
chr1	53288862	A	G	0.3	0.7	UTR3	-
chr1	53288897	A	G	0.2	0.769231	UTR3	-
chr1	53289547	A	G	0.16	0.846154	UTR3	-
chr1	53289686	A	G	0.261	0.75	UTR3	-
chr1	53289688	A	G	0.385	0.642857	UTR3	-
chr1	53289852	A	G	0.583	0.571429	UTR3	-
chr1	53291420	A	G	0.194	0.8125	UTR3	-
chr1	53291425	A	G	0.379	0.625	UTR3	-
chr1	54387905	T	C	0.6	0.625	intronic	-
chr1	54567369	A	G	0.833	0.833333	UTR3	-
chr1	63907754	T	C	0.389	0.55	intronic	-
chr1	67874697	T	C	0.333	0.666667	UTR3	-
chr1	67874731	T	C	0.421	0.578947	UTR3	-
chr1	67874859	T	C	0.25	0.75	UTR3	-
chr1	85489790	T	C	0.5	0.571429	intronic	-
chr1	85489792	T	C	1	0.714286	intronic	-
chr1	100489835	A	G	0.2	0.8	UTR3	-
chr1	100490207	A	G	0.8	0.875	UTR3	-
chr1	100490274	A	G	0.25	0.75	UTR3	-
chr1	100490303	A	G	0.6	0.666667	UTR3	-
chr1	100611320	A	G	0.25	0.75	intronic	-
chr1	109474624	A	G	0.246	0.758065	UTR3	-
chr1	109474775	A	G	0.208	0.791667	UTR3	-
chr1	109474776	A	G	0.298	0.714286	UTR3	-
chr1	109474785	A	G	0.196	0.808511	UTR3	-
chr1	109475632	A	G	0.429	0.6	UTR3	-
chr1	109475642	A	G	0.75	0.75	UTR3	-
chr1	109475735	A	G	0.364	0.615385	UTR3	-
chr1	109475741	A	G	0.625	0.5	UTR3	-
chr1	109606149	T	C	0.21	0.796117	downstream	-
chr1	109606156	T	C	0.292	0.688679	downstream	-
chr1	110910657	A	G	1	0.6	intronic	-
chr1	110910724	A	G	0.3	0.7	intronic	-
chr1	113512204	A	G	0.235	0.777778	ncRNA_exonic	-
chr1	113672536	A	G	0.2	0.75	UTR3	-
chr1	113672622	A	G	0.462	0.538462	UTR3	-
chr1	113672691	A	G	0.273	0.727273	UTR3	-
chr1	113673622	A	G	0.312	0.6875	UTR3	-
chr1	113673646	A	G	0.333	0.6875	UTR3	-
chr1	119700812	A	G	0.364	0.666667	ncRNA_intronic	-
chr1	119700833	A	G	0.417	0.583333	ncRNA_intronic	-
chr1	145509570	A	G	0.169	0.834646	UTR3	-
chr1	145511929	A	G	0.412	0.588235	UTR3	-
chr1	145512014	A	G	0.682	0.625	UTR3	-
chr1	145512024	A	G	0.176	0.823529	UTR3	-
chr1	145512074	A	G	0.5	0.565217	UTR3	-
chr1	145512078	A	G	0.682	0.652174	UTR3	-
chr1	145512930	A	G	0.167	0.833333	UTR3	-
chr1	145512944	A	G	0.545	0.5	UTR3	-
chr1	145512950	A	G	0.364	0.583333	UTR3	-
chr1	145512951	A	G	0.667	0.666667	UTR3	-
chr1	145689566	A	G	0.467	0.5625	UTR3	-
chr1	145689568	A	G	0.467	0.588235	UTR3	-
chr1	149819554	T	C	0.429	0.666667	ncRNA_exonic	-
chr1	150583634	T	C	0.375	0.666667	intronic	-
chr1	150583635	T	C	0.25	0.666667	intronic	-
chr1	150593887	T	C	0.667	0.8	UTR3	-
chr1	150593888	T	C	0.75	0.8	UTR3	-
chr1	150593890	T	C	0.8	0.8	UTR3	-
chr1	150593958	T	C	0.286	0.5	UTR3	-
chr1	151091651	A	G	0.3	0.7	UTR3	-
chr1	151091661	A	G	0.3	0.7	UTR3	-
chr1	151415020	T	C	0.714	0.714286	intronic	-
chr1	151419611	T	C	0.667	0.666667	intronic	-
chr1	151419627	T	C	0.571	0.5	intronic	-
chr1	151420837	T	C	0.6	0.714286	intronic	-
chr1	151420858	T	C	0.667	0.615385	intronic	-
chr1	151420895	T	C	1	0.75	intronic	-
chr1	151422128	T	C	0.667	0.666667	intronic	-
chr1	151422129	T	C	0.667	0.666667	intronic	-
chr1	151422143	T	C	0.8	0.8	intronic	-
chr1	153613127	A	G	0.667	0.666667	intronic	-
chr1	154937169	T	C	0.667	0.666667	intronic	-
chr1	155282594	A	G	0.167	0.714286	intronic	-
chr1	155282595	A	G	0.308	0.714286	intronic	-
chr1	155282659	A	G	0.429	0.588235	intronic	-
chr1	155696135	A	G	1	0.8	intronic	-
chr1	155704057	A	G	0.5	0.777778	intronic	-
chr1	155704196	A	G	0.6	0.625	intronic	-
chr1	155704242	A	G	0.2	0.8125	intronic	-
chr1	155706284	A	G	0.25	0.75	intronic	-
chr1	156704960	A	G	0.571	0.571429	intronic	-
chr1	156704961	A	G	0.5	0.571429	intronic	-
chr1	156705027	A	G	0.444	0.555556	intronic	-
chr1	160965379	T	C	0.282	0.5	UTR3	-
chr1	160966352	T	C	0.209	0.798246	UTR3	-
chr1	160966353	T	C	0.24	0.753846	UTR3	-
chr1	160966434	T	C	0.864	0.843478	UTR3	-
chr1	160967856	T	C	0.225	0.784211	UTR3	-
chr1	161336767	A	G	0.333	0.705882	UTR3	-
chr1	161338900	A	G	0.333	0.666667	UTR3	-
chr1	163304384	A	G	0.714	0.714286	intronic	-
chr1	168218543	A	G	0.429	0.533333	UTR3	-
chr1	168220280	A	G	0.312	0.6875	UTR3	-
chr1	168220407	A	G	0.314	0.710526	UTR3	-
chr1	168220427	A	G	0.154	0.843137	UTR3	-
chr1	168220489	A	G	0.191	0.761905	UTR3	-
chr1	179044100	A	G	0.294	0.722222	UTR3	-
chr1	179044180	A	G	0.692	0.692308	UTR3	-
chr1	179044206	A	G	0.467	0.555556	UTR3	-
chr1	179044242	A	G	0.333	0.666667	UTR3	-
chr1	179044279	A	G	0.25	0.769231	UTR3	-
chr1	179326908	A	G	0.5	0.642857	UTR3	-
chr1	179326922	A	G	0.333	0.692308	UTR3	-
chr1	184761123	T	C	0.361	0.619048	UTR3	-
chr1	184762676	T	C	0.262	0.754545	UTR3	-
chr1	201484623	A	G	0.333	0.555556	ncRNA_intronic	-
chr1	201484669	A	G	0.667	0.5	ncRNA_intronic	-
chr1	201484697	A	G	0.417	0.642857	ncRNA_intronic	-
chr1	201484799	A	G	0.355	0.617647	ncRNA_intronic	-
chr1	201484898	A	G	0.632	0.65	ncRNA_intronic	-
chr1	201484907	A	G	0.579	0.55	ncRNA_intronic	-
chr1	201484908	A	G	0.6	0.6	ncRNA_intronic	-
chr1	201484973	A	G	0.447	0.55102	ncRNA_intronic	-
chr1	201484979	A	G	0.319	0.673469	ncRNA_intronic	-
chr1	201484981	A	G	0.395	0.604167	ncRNA_intronic	-
chr1	201485012	A	G	0.426	0.617647	ncRNA_intronic	-
chr1	201485018	A	G	0.227	0.772727	ncRNA_intronic	-
chr1	201485036	A	G	0.682	0.740741	ncRNA_intronic	-
chr1	201485038	A	G	0.625	0.607143	ncRNA_intronic	-
chr1	201485039	A	G	0.826	0.821429	ncRNA_intronic	-
chr1	201485049	A	G	0.735	0.735294	ncRNA_intronic	-
chr1	201485056	A	G	0.371	0.621622	ncRNA_intronic	-
chr1	201485111	A	G	0.314	0.685714	ncRNA_intronic	-
chr1	201486312	A	G	0.333	0.666667	ncRNA_intronic	-
chr1	201486319	A	G	0.279	0.722222	ncRNA_intronic	-
chr1	201486372	A	G	0.25	0.755556	ncRNA_intronic	-
chr1	201486379	A	G	0.577	0.592593	ncRNA_intronic	-
chr1	201486380	A	G	0.667	0.703704	ncRNA_intronic	-
chr1	201486445	A	G	0.403	0.608696	ncRNA_intronic	-
chr1	201486527	A	G	0.167	0.848485	ncRNA_intronic	-
chr1	201486586	A	G	0.556	0.555556	ncRNA_intronic	-
chr1	201486766	A	G	0.75	0.75	ncRNA_intronic	-
chr1	201486900	A	G	0.762	0.818182	ncRNA_intronic	-
chr1	201486908	A	G	0.917	0.545455	ncRNA_intronic	-
chr1	201486988	A	G	0.4	0.542857	ncRNA_intronic	-
chr1	201486998	A	G	0.8	0.545455	ncRNA_intronic	-
chr1	201487040	A	G	0.273	0.75	ncRNA_intronic	-
chr1	201487041	A	G	0.5	0.5	ncRNA_intronic	-
chr1	201487042	A	G	0.5	0.552632	ncRNA_intronic	-
chr1	201487079	A	G	0.265	0.714286	ncRNA_intronic	-
chr1	201487084	A	G	0.273	0.735294	ncRNA_intronic	-
chr1	201487087	A	G	0.444	0.606061	ncRNA_intronic	-
chr1	201487146	A	G	0.367	0.636364	ncRNA_intronic	-
chr1	201487274	A	G	0.25	0.5	ncRNA_intronic	-
chr1	201487396	A	G	0.4	0.641026	ncRNA_intronic	-
chr1	201487421	A	G	0.59	0.589744	ncRNA_intronic	-
chr1	201487443	A	G	0.576	0.571429	ncRNA_intronic	-
chr1	201487457	A	G	0.4	0.571429	ncRNA_intronic	-
chr1	201487610	A	G	0.667	0.703704	ncRNA_intronic	-
chr1	201487970	A	G	0.538	0.538462	ncRNA_exonic	-
chr1	201488009	A	G	0.75	0.75	ncRNA_exonic	-
chr1	201488039	A	G	0.6	0.6	ncRNA_exonic	-
chr1	201488090	A	G	1	0.666667	ncRNA_exonic	-
chr1	201488129	A	G	0.429	0.571429	ncRNA_exonic	-
chr1	201488144	A	G	0.667	0.615385	ncRNA_exonic	-
chr1	201488797	A	G	0.667	0.769231	ncRNA_exonic	-
chr1	201488955	A	G	0.286	0.733333	ncRNA_exonic	-
chr1	201488986	A	G	0.333	0.666667	ncRNA_exonic	-
chr1	201961304	A	G	0.6	0.6	intronic	-
chr1	201964667	A	G	0.6	0.571429	intronic	-
chr1	201964730	A	G	0.583	0.615385	intronic	-
chr1	204524914	A	G	0.333	0.666667	UTR3	-
chr1	204524950	A	G	0.263	0.678571	UTR3	-
chr1	204525548	A	G	0.273	0.666667	UTR3	-
chr1	204525678	A	G	0.375	0.666667	UTR3	-
chr1	204525744	A	G	0.364	0.636364	UTR3	-
chr1	204526595	A	G	0.364	0.636364	UTR3	-
chr1	204526631	A	G	0.444	0.6	UTR3	-
chr1	204526710	A	G	1	0.875	UTR3	-
chr1	204526727	A	G	0.857	0.857143	UTR3	-
chr1	204526795	A	G	0.333	0.709677	UTR3	-
chr1	207943325	A	G	0.75	0.8	intronic	-
chr1	211607276	A	G	0.75	0.875	ncRNA_exonic	-
chr1	211607329	A	G	0.667	0.727273	ncRNA_exonic	-
chr1	211607384	A	G	0.364	0.5	ncRNA_exonic	-
chr1	211607676	A	G	0.667	0.666667	ncRNA_exonic	-
chr1	211607716	A	G	0.429	0.571429	ncRNA_exonic	-
chr1	214524522	T	C	0.5	0.533333	ncRNA_intronic	-
chr1	214524556	T	C	0.611	0.52381	ncRNA_intronic	-
chr1	214524566	T	C	0.6	0.545455	ncRNA_intronic	-
chr1	220231263	T	C	0.5	0.5	UTR3	-
chr1	220231275	T	C	0.467	0.533333	UTR3	-
chr1	220231330	T	C	0.571	0.521739	UTR3	-
chr1	220231347	T	C	0.294	0.705882	UTR3	-
chr1	220231484	T	C	0.191	0.8125	UTR3	-
chr1	220231487	T	C	0.311	0.680851	UTR3	-
chr1	220231963	T	C	0.265	0.75	UTR3	-
chr1	220231982	T	C	0.225	0.797468	UTR3	-
chr1	220232138	T	C	0.241	0.766667	UTR3	-
chr1	224159015	T	C	0.8	0.8	intergenic	-
chr1	225974746	A	G	0.5	0.5	intronic	-
chr1	225974748	A	G	0.5	0.5	intronic	-
chr1	225975110	A	G	0.667	0.692308	intronic	-
chr1	225975186	A	G	0.429	0.8125	intronic	-
chr1	225975954	A	G	0.929	0.866667	intronic	-
chr1	225975976	A	G	0.588	0.555556	intronic	-
chr1	225975990	A	G	0.571	0.571429	intronic	-
chr1	225976051	A	G	1	0.928571	intronic	-
chr1	225976060	A	G	0.25	0.6	intronic	-
chr1	233194590	T	C	0.273	0.727273	intronic	-
chr1	233194605	T	C	0.4	0.545455	intronic	-
chr1	233194688	T	C	0.8	0.8	intronic	-
chr1	244584260	T	C	1	0.714286	intronic	-
chr10	11900197	A	G	0.75	0.666667	ncRNA_intronic	-
chr10	12163033	A	G	0.15	0.836735	UTR3	-
chr10	14949135	T	C	0.195	0.75	intronic	-
chr10	15150365	T	C	0.2	0.818182	UTR3	-
chr10	24829933	A	G	0.3	0.7	intronic	-
chr10	25347172	T	C	0.375	0.625	intronic	-
chr10	25347252	T	C	0.444	0.555556	intronic	-
chr10	25347336	T	C	0.312	0.722222	intronic	-
chr10	27471407	A	G	0.273	0.75	intronic	-
chr10	27471578	A	G	0.214	0.785714	intronic	-
chr10	27471582	A	G	0.25	0.714286	intronic	-
chr10	28814524	T	C	0.5	0.545455	ncRNA_intronic	-
chr10	28814615	T	C	0.929	0.928571	ncRNA_intronic	-
chr10	28814618	T	C	0.417	0.583333	ncRNA_intronic	-
chr10	28814655	T	C	0.625	0.6	ncRNA_intronic	-
chr10	28814658	T	C	0.421	0.6	ncRNA_intronic	-
chr10	28814692	T	C	0.524	0.5	ncRNA_intronic	-
chr10	29749789	A	G	0.5	0.5	ncRNA_intronic	-
chr10	43013321	T	C	0.778	0.777778	intergenic	-
chr10	43013387	T	C	0.833	0.833333	intergenic	-
chr10	49629698	A	G	0.5	0.6	intronic	-
chr10	51733254	A	G	0.375	0.769231	ncRNA_intronic	-
chr10	51733362	A	G	0.25	0.75	ncRNA_intronic	-
chr10	51733759	A	G	0.6	0.571429	ncRNA_intronic	-
chr10	70517913	A	G	0.235	0.777778	intronic	-
chr10	70518072	A	G	0.3	0.714286	intronic	-
chr10	70518080	A	G	0.857	0.857143	intronic	-
chr10	70518989	A	G	0.75	0.7	intronic	-
chr10	70519035	A	G	0.7	0.7	intronic	-
chr10	70519051	A	G	0.6	0.6	intronic	-
chr10	70519069	A	G	0.429	0.555556	intronic	-
chr10	70519147	A	G	0.6	0.6	ncRNA_exonic	-
chr10	70519358	A	G	0.308	0.714286	intronic	-
chr10	70520031	A	G	0.2	0.8125	intronic	-
chr10	73993783	A	G	0.778	0.666667	UTR3	-
chr10	73994692	A	G	0.2	0.774194	UTR3	-
chr10	73994707	A	G	0.333	0.657143	UTR3	-
chr10	73994713	A	G	0.303	0.71875	UTR3	-
chr10	73994762	A	G	0.423	0.592593	UTR3	-
chr10	73994789	A	G	0.318	0.708333	UTR3	-
chr10	73994828	A	G	0.6	0.6	UTR3	-
chr10	73994834	A	G	0.429	0.583333	UTR3	-
chr10	73995021	A	G	1	0.666667	UTR3	-
chr10	73995063	A	G	1	0.555556	UTR3	-
chr10	75472105	T	C	0.333	0.75	ncRNA_intronic	-
chr10	75496111	A	G	0.25	0.5	intergenic	-
chr10	75536077	A	G	0.217	0.791667	downstream	-
chr10	75536172	A	G	0.5	0.7	downstream	-
chr10	75536194	A	G	0.75	0.5	downstream	-
chr10	75536555	A	G	0.5	0.555556	downstream	-
chr10	75537390	A	G	0.538	0.538462	intergenic	-
chr10	75537407	A	G	0.462	0.538462	intergenic	-
chr10	75537412	A	G	0.385	0.615385	intergenic	-
chr10	75537575	A	G	0.182	0.818182	intergenic	-
chr10	96367532	A	G	0.242	0.764706	ncRNA_intronic	-
chr10	96367614	A	G	0.25	0.761905	ncRNA_intronic	-
chr10	96367624	A	G	0.24	0.769231	ncRNA_intronic	-
chr10	96367668	A	G	0.45	0.541667	ncRNA_intronic	-
chr10	96367674	A	G	0.3	0.576923	ncRNA_intronic	-
chr10	96367716	A	G	0.318	0.659574	ncRNA_intronic	-
chr10	96367729	A	G	0.303	0.719512	ncRNA_intronic	-
chr10	96367744	A	G	0.205	0.8	ncRNA_intronic	-
chr10	96370092	A	G	0.165	0.83871	ncRNA_intronic	-
chr10	96370402	A	G	0.279	0.744681	ncRNA_intronic	-
chr10	96370530	A	G	0.176	0.823529	ncRNA_intronic	-
chr10	96370556	A	G	0.175	0.804878	ncRNA_splicing	-
chr10	96372427	A	G	0.219	0.791045	intergenic	-
chr10	96372444	A	G	0.244	0.787234	intergenic	-
chr10	96372483	A	G	0.302	0.698413	intergenic	-
chr10	96372562	A	G	0.218	0.795181	intergenic	-
chr10	96372563	A	G	0.273	0.731707	intergenic	-
chr10	96372572	A	G	0.31	0.633333	intergenic	-
chr10	99999942	A	G	0.8	0.8	intronic	-
chr10	101161342	T	C	0.5	0.636364	intronic	-
chr10	101992308	T	C	0.909	0.909091	ncRNA_intronic	-
chr10	101992810	T	C	0.212	0.794118	ncRNA_intronic	-
chr10	102140495	A	G	0.222	0.769231	ncRNA_intronic	-
chr10	102764239	A	G	0.769	0.769231	intronic	-
chr10	102764785	A	G	0.538	0.533333	intronic	-
chr10	103548380	T	C	0.273	0.75	intronic	-
chr10	103549474	T	C	1	0.764706	intronic	-
chr10	103549480	T	C	1	0.941176	intronic	-
chr10	106056615	A	G	1	0.666667	intronic	-
chr10	106056618	A	G	0.667	0.545455	intronic	-
chr10	106061799	A	G	0.19	0.826087	UTR3	-
chr10	106061911	A	G	0.333	0.714286	UTR3	-
chr10	118657803	T	C	0.8	0.8	intronic	-
chr10	120864858	A	G	0.429	0.588235	intronic	-
chr10	120864886	A	G	0.429	0.529412	intronic	-
chr10	123721425	T	C	0.667	0.666667	UTR3	-
chr10	124651431	A	G	0.455	0.545455	intergenic	-
chr10	124651535	A	G	0.25	0.705882	intergenic	-
chr10	131981650	A	G	0.4	0.666667	downstream	-
chr10	134144104	T	C	0.222	0.777778	intronic	-
chr10	134144287	T	C	0.2	0.8	intronic	-
chr11	566773	T	C	0.333	0.727273	ncRNA_exonic	-
chr11	762148	A	G	0.667	0.666667	intronic	-
chr11	769403	T	C	0.303	0.714286	UTR3	-
chr11	778153	A	G	0.429	0.5	ncRNA_exonic	-
chr11	778176	A	G	0.111	0.769231	ncRNA_exonic	-
chr11	8708782	A	G	0.308	0.692308	UTR3	-
chr11	8708799	A	G	0.267	0.733333	UTR3	-
chr11	8708825	A	G	0.789	0.8	UTR3	-
chr11	8709245	A	G	0.8	0.8	UTR3	-
chr11	8709302	A	G	0.217	0.8	UTR3	-
chr11	8997690	A	G	0.6	0.5	ncRNA_intronic	-
chr11	13724870	A	G	0.3	0.727273	intronic	-
chr11	13724878	A	G	0.167	0.833333	intronic	-
chr11	18544539	T	C	0.8	0.8	intronic	-
chr11	31452598	A	G	0.4	0.6	UTR3	-
chr11	31452636	A	G	0.667	0.75	UTR3	-
chr11	31453219	A	G	0.2	0.5625	UTR3	-
chr11	31453268	A	G	0.538	0.538462	UTR3	-
chr11	31466314	T	C	0.231	0.733333	intronic	-
chr11	33096274	A	G	0.182	0.826087	intergenic	-
chr11	33096285	A	G	0.407	0.586207	intergenic	-
chr11	33096294	A	G	0.28	0.678571	intergenic	-
chr11	33096405	A	G	0.25	0.75	intergenic	-
chr11	33096826	A	G	0.5	0.5	upstream	-
chr11	33097030	A	G	0.24	0.76	upstream	-
chr11	58914185	A	G	0.5	0.5	intronic	-
chr11	58914189	A	G	0.5	0.5	intronic	-
chr11	58914190	A	G	0.5	0.5	intronic	-
chr11	58914210	A	G	0.7	0.636364	intronic	-
chr11	58914226	A	G	0.333	0.818182	intronic	-
chr11	58914227	A	G	0.556	0.555556	intronic	-
chr11	58914233	A	G	0.308	0.692308	intronic	-
chr11	58914249	A	G	0.8	0.555556	intronic	-
chr11	58914252	A	G	0.25	0.611111	intronic	-
chr11	58914821	A	G	0.385	0.615385	intronic	-
chr11	58914822	A	G	0.692	0.692308	intronic	-
chr11	58914844	A	G	0.5	0.5	intronic	-
chr11	58914846	A	G	0.857	0.857143	intronic	-
chr11	58914854	A	G	0.429	0.571429	intronic	-
chr11	58914887	A	G	0.5	0.5	intronic	-
chr11	58914892	A	G	0.346	0.653846	intronic	-
chr11	58914908	A	G	0.316	0.7	intronic	-
chr11	61406829	A	G	1	0.521739	intergenic	-
chr11	61406882	A	G	0.316	0.666667	intergenic	-
chr11	61406902	A	G	0.421	0.578947	intergenic	-
chr11	61582005	T	C	0.6	0.545455	intronic	-
chr11	61582062	T	C	1	0.888889	intronic	-
chr11	61616924	A	G	0.75	0.545455	intronic	-
chr11	61616935	A	G	0.4	0.583333	intronic	-
chr11	61616981	A	G	0.357	0.642857	intronic	-
chr11	61617246	A	G	0.222	0.653846	intronic	-
chr11	61617320	A	G	0.889	0.869565	intronic	-
chr11	61617356	A	G	0.833	0.846154	intronic	-
chr11	61617366	A	G	0.222	0.8	intronic	-
chr11	61617446	A	G	0.429	0.6875	intronic	-
chr11	61617449	A	G	0.286	0.5625	intronic	-
chr11	61617771	A	G	1	0.833333	intronic	-
chr11	62411869	T	C	0.667	0.666667	intronic	-
chr11	62506299	A	G	0.209	0.772727	downstream	-
chr11	62506416	A	G	0.186	0.822222	downstream	-
chr11	62506990	A	G	0.75	0.75	downstream	-
chr11	65053985	A	G	0.6	0.5	intronic	-
chr11	65065251	A	G	0.556	0.545455	UTR3	-
chr11	65065261	A	G	0.455	0.5	UTR3	-
chr11	65065320	A	G	0.312	0.6875	UTR3	-
chr11	65065328	A	G	1	0.888889	UTR3	-
chr11	65065373	A	G	0.9	0.909091	UTR3	-
chr11	65073024	A	G	0.3	0.7	intergenic	-
chr11	65317636	T	C	0.4	0.857143	intronic	-
chr11	65317691	T	C	0.75	0.666667	intronic	-
chr11	65317713	T	C	0.286	0.75	intronic	-
chr11	65543499	T	C	0.273	0.75	UTR3	-
chr11	65544342	T	C	0.25	0.76	UTR3	-
chr11	65544382	T	C	0.207	0.793103	UTR3	-
chr11	65544503	T	C	0.222	0.733333	UTR3	-
chr11	65544523	T	C	0.414	0.586207	UTR3	-
chr11	65544567	T	C	0.37	0.607143	UTR3	-
chr11	66556245	A	G	0.667	0.625	intronic	-
chr11	66556316	A	G	0.5	0.769231	intronic	-
chr11	66561395	A	G	1	0.8	intronic	-
chr11	66561452	A	G	0.727	0.75	intronic	-
chr11	66561480	A	G	1	0.846154	intronic	-
chr11	66561508	A	G	0.6	0.6	intronic	-
chr11	66561522	A	G	1	0.888889	intronic	-
chr11	66561532	A	G	1	0.636364	intronic	-
chr11	66561538	A	G	1	0.666667	intronic	-
chr11	66578450	A	G	0.286	0.625	intronic	-
chr11	68523002	T	C	0.364	0.789474	UTR3	-
chr11	76095628	A	G	0.778	0.777778	intronic	-
chr11	76734862	A	G	0.364	0.636364	UTR3	-
chr11	76734863	A	G	0.312	0.6875	UTR3	-
chr11	76734901	A	G	0.556	0.555556	UTR3	-
chr11	76736712	A	G	0.353	0.647059	UTR3	-
chr11	76736724	A	G	0.417	0.571429	UTR3	-
chr11	88055583	T	C	0.2	0.8	UTR3	-
chr11	93468771	T	C	0.154	0.857143	UTR3	-
chr11	93468796	T	C	0.933	0.922078	UTR3	-
chr11	93476236	A	G	0.571	0.555556	intronic	-
chr11	94149101	T	C	0.273	0.75	UTR3	-
chr11	94149180	T	C	0.214	0.8	UTR3	-
chr11	94149181	T	C	0.214	0.8	UTR3	-
chr11	94150281	T	C	0.5	0.5	UTR3	-
chr11	94150337	T	C	0.3	0.555556	UTR3	-
chr11	94150347	T	C	1	0.9	UTR3	-
chr11	94150348	T	C	1	0.9	UTR3	-
chr11	118867571	T	C	0.308	0.692308	ncRNA_exonic	-
chr11	118872511	A	G	0.429	0.571429	intronic	-
chr11	118872525	A	G	0.5	0.529412	intronic	-
chr11	118877950	A	G	0.444	0.555556	intronic	-
chr11	118877994	A	G	0.727	0.727273	intronic	-
chr11	118878011	A	G	0.9	0.9	intronic	-
chr11	118878019	A	G	0.889	0.8	intronic	-
chr11	118878020	A	G	0.667	0.545455	intronic	-
chr11	118878244	A	G	0.3	0.75	intronic	-
chr11	118878277	A	G	0.2	0.8	intronic	-
chr11	118878312	A	G	0.333	0.538462	intronic	-
chr11	118878417	A	G	0.429	0.666667	intronic	-
chr11	118878435	A	G	0.2	0.8	intronic	-
chr11	118880762	A	G	0.588	0.588235	intronic	-
chr11	118880805	A	G	0.235	0.75	intronic	-
chr11	118880839	A	G	0.333	0.625	intronic	-
chr11	118886873	T	C	0.5	0.625	intronic	-
chr11	118886876	T	C	0.5	0.571429	intronic	-
chr11	122776454	A	G	0.357	0.666667	UTR3	-
chr11	122942380	T	C	0.286	0.711538	UTR3	-
chr11	125545929	A	G	0.235	0.733333	UTR3	-
chr11	126165030	A	G	0.222	0.75	ncRNA_intronic	-
chr11	126165137	A	G	0.545	0.5	ncRNA_intronic	-
chr11	126165241	A	G	0.312	0.705882	ncRNA_intronic	-
chr11	126166583	A	G	0.375	0.625	ncRNA_intronic	-
chr11	126166588	A	G	0.75	0.705882	ncRNA_intronic	-
chr12	2969577	T	C	0.4	0.625	intronic	-
chr12	2971799	T	C	0.267	0.733333	intronic	-
chr12	2971983	T	C	0.833	0.833333	intronic	-
chr12	4679313	A	G	0.5	0.692308	intronic	-
chr12	6466505	T	C	0.244	0.772727	intronic	-
chr12	6466560	T	C	0.5	0.5	intronic	-
chr12	6466574	T	C	0.286	0.714286	intronic	-
chr12	6466657	T	C	0.242	0.771429	intronic	-
chr12	6466682	T	C	0.243	0.763158	intronic	-
chr12	6466688	T	C	0.16	0.846154	intronic	-
chr12	6466999	T	C	0.25	0.75	intronic	-
chr12	6467112	T	C	0.227	0.75	intronic	-
chr12	6469028	T	C	0.5	0.5	intronic	-
chr12	6469034	T	C	0.556	0.583333	intronic	-
chr12	6994714	A	G	0.25	0.764706	intronic	-
chr12	6994716	A	G	0.25	0.764706	intronic	-
chr12	7250008	T	C	0.5	0.5	intronic	-
chr12	7250040	T	C	0.5	0.571429	intronic	-
chr12	7250082	T	C	0.818	0.818182	intronic	-
chr12	7250117	T	C	0.273	0.666667	intronic	-
chr12	7250173	T	C	0.417	0.583333	intronic	-
chr12	9088767	A	G	0.5	0.571429	intronic	-
chr12	9088831	A	G	0.333	0.571429	intronic	-
chr12	9088847	A	G	0.429	0.571429	intronic	-
chr12	9811403	A	G	0.6	0.545455	ncRNA_intronic	-
chr12	9811408	A	G	0.75	0.7	ncRNA_intronic	-
chr12	26105826	T	C	0.5	0.5	ncRNA_exonic	-
chr12	27184014	A	G	0.273	0.727273	downstream	-
chr12	27187898	A	G	0.6	0.6	intergenic	-
chr12	27574254	A	G	0.4	0.625	ncRNA_intronic	-
chr12	27574277	A	G	0.333	0.666667	ncRNA_intronic	-
chr12	27576299	A	G	0.25	0.75	ncRNA_intronic	-
chr12	27576337	A	G	0.231	0.769231	ncRNA_intronic	-
chr12	27576447	A	G	0.357	0.642857	ncRNA_intronic	-
chr12	27576469	A	G	0.444	0.555556	ncRNA_intronic	-
chr12	27576524	A	G	0.217	0.8	ncRNA_intronic	-
chr12	27576536	A	G	0.364	0.71875	ncRNA_intronic	-
chr12	44119486	T	C	0.5	0.8	UTR3	-
chr12	49324723	T	C	0.3	0.7	intronic	-
chr12	49718387	A	G	0.8	0.8	intronic	-
chr12	49718922	A	G	0.667	0.666667	intronic	-
chr12	49719060	A	G	0.636	0.666667	intronic	-
chr12	49719061	A	G	1	0.875	intronic	-
chr12	49719113	A	G	0.188	0.823529	intronic	-
chr12	49719135	A	G	0.357	0.666667	intronic	-
chr12	49747174	A	G	0.444	0.555556	UTR3	-
chr12	49747176	A	G	0.333	0.666667	UTR3	-
chr12	49747267	A	G	0.222	0.777778	UTR3	-
chr12	49747289	A	G	0.545	0.5	UTR3	-
chr12	51324119	A	G	0.357	0.611111	UTR3	-
chr12	51324122	A	G	0.467	0.529412	UTR3	-
chr12	51324202	A	G	0.4	0.578947	UTR3	-
chr12	51324323	A	G	0.231	0.758621	UTR3	-
chr12	51324467	A	G	0.24	0.764706	UTR3	-
chr12	51325373	A	G	0.167	0.814815	UTR3	-
chr12	51443723	A	G	0.235	0.764706	intronic	-
chr12	51450486	A	G	1	0.8	intronic	-
chr12	51450491	A	G	1	0.7	intronic	-
chr12	51450512	A	G	0.375	0.5	intronic	-
chr12	53567845	T	C	0.8	0.666667	intronic	-
chr12	53567899	T	C	0.833	0.714286	intronic	-
chr12	53568334	T	C	0.4	0.6	intronic	-
chr12	53568343	T	C	0.545	0.545455	intronic	-
chr12	53568361	T	C	0.333	0.666667	intronic	-
chr12	53568375	T	C	0.5	0.538462	intronic	-
chr12	53568409	T	C	0.545	0.666667	intronic	-
chr12	53569967	T	C	0.455	0.545455	intronic	-
chr12	53572000	T	C	0.308	0.692308	intronic	-
chr12	53572006	T	C	0.571	0.625	intronic	-
chr12	53572046	T	C	0.571	0.571429	intronic	-
chr12	53572190	T	C	0.3	0.75	intronic	-
chr12	54060172	T	C	0.667	0.666667	intronic	-
chr12	54629209	T	C	0.25	0.764706	UTR3	-
chr12	57125135	T	C	0.452	0.538462	downstream	-
chr12	57125139	T	C	0.244	0.632653	downstream	-
chr12	57125180	T	C	0.4	0.611111	downstream	-
chr12	57125181	T	C	0.312	0.72973	downstream	-
chr12	57125246	T	C	0.273	0.714286	downstream	-
chr12	57125247	T	C	0.355	0.657143	downstream	-
chr12	57461691	T	C	0.8	0.8	intronic	-
chr12	57461762	T	C	0.333	0.666667	intronic	-
chr12	62952606	A	G	0.667	0.666667	intronic	-
chr12	62952667	A	G	0.5	0.5	intronic	-
chr12	64586016	T	C	0.5	0.8	UTR3	-
chr12	64586177	T	C	0.467	0.5625	UTR3	-
chr12	64842769	A	G	0.195	0.793103	UTR3	-
chr12	64842854	A	G	0.633	0.607843	UTR3	-
chr12	64842855	A	G	0.633	0.627451	UTR3	-
chr12	64844061	A	G	0.222	0.784615	UTR3	-
chr12	64844071	A	G	0.846	0.846154	UTR3	-
chr12	64844134	A	G	0.339	0.666667	UTR3	-
chr12	64844149	A	G	0.382	0.655738	UTR3	-
chr12	65847795	A	G	0.667	0.666667	UTR3	-
chr12	69158259	A	G	0.889	0.888889	intronic	-
chr12	69158289	A	G	0.625	0.555556	intronic	-
chr12	69158320	A	G	0.375	0.555556	intronic	-
chr12	69158881	A	G	0.227	0.782609	UTR3	-
chr12	69158893	A	G	0.242	0.757576	UTR3	-
chr12	69158921	A	G	0.163	0.837209	UTR3	-
chr12	69158925	A	G	0.15	0.860465	UTR3	-
chr12	69158951	A	G	0.214	0.789474	UTR3	-
chr12	69160012	A	G	0.217	0.782609	UTR3	-
chr12	69160102	A	G	0.625	0.6	UTR3	-
chr12	69160146	A	G	0.25	0.769231	UTR3	-
chr12	69160416	A	G	0.444	0.714286	UTR3	-
chr12	69160468	A	G	0.143	0.533333	UTR3	-
chr12	69160483	A	G	0.556	0.571429	UTR3	-
chr12	69160522	A	G	0.222	0.75	UTR3	-
chr12	69160537	A	G	0.4	0.75	UTR3	-
chr12	69160600	A	G	0.409	0.541667	UTR3	-
chr12	69243364	A	G	0.5	0.5	UTR3	-
chr12	69243370	A	G	0.333	0.7	UTR3	-
chr12	72096125	A	G	0.269	0.703704	UTR3	-
chr12	72096221	A	G	0.375	0.666667	UTR3	-
chr12	72096222	A	G	0.875	0.888889	UTR3	-
chr12	72096225	A	G	0.889	0.888889	UTR3	-
chr12	72096850	A	G	0.452	0.558824	UTR3	-
chr12	75890052	T	C	0.444	0.545455	UTR3	-
chr12	75890053	T	C	0.455	0.583333	UTR3	-
chr12	75890072	T	C	0.267	0.75	UTR3	-
chr12	75890091	T	C	0.294	0.705882	UTR3	-
chr12	75890121	T	C	0.222	0.75	UTR3	-
chr12	79996801	T	C	0.25	0.777778	intronic	-
chr12	79996804	T	C	0.562	0.526316	intronic	-
chr12	79996858	T	C	0.833	0.6	intronic	-
chr12	93936705	T	C	0.438	0.529412	ncRNA_exonic	-
chr12	93936836	T	C	0.423	0.576923	ncRNA_exonic	-
chr12	95448221	T	C	0.75	0.8	intronic	-
chr12	96053170	T	C	0.444	0.555556	intronic	-
chr12	96053174	T	C	0.5	0.625	intronic	-
chr12	98942621	A	G	0.163	0.827586	UTR3	-
chr12	98942643	A	G	0.261	0.76	UTR3	-
chr12	98942644	A	G	0.16	0.84	UTR3	-
chr12	98942688	A	G	1	0.888889	UTR3	-
chr12	98942690	A	G	0.176	0.823529	UTR3	-
chr12	98942695	A	G	0.471	0.529412	UTR3	-
chr12	98942698	A	G	0.353	0.647059	UTR3	-
chr12	98942885	A	G	0.538	0.695652	UTR3	-
chr12	98943033	A	G	0.692	0.75	UTR3	-
chr12	98943096	A	G	0.6	0.545455	UTR3	-
chr12	98943103	A	G	0.412	0.611111	UTR3	-
chr12	98998943	A	G	0.4	0.6	UTR3	-
chr12	98998956	A	G	0.444	0.6	UTR3	-
chr12	101021238	A	G	0.2	0.8	intergenic	-
chr12	102409017	T	C	1	0.833333	intronic	-
chr12	102412353	T	C	0.5	0.545455	intronic	-
chr12	102412367	T	C	0.3	0.7	intronic	-
chr12	109180424	T	C	0.17	0.831461	UTR3	-
chr12	109185440	T	C	0.833	0.833333	intronic	-
chr12	109185459	T	C	0.8	0.666667	intronic	-
chr12	110817968	T	C	0.833	0.833333	intronic	-
chr12	110936052	T	C	0.364	0.615385	intronic	-
chr12	110936066	T	C	0.333	0.692308	intronic	-
chr12	117467471	A	G	0.3	0.5	UTR3	-
chr12	117467554	A	G	0.556	0.555556	UTR3	-
chr12	120898697	A	G	0.222	0.777778	UTR3	-
chr12	120898729	A	G	0.4	0.583333	UTR3	-
chr12	120899011	A	G	0.538	0.888889	UTR3	-
chr12	120899075	A	G	0.553	0.862069	UTR3	-
chr12	121769779	T	C	0.824	0.823529	intronic	-
chr12	121769911	T	C	0.429	0.571429	intronic	-
chr12	121769998	T	C	0.267	0.714286	intronic	-
chr12	121770012	T	C	0.455	0.636364	intronic	-
chr12	121771849	T	C	0.4	0.7	intronic	-
chr12	121771937	T	C	0.3	0.727273	intronic	-
chr12	121771964	T	C	0.455	0.545455	intronic	-
chr12	121772041	T	C	0.444	0.555556	intronic	-
chr12	121772068	T	C	0.667	0.5	intronic	-
chr12	121772075	T	C	0.667	0.571429	intronic	-
chr12	121842078	A	G	0.8	0.8	intronic	-
chr12	122215092	A	G	0.5	0.5	UTR3	-
chr12	122996625	T	C	0.4	0.5	intronic	-
chr12	123081268	A	G	0.8	0.8	intronic	-
chr12	123243170	A	G	1	0.714286	intronic	-
chr12	123354263	T	C	0.5	0.666667	intronic	-
chr12	123354265	T	C	0.5	0.5	intronic	-
chr12	123870816	A	G	0.571	0.571429	intronic	-
chr12	123870818	A	G	0.214	0.785714	intronic	-
chr12	123870832	A	G	0.636	0.583333	intronic	-
chr12	123870863	A	G	0.556	0.545455	intronic	-
chr12	123871458	A	G	0.471	0.555556	intronic	-
chr12	123871504	A	G	0.833	0.933333	intronic	-
chr12	123871533	A	G	0.6	0.666667	intronic	-
chr12	123871587	A	G	0.438	0.5625	intronic	-
chr12	123943534	A	G	0.25	0.730769	intronic	-
chr12	123943586	A	G	0.385	0.653846	intronic	-
chr12	123944215	A	G	1	0.75	UTR5	-
chr12	123944250	A	G	0.4	0.666667	UTR5	-
chr12	124002196	T	C	0.909	0.909091	intronic	-
chr12	124002206	T	C	0.333	0.666667	intronic	-
chr12	124002848	T	C	0.75	0.6	intronic	-
chr12	124002978	T	C	0.2	0.62963	intronic	-
chr12	124003416	T	C	0.571	0.571429	intronic	-
chr12	124004889	T	C	0.455	0.545455	intronic	-
chr12	124006564	T	C	0.556	0.6	intronic	-
chr12	124006568	T	C	0.545	0.545455	intronic	-
chr12	124007219	T	C	0.308	0.692308	intronic	-
chr12	124007233	T	C	0.75	0.75	intronic	-
chr12	124007238	T	C	0.375	0.625	intronic	-
chr12	124007268	T	C	0.429	0.571429	intronic	-
chr12	124007339	T	C	0.4	0.6	intronic	-
chr12	124007367	T	C	0.333	0.5	intronic	-
chr12	124007419	T	C	0.333	0.588235	intronic	-
chr12	124146597	A	G	0.167	0.830189	UTR3	-
chr12	125015348	T	C	1	0.8	intronic	-
chr12	125511958	A	G	0.743	0.722222	UTR3	-
chr12	125511960	A	G	0.297	0.702703	UTR3	-
chr12	125511967	A	G	0.27	0.72973	UTR3	-
chr12	125511987	A	G	0.375	0.6	UTR3	-
chr12	125512029	A	G	0.516	0.5	UTR3	-
chr12	125512030	A	G	0.406	0.59375	UTR3	-
chr12	125512034	A	G	0.323	0.65625	UTR3	-
chr12	125512069	A	G	0.417	0.615385	UTR3	-
chr12	125512073	A	G	0.478	0.541667	UTR3	-
chr12	125512101	A	G	0.565	0.565217	UTR3	-
chr12	125512494	A	G	0.318	0.740741	UTR3	-
chr12	125512495	A	G	0.533	0.516129	UTR3	-
chr12	131286881	T	C	1	0.636364	intronic	-
chr12	131287125	T	C	0.4	0.6	intronic	-
chr12	131287154	T	C	0.3	0.7	intronic	-
chr12	131287254	T	C	0.7	0.7	intronic	-
chr12	131287260	T	C	0.583	0.583333	intronic	-
chr12	131287268	T	C	0.6	0.545455	intronic	-
chr12	131287296	T	C	0.556	0.5	intronic	-
chr12	131287828	T	C	0.667	0.666667	intronic	-
chr12	131287829	T	C	0.556	0.555556	intronic	-
chr12	131287843	T	C	0.625	0.555556	intronic	-
chr12	132422280	A	G	0.286	0.666667	intronic	-
chr12	132423493	A	G	0.667	0.666667	intronic	-
chr12	133298339	A	G	0.188	0.833333	UTR3	-
chr12	133314465	T	C	0.438	0.5625	intronic	-
chr12	133314474	T	C	0.2	0.8	intronic	-
chr12	133346555	T	C	0.154	0.846154	UTR3	-
chr13	20247023	A	G	0.545	0.521739	UTR3	-
chr13	20247024	A	G	0.238	0.761905	UTR3	-
chr13	20247075	A	G	0.16	0.764706	UTR3	-
chr13	20247116	A	G	0.219	0.756757	UTR3	-
chr13	21185001	A	G	0.833	0.833333	intronic	-
chr13	21948495	T	C	0.194	0.806202	UTR3	-
chr13	21948502	T	C	0.713	0.711268	UTR3	-
chr13	21948576	T	C	0.195	0.813559	UTR3	-
chr13	21948577	T	C	0.219	0.771186	UTR3	-
chr13	21949016	T	C	0.211	0.8	UTR3	-
chr13	21949028	T	C	0.316	0.65	UTR3	-
chr13	21949038	T	C	0.368	0.810811	UTR3	-
chr13	21949047	T	C	0.48	0.627451	UTR3	-
chr13	21949055	T	C	0.333	0.803279	UTR3	-
chr13	21949107	T	C	0.192	0.757009	UTR3	-
chr13	21949161	T	C	0.43	0.583333	UTR3	-
chr13	21949165	T	C	0.208	0.788462	UTR3	-
chr13	28225819	A	G	0.75	0.75	intronic	-
chr13	28225895	A	G	0.4	0.6	intronic	-
chr13	28227725	A	G	0.333	0.666667	intronic	-
chr13	28227760	A	G	0.5	0.52381	intronic	-
chr13	28227761	A	G	0.625	0.619048	intronic	-
chr13	32973161	A	G	0.211	0.776119	UTR3	-
chr13	32973200	A	G	0.138	0.838235	UTR3	-
chr13	32974175	A	G	0.2	0.803279	UTR3	-
chr13	32974185	A	G	0.273	0.730159	UTR3	-
chr13	33098997	T	C	0.75	0.625	intronic	-
chr13	33099028	T	C	0.667	0.666667	intronic	-
chr13	33099723	T	C	0.238	0.772727	intronic	-
chr13	33099759	T	C	0.158	0.809524	intronic	-
chr13	33099760	T	C	0.222	0.75	intronic	-
chr13	33099775	T	C	0.556	0.631579	intronic	-
chr13	45605144	A	G	0.714	0.5	ncRNA_intronic	-
chr13	50487313	T	C	0.3	0.7	UTR3	-
chr13	50487314	T	C	0.265	0.742857	UTR3	-
chr13	50487373	T	C	0.286	0.733333	UTR3	-
chr13	50487943	T	C	0.412	0.636364	UTR3	-
chr13	50616178	T	C	0.545	0.545455	ncRNA_intronic	-
chr13	50621530	T	C	1	0.714286	ncRNA_intronic	-
chr13	53041724	A	G	0.714	0.714286	intronic	-
chr13	53204539	A	G	0.5	0.555556	ncRNA_intronic	-
chr13	53204549	A	G	0.5	0.555556	ncRNA_intronic	-
chr13	101275522	T	C	0.4	0.571429	intronic	-
chr13	101275572	T	C	0.625	0.625	intronic	-
chr13	101275624	T	C	0.8	0.8	intronic	-
chr13	111547764	T	C	0.444	0.555556	ncRNA_intronic	-
chr13	111550995	T	C	0.222	0.8	ncRNA_intronic	-
chr13	111551104	T	C	0.154	0.785714	ncRNA_intronic	-
chr13	111551109	T	C	0.182	0.857143	ncRNA_intronic	-
chr13	111552356	T	C	0.692	0.692308	intronic	-
chr13	115049577	A	G	0.4	0.757576	intronic	-
chr13	115049597	A	G	0.625	0.6	intronic	-
chr13	115049716	A	G	0.304	0.695652	intronic	-
chr13	115049758	A	G	0.556	0.555556	intronic	-
chr14	20835278	T	C	0.8	0.8	UTR3	-
chr14	20918028	T	C	0.438	0.611111	intronic	-
chr14	23565564	A	G	0.429	0.571429	intronic	-
chr14	23565898	A	G	0.2	0.818182	intronic	-
chr14	29263018	A	G	0.667	0.714286	downstream	-
chr14	29263568	A	G	0.625	0.692308	intergenic	-
chr14	31564279	A	G	0.556	0.555556	UTR3	-
chr14	31564294	A	G	0.4	0.636364	UTR3	-
chr14	31564700	A	G	0.667	0.666667	UTR3	-
chr14	31564752	A	G	0.5	0.5	UTR3	-
chr14	31916461	T	C	0.206	0.8	ncRNA_intronic	-
chr14	31916464	T	C	0.303	0.714286	ncRNA_intronic	-
chr14	31916782	T	C	0.4	0.625	ncRNA_intronic	-
chr14	35745253	A	G	0.16	0.851852	UTR3	-
chr14	35745366	A	G	0.3	0.666667	UTR3	-
chr14	35745402	A	G	0.357	0.642857	UTR3	-
chr14	35745409	A	G	0.643	0.642857	UTR3	-
chr14	35745433	A	G	0.471	0.529412	UTR3	-
chr14	35745452	A	G	0.5	0.5	UTR3	-
chr14	35745462	A	G	0.714	0.714286	UTR3	-
chr14	35746479	A	G	0.385	0.666667	UTR3	-
chr14	35746484	A	G	0.364	0.571429	UTR3	-
chr14	35747589	A	G	0.5	0.5	intronic	-
chr14	35747599	A	G	0.444	0.555556	intronic	-
chr14	35747655	A	G	0.333	0.666667	intronic	-
chr14	45600794	T	C	0.455	0.545455	intronic	-
chr14	45600798	T	C	0.9	0.818182	intronic	-
chr14	45675628	T	C	0.25	0.7	intronic	-
chr14	45675707	T	C	0.3	0.555556	intronic	-
chr14	50051454	T	C	0.2	0.8	intronic	-
chr14	50127549	T	C	0.857	0.857143	intronic	-
chr14	50713015	T	C	0.5	0.538462	UTR3	-
chr14	50713052	T	C	0.5	0.5	UTR3	-
chr14	50713268	T	C	0.125	0.625	UTR3	-
chr14	50713304	T	C	0.5	0.5	UTR3	-
chr14	50713578	T	C	0.2	0.8	UTR3	-
chr14	50713579	T	C	0.25	0.75	UTR3	-
chr14	50792676	A	G	0.269	0.740741	UTR3	-
chr14	50792716	A	G	0.318	0.708333	UTR3	-
chr14	50792723	A	G	0.455	0.545455	UTR3	-
chr14	50792787	A	G	0.238	0.772727	UTR3	-
chr14	50792837	A	G	0.375	0.6	UTR3	-
chr14	50793916	A	G	0.278	0.75	ncRNA_intronic	-
chr14	50794040	A	G	0.455	0.545455	ncRNA_intronic	-
chr14	50794322	A	G	0.545	0.545455	ncRNA_intronic	-
chr14	50794363	A	G	0.444	0.6	ncRNA_intronic	-
chr14	50794392	A	G	0.273	0.666667	ncRNA_intronic	-
chr14	50800978	A	G	0.429	0.571429	UTR3	-
chr14	50801004	A	G	0.5	0.5	UTR3	-
chr14	50801055	A	G	0.5	0.5	UTR3	-
chr14	53188264	A	G	0.444	0.555556	intronic	-
chr14	53242354	T	C	0.146	0.857143	ncRNA_exonic	-
chr14	53242478	T	C	0.232	0.770833	ncRNA_exonic	-
chr14	53242639	T	C	0.143	0.857143	ncRNA_exonic	-
chr14	53242651	T	C	0.176	0.810811	ncRNA_exonic	-
chr14	53243394	T	C	0.675	0.798246	ncRNA_intronic	-
chr14	53243411	T	C	0.184	0.826087	ncRNA_intronic	-
chr14	53243412	T	C	0.202	0.806452	ncRNA_intronic	-
chr14	53243545	T	C	0.526	0.526316	ncRNA_intronic	-
chr14	53243546	T	C	0.316	0.684211	ncRNA_intronic	-
chr14	53243554	T	C	0.455	0.545455	ncRNA_intronic	-
chr14	55527597	A	G	0.364	0.6	intronic	-
chr14	55527599	A	G	0.385	0.533333	intronic	-
chr14	55527600	A	G	0.2	0.533333	intronic	-
chr14	55527775	A	G	0.375	0.75	intronic	-
chr14	55527788	A	G	0.438	0.555556	intronic	-
chr14	55527793	A	G	0.611	0.631579	intronic	-
chr14	55834296	T	C	0.5	0.428571	UTR3	-
chr14	58760702	T	C	0.222	0.7	ncRNA_exonic	-
chr14	60609471	A	G	0.231	0.733333	UTR3	-
chr14	60609517	A	G	0.273	0.727273	UTR3	-
chr14	60609520	A	G	0.273	0.727273	UTR3	-
chr14	62262612	A	G	0.571	0.75	UTR3	-
chr14	62262664	A	G	0.25	0.757576	UTR3	-
chr14	64152514	T	C	0.208	0.8	UTR3	-
chr14	64950461	T	C	0.526	0.52381	UTR3	-
chr14	64950506	T	C	0.867	0.882353	UTR3	-
chr14	64950579	T	C	0.833	0.875	UTR3	-
chr14	64950580	T	C	0.75	0.75	UTR3	-
chr14	64951277	T	C	0.2	0.8	UTR3	-
chr14	65524031	T	C	0.273	0.75	intronic	-
chr14	70834113	T	C	0.172	0.83871	UTR3	-
chr14	70838198	T	C	0.261	0.75	UTR3	-
chr14	70838264	T	C	0.286	0.727273	UTR3	-
chr14	70838268	T	C	0.381	0.652174	UTR3	-
chr14	74524786	T	C	0.294	0.705882	UTR3	-
chr14	74524787	T	C	0.2	0.823529	UTR3	-
chr14	75202372	A	G	0.333	0.692308	UTR3	-
chr14	75202399	A	G	0.167	0.785714	UTR3	-
chr14	75202402	A	G	0.8	0.75	UTR3	-
chr14	75202412	A	G	0.429	0.6	UTR3	-
chr14	75202544	A	G	0.154	0.850746	UTR3	-
chr14	75202856	A	G	0.211	0.8	UTR3	-
chr14	75524442	T	C	0.5	0.571429	intronic	-
chr14	75524465	T	C	0.3	0.7	intronic	-
chr14	75524478	T	C	0.571	0.666667	intronic	-
chr14	76673394	A	G	0.357	0.6875	UTR3	-
chr14	76673409	A	G	0.2	0.764706	UTR3	-
chr14	76673579	A	G	0.263	0.736842	UTR3	-
chr14	77430884	A	G	0.2	0.761905	ncRNA_intronic	-
chr14	89040855	A	G	0.667	0.642857	intronic	-
chr14	92584760	T	C	0.444	0.526316	intronic	-
chr14	92584787	T	C	0.75	0.625	intronic	-
chr14	92585459	T	C	0.5	0.5	intronic	-
chr14	92585625	T	C	0.444	0.555556	intronic	-
chr14	92586230	T	C	0.4	0.521739	intronic	-
chr14	92586304	T	C	0.538	0.538462	intronic	-
chr14	92586308	T	C	0.417	0.642857	intronic	-
chr14	94564527	A	G	0.929	0.928571	intronic	-
chr14	94564528	A	G	0.357	0.642857	intronic	-
chr14	94564555	A	G	0.231	0.769231	intronic	-
chr14	94565859	A	G	0.812	0.8125	intronic	-
chr14	94565860	A	G	0.75	0.777778	intronic	-
chr14	94565914	A	G	0.5	0.555556	intronic	-
chr14	94565916	A	G	0.75	0.666667	intronic	-
chr14	100762714	T	C	0.5	0.5	UTR5	-
chr14	102788935	A	G	0.444	0.5	intronic	-
chr14	102788979	A	G	0.667	0.714286	intronic	-
chr14	102789041	A	G	0.364	0.615385	intronic	-
chr14	102789047	A	G	0.25	0.692308	intronic	-
chr14	102789091	A	G	0.5	0.571429	intronic	-
chr14	102789107	A	G	0.214	0.8	intronic	-
chr14	102790626	A	G	0.444	0.555556	intronic	-
chr14	102790627	A	G	0.444	0.555556	intronic	-
chr14	102790907	A	G	0.5	0.625	intronic	-
chr14	102791156	A	G	0.5	0.615385	intronic	-
chr14	102791167	A	G	0.333	0.666667	intronic	-
chr14	102791208	A	G	0.385	0.615385	intronic	-
chr14	102797849	A	G	0.6	0.6	intronic	-
chr14	104148469	A	G	0.5	0.5	intronic	-
chr14	104148470	A	G	1	0.833333	intronic	-
chr14	104148530	A	G	0.667	0.666667	intronic	-
chr14	104180849	T	C	0.231	0.758621	intronic	-
chr15	32814860	T	C	1	0.727273	intergenic	-
chr15	32814876	T	C	1	1	intergenic	-
chr15	34398422	A	G	0.571	0.5	UTR3	-
chr15	34398446	A	G	0.267	0.733333	UTR3	-
chr15	34523309	T	C	0.9	0.9	UTR3	-
chr15	34523310	T	C	0.5	0.5	UTR3	-
chr15	34523851	T	C	0.212	0.8	UTR3	-
chr15	34523929	T	C	0.4	0.6	UTR3	-
chr15	34523955	T	C	0.562	0.5625	UTR3	-
chr15	34523966	T	C	0.233	0.774194	UTR3	-
chr15	34524025	T	C	0.308	0.692308	UTR3	-
chr15	34524064	T	C	0.273	0.666667	UTR3	-
chr15	34524656	T	C	0.328	0.794872	UTR3	-
chr15	34524675	T	C	0.25	0.725806	UTR3	-
chr15	40955090	A	G	1	0.777778	UTR3	-
chr15	40955102	A	G	1	0.875	UTR3	-
chr15	40955103	A	G	0.5	0.625	UTR3	-
chr15	40955133	A	G	1	0.5	UTR3	-
chr15	40955375	A	G	0.833	0.833333	UTR3	-
chr15	40955439	A	G	0.364	0.636364	UTR3	-
chr15	40955445	A	G	0.364	0.636364	UTR3	-
chr15	40955456	A	G	0.4	0.625	UTR3	-
chr15	40955464	A	G	0.8	0.8	UTR3	-
chr15	40980624	T	C	0.222	0.6875	ncRNA_intronic	-
chr15	40980641	T	C	0.545	0.625	ncRNA_intronic	-
chr15	40980776	T	C	0.25	0.55	ncRNA_intronic	-
chr15	40980790	T	C	0.375	0.631579	ncRNA_intronic	-
chr15	40980796	T	C	0.125	0.684211	ncRNA_intronic	-
chr15	40980812	T	C	0.235	0.777778	ncRNA_intronic	-
chr15	40982813	T	C	0.6	0.6	ncRNA_intronic	-
chr15	40982818	T	C	0.5	0.555556	ncRNA_intronic	-
chr15	40982841	T	C	0.375	0.714286	ncRNA_intronic	-
chr15	40985001	T	C	0.417	0.583333	ncRNA_intronic	-
chr15	40985066	T	C	0.5	0.75	ncRNA_intronic	-
chr15	40986025	T	C	0.625	0.625	ncRNA_intronic	-
chr15	40986382	T	C	0.308	0.733333	ncRNA_intronic	-
chr15	40986496	T	C	0.455	0.545455	ncRNA_intronic	-
chr15	40986505	T	C	0.7	0.727273	ncRNA_intronic	-
chr15	41580265	A	G	0.667	0.727273	ncRNA_intronic	-
chr15	41580338	A	G	0.571	0.571429	ncRNA_intronic	-
chr15	41589598	A	G	0.5	0.5	ncRNA_intronic	-
chr15	41591342	A	G	0.55	0.56	ncRNA_exonic	-
chr15	41591417	A	G	0.156	0.826087	ncRNA_exonic	-
chr15	41591418	A	G	0.261	0.73913	ncRNA_exonic	-
chr15	41594611	A	G	0.226	0.787879	ncRNA_exonic	-
chr15	41597647	A	G	0.435	0.580247	ncRNA_exonic	-
chr15	42073718	A	G	1	0.555556	intronic	-
chr15	42073720	A	G	1	0.555556	intronic	-
chr15	42859382	A	G	0.192	0.814815	UTR3	-
chr15	42859922	A	G	0.343	0.657143	UTR3	-
chr15	42860080	A	G	0.165	0.849462	UTR3	-
chr15	43925891	T	C	0.8	0.8	intronic	-
chr15	43926516	T	C	0.857	0.857143	intronic	-
chr15	43938596	T	C	1	0.6	intronic	-
chr15	43939187	T	C	0.8	0.8	intronic	-
chr15	43939194	T	C	0.6	0.6	intronic	-
chr15	44034082	T	C	0.75	0.6	intergenic	-
chr15	44034161	T	C	0.5	0.5	intergenic	-
chr15	44034175	T	C	0.625	0.625	intergenic	-
chr15	44034197	T	C	0.429	0.571429	intergenic	-
chr15	44034201	T	C	0.364	0.666667	intergenic	-
chr15	44034765	T	C	0.444	0.6	intergenic	-
chr15	44035635	T	C	0.857	0.857143	intergenic	-
chr15	44035636	T	C	1	0.857143	intergenic	-
chr15	50652905	A	G	0.818	0.818182	ncRNA_exonic	-
chr15	50652949	A	G	0.357	0.666667	ncRNA_exonic	-
chr15	50652975	A	G	0.667	0.5	ncRNA_exonic	-
chr15	50652980	A	G	1	0.714286	ncRNA_exonic	-
chr15	50653001	A	G	0.286	0.733333	ncRNA_exonic	-
chr15	50653018	A	G	0.75	0.666667	ncRNA_exonic	-
chr15	50655613	A	G	0.667	0.5	ncRNA_exonic	-
chr15	50657927	A	G	0.417	0.615385	ncRNA_exonic	-
chr15	50657976	A	G	0.406	0.575758	ncRNA_exonic	-
chr15	50658029	A	G	0.269	0.678571	ncRNA_exonic	-
chr15	50658039	A	G	0.556	0.545455	ncRNA_exonic	-
chr15	50658044	A	G	0.667	0.657143	ncRNA_exonic	-
chr15	50659159	A	G	1	0.8	ncRNA_exonic	-
chr15	50660821	A	G	0.429	0.571429	ncRNA_exonic	-
chr15	50660958	A	G	0.364	0.642857	ncRNA_exonic	-
chr15	50660979	A	G	0.75	0.75	ncRNA_exonic	-
chr15	50662164	A	G	0.235	0.6	ncRNA_exonic	-
chr15	50996283	T	C	0.414	0.6	UTR3	-
chr15	50996295	T	C	0.393	0.586207	UTR3	-
chr15	50996305	T	C	0.4	0.576923	UTR3	-
chr15	50996377	T	C	0.571	0.571429	UTR3	-
chr15	50996383	T	C	0.5	0.5	UTR3	-
chr15	50996417	T	C	0.636	0.636364	UTR3	-
chr15	50996427	T	C	0.727	0.727273	UTR3	-
chr15	50996453	T	C	1	0.894737	UTR3	-
chr15	50996456	T	C	0.714	0.722222	UTR3	-
chr15	50997455	T	C	0.391	0.64	UTR3	-
chr15	50997456	T	C	0.167	0.84	UTR3	-
chr15	50997496	T	C	0.22	0.785714	UTR3	-
chr15	52204574	A	G	0.5	0.571429	UTR3	-
chr15	52205240	A	G	0.375	0.625	UTR3	-
chr15	52205271	A	G	0.2	0.555556	UTR3	-
chr15	52205300	A	G	0.556	0.555556	UTR3	-
chr15	52205430	A	G	0.545	0.545455	UTR3	-
chr15	52206063	A	G	0.235	0.75	UTR3	-
chr15	52206089	A	G	0.5	0.5625	UTR3	-
chr15	52206135	A	G	0.619	0.541667	UTR3	-
chr15	52206154	A	G	0.273	0.73913	UTR3	-
chr15	52206606	A	G	0.333	0.666667	UTR3	-
chr15	52206607	A	G	0.467	0.533333	UTR3	-
chr15	55609651	T	C	0.175	0.833333	UTR3	-
chr15	60714423	T	C	0.6	0.631579	UTR3	-
chr15	60714500	T	C	0.625	0.625	UTR3	-
chr15	60714501	T	C	0.625	0.625	UTR3	-
chr15	60714916	T	C	0.333	0.666667	UTR3	-
chr15	60714926	T	C	0.714	0.625	UTR3	-
chr15	60744805	T	C	0.75	0.833333	UTR3	-
chr15	64433036	A	G	0.263	0.736842	downstream	-
chr15	64653734	T	C	0.4	0.666667	intronic	-
chr15	64654150	T	C	0.286	0.75	intronic	-
chr15	65441566	T	C	0.154	0.846154	UTR3	-
chr15	65442476	T	C	0.6	0.545455	UTR3	-
chr15	65442509	T	C	0.429	0.625	UTR3	-
chr15	66628681	T	C	0.273	0.73913	UTR3	-
chr15	66628709	T	C	0.429	0.590909	UTR3	-
chr15	66628770	T	C	0.292	0.708333	UTR3	-
chr15	66628780	T	C	0.286	0.733333	UTR3	-
chr15	74318612	A	G	0.333	0.615385	intronic	-
chr15	74318651	A	G	0.2	0.818182	intronic	-
chr15	74318677	A	G	0.417	0.8	intronic	-
chr15	74319066	A	G	0.263	0.7	intronic	-
chr15	74319092	A	G	0.3	0.695652	intronic	-
chr15	74319121	A	G	0.167	0.833333	intronic	-
chr15	74319131	A	G	0.562	0.526316	intronic	-
chr15	74319764	A	G	0.5	0.535714	intronic	-
chr15	74319794	A	G	0.486	0.526316	intronic	-
chr15	74319813	A	G	0.526	0.578947	intronic	-
chr15	74319851	A	G	0.405	0.605263	intronic	-
chr15	75645696	A	G	0.929	0.857143	intronic	-
chr15	75645702	A	G	0.6	0.571429	intronic	-
chr15	78445508	A	G	0.75	0.8	intronic	-
chr15	80353010	A	G	0.667	0.666667	intronic	-
chr15	80353078	A	G	0.5	0.5	intronic	-
chr15	80426094	A	G	0.667	0.666667	intronic	-
chr15	83511184	T	C	0.571	0.571429	intergenic	-
chr15	83511339	T	C	0.429	0.571429	intergenic	-
chr15	83511347	T	C	0.75	0.75	intergenic	-
chr15	83674110	T	C	0.205	0.8	ncRNA_intronic	-
chr15	83674161	T	C	0.265	0.74	ncRNA_intronic	-
chr15	83675392	T	C	0.333	0.666667	ncRNA_intronic	-
chr15	83675421	T	C	0.444	0.555556	ncRNA_intronic	-
chr15	83675472	T	C	0.75	0.7	ncRNA_intronic	-
chr15	83675487	T	C	0.75	0.75	ncRNA_intronic	-
chr15	83938983	T	C	0.571	0.625	ncRNA_intronic	-
chr15	83938984	T	C	0.833	0.875	ncRNA_intronic	-
chr15	83939022	T	C	0.4	0.571429	ncRNA_intronic	-
chr15	90375419	T	C	0.5	0.5	UTR3	-
chr15	90375513	T	C	0.5	0.5	UTR3	-
chr15	90375568	T	C	1	0.916667	UTR3	-
chr15	90440482	T	C	0.182	0.805556	UTR3	-
chr15	90440554	T	C	0.515	0.522388	UTR3	-
chr15	90440560	T	C	0.394	0.606061	UTR3	-
chr15	90440569	T	C	0.484	0.530303	UTR3	-
chr15	90440595	T	C	0.51	0.518519	UTR3	-
chr15	90440634	T	C	0.277	0.729167	UTR3	-
chr15	90440654	T	C	0.261	0.734694	UTR3	-
chr15	90440655	T	C	0.298	0.693878	UTR3	-
chr15	90440660	T	C	0.362	0.625	UTR3	-
chr15	90440678	T	C	0.206	0.802817	UTR3	-
chr15	90441148	T	C	0.346	0.65625	UTR3	-
chr15	90441168	T	C	0.541	0.536585	UTR3	-
chr15	90441221	T	C	0.549	0.54717	UTR3	-
chr15	90441269	T	C	0.3	0.666667	UTR3	-
chr15	90441337	T	C	0.5	0.529412	UTR3	-
chr15	90442554	T	C	0.692	0.714286	UTR3	-
chr15	90442606	T	C	0.5	0.764706	UTR3	-
chr15	90444654	T	C	0.186	0.808989	UTR3	-
chr15	90444667	T	C	0.182	0.819149	UTR3	-
chr15	90444685	T	C	0.165	0.834286	UTR3	-
chr15	90444693	T	C	0.189	0.828221	UTR3	-
chr15	90444708	T	C	0.477	0.559406	UTR3	-
chr15	90444728	T	C	0.309	0.666667	UTR3	-
chr15	90820028	A	G	0.25	0.7	UTR3	-
chr15	101823564	T	C	0.333	0.666667	intronic	-
chr16	592605	A	G	0.5	0.5	intronic	-
chr16	592641	A	G	0.667	0.666667	intronic	-
chr16	592643	A	G	0.667	0.666667	intronic	-
chr16	713252	A	G	0.375	0.666667	intronic	-
chr16	713273	A	G	0.3	0.666667	intronic	-
chr16	713345	A	G	0.333	0.666667	intronic	-
chr16	713363	A	G	0.4	0.6	intronic	-
chr16	2290765	T	C	0.375	0.5	ncRNA_exonic	-
chr16	2291365	T	C	0.417	0.583333	ncRNA_intronic	-
chr16	2291369	T	C	0.364	0.636364	ncRNA_intronic	-
chr16	3084878	T	C	0.833	0.833333	ncRNA_intronic	-
chr16	3084889	T	C	0.667	0.666667	ncRNA_intronic	-
chr16	3084896	T	C	0.833	0.833333	ncRNA_intronic	-
chr16	3708553	A	G	0.9	0.9	UTR3	-
chr16	3728734	T	C	0.25	0.714286	intronic	-
chr16	3728735	T	C	0.333	0.714286	intronic	-
chr16	4399737	T	C	0.8	0.833333	intronic	-
chr16	4512796	T	C	0.286	0.722222	intronic	-
chr16	4512797	T	C	0.194	0.805556	intronic	-
chr16	4512810	T	C	0.355	0.645161	intronic	-
chr16	4512941	T	C	0.143	0.823529	intronic	-
chr16	9198058	A	G	0.182	0.826087	intronic	-
chr16	9198071	A	G	0.261	0.73913	intronic	-
chr16	9198110	A	G	0.188	0.818182	intronic	-
chr16	9204748	A	G	0.302	0.704545	ncRNA_exonic	-
chr16	9204788	A	G	0.316	0.675	ncRNA_exonic	-
chr16	10623543	T	C	0.25	0.759259	ncRNA_exonic	-
chr16	10623622	T	C	0.269	0.703704	ncRNA_intronic	-
chr16	10623666	T	C	0.261	0.76	ncRNA_intronic	-
chr16	10623705	T	C	0.3	0.7	ncRNA_intronic	-
chr16	10623706	T	C	0.389	0.6	ncRNA_intronic	-
chr16	10623750	T	C	0.4	0.6	ncRNA_intronic	-
chr16	10625266	T	C	0.169	0.828947	ncRNA_intronic	-
chr16	10625313	T	C	0.337	0.686275	ncRNA_intronic	-
chr16	10625325	T	C	0.137	0.819277	ncRNA_intronic	-
chr16	10625326	T	C	0.11	0.851852	ncRNA_intronic	-
chr16	15794464	A	G	0.462	0.538462	intronic	-
chr16	15795035	A	G	0.262	0.764045	intronic	-
chr16	15795039	A	G	0.224	0.786517	intronic	-
chr16	15795043	A	G	0.523	0.545455	intronic	-
chr16	15795044	A	G	0.298	0.715909	intronic	-
chr16	19074661	A	G	0.25	0.722222	ncRNA_intronic	-
chr16	19074665	A	G	0.222	0.8	ncRNA_intronic	-
chr16	19714058	T	C	0.294	0.647059	UTR3	-
chr16	19714070	T	C	0.375	0.666667	UTR3	-
chr16	19717017	T	C	0.429	0.555556	UTR3	-
chr16	19717029	T	C	0.571	0.625	UTR3	-
chr16	21435951	T	C	0.4	0.6	intergenic	-
chr16	21435967	T	C	0.444	0.6	intergenic	-
chr16	21435976	T	C	0.333	0.7	intergenic	-
chr16	21818014	T	C	0.8	0.833333	intergenic	-
chr16	22296860	A	G	0.426	0.578947	UTR3	-
chr16	23684265	A	G	0.382	0.705882	ncRNA_exonic	-
chr16	23684636	A	G	0.789	0.789474	ncRNA_exonic	-
chr16	23684650	A	G	0.188	0.8125	ncRNA_exonic	-
chr16	28627772	T	C	0.462	0.538462	intronic	-
chr16	28927224	T	C	0.833	0.833333	intronic	-
chr16	28965226	A	G	0.182	0.692308	intronic	-
chr16	28966331	A	G	0.214	0.733333	intronic	-
chr16	28966425	A	G	0.174	0.829787	intronic	-
chr16	28966435	A	G	0.158	0.842105	intronic	-
chr16	28966447	A	G	0.8	0.8	intronic	-
chr16	28966464	A	G	0.435	0.787234	intronic	-
chr16	28966627	A	G	0.2	0.809524	intronic	-
chr16	28966678	A	G	0.227	0.772727	intronic	-
chr16	28966937	A	G	0.286	0.714286	intronic	-
chr16	28966989	A	G	1	0.913043	intronic	-
chr16	28967005	A	G	0.316	0.684211	intronic	-
chr16	28967974	A	G	0.312	0.6875	intronic	-
chr16	28968708	A	G	0.5	0.571429	ncRNA_intronic	-
chr16	28968782	A	G	0.438	0.5625	ncRNA_intronic	-
chr16	28968817	A	G	0.417	0.583333	ncRNA_intronic	-
chr16	28968843	A	G	0.611	0.611111	ncRNA_intronic	-
chr16	28968919	A	G	0.364	0.636364	ncRNA_intronic	-
chr16	28969562	A	G	0.692	0.6	ncRNA_intronic	-
chr16	30548184	A	G	0.263	0.75	ncRNA_exonic	-
chr16	30931756	T	C	0.667	0.666667	ncRNA_exonic	-
chr16	30931809	T	C	0.6	0.6	ncRNA_exonic	-
chr16	30931810	T	C	1	0.888889	ncRNA_exonic	-
chr16	30931812	T	C	0.5	0.555556	ncRNA_exonic	-
chr16	30931930	T	C	0.571	0.571429	ncRNA_exonic	-
chr16	30932016	T	C	0.75	0.75	ncRNA_exonic	-
chr16	30932118	T	C	0.214	0.6875	ncRNA_exonic	-
chr16	31132575	A	G	0.185	0.827586	intronic	-
chr16	31133324	A	G	0.394	0.606061	intronic	-
chr16	31134851	A	G	0.875	0.888889	ncRNA_intronic	-
chr16	31462675	T	C	0.429	0.571429	ncRNA_intronic	-
chr16	31463648	T	C	0.8	0.8	ncRNA_intronic	-
chr16	31463652	T	C	0.6	0.6	ncRNA_intronic	-
chr16	46833824	T	C	0.571	0.571429	UTR3	-
chr16	46833830	T	C	0.375	0.625	UTR3	-
chr16	48387201	A	G	0.238	0.761905	UTR3	-
chr16	48388248	A	G	0.4	0.583333	UTR3	-
chr16	48388382	A	G	0.286	0.793103	UTR3	-
chr16	48388394	A	G	0.37	0.857143	UTR3	-
chr16	50139483	A	G	0.333	0.571429	ncRNA_intronic	-
chr16	50139515	A	G	0.5	0.571429	ncRNA_intronic	-
chr16	57211781	T	C	0.833	0.625	intronic	-
chr16	57211807	T	C	1	0.727273	intronic	-
chr16	66921587	A	G	0.4	0.8	UTR3	-
chr16	66921601	A	G	0.5	0.692308	UTR3	-
chr16	66923297	A	G	0.417	0.583333	UTR3	-
chr16	66923332	A	G	0.667	0.666667	UTR3	-
chr16	66923384	A	G	0.75	0.75	UTR3	-
chr16	66923387	A	G	0.417	0.615385	UTR3	-
chr16	66923393	A	G	0.615	0.533333	UTR3	-
chr16	66923401	A	G	0.333	0.666667	UTR3	-
chr16	66923435	A	G	0.238	0.761905	UTR3	-
chr16	66923468	A	G	0.5	0.5	UTR3	-
chr16	66924004	A	G	0.583	0.555556	UTR3	-
chr16	66924072	A	G	0.467	0.526316	UTR3	-
chr16	66924108	A	G	0.44	0.576923	UTR3	-
chr16	67538622	A	G	0.5	0.5	ncRNA_exonic	-
chr16	67714204	T	C	0.667	0.857143	intronic	-
chr16	67714221	T	C	0.333	0.571429	intronic	-
chr16	67715404	T	C	0.235	0.764706	UTR3	-
chr16	67715862	T	C	0.222	0.708333	UTR3	-
chr16	67715890	T	C	0.174	0.826087	UTR3	-
chr16	67715917	T	C	0.556	0.555556	UTR3	-
chr16	68733605	A	G	0.3	0.727273	UTR3	-
chr16	69338806	A	G	0.25	0.782609	UTR3	-
chr16	69340701	A	G	0.214	0.785714	UTR3	-
chr16	69340775	A	G	0.143	0.823529	UTR3	-
chr16	69356760	T	C	0.222	0.8	intronic	-
chr16	69356786	T	C	0.4	0.714286	intronic	-
chr16	69356846	T	C	0.333	0.666667	intronic	-
chr16	69356888	T	C	0.5	0.5	intronic	-
chr16	69356889	T	C	0.5	0.533333	intronic	-
chr16	69357218	T	C	0.263	0.7	intronic	-
chr16	69359449	T	C	0.231	0.75	UTR3	-
chr16	69359524	T	C	0.278	0.722222	UTR3	-
chr16	69361971	T	C	0.25	0.777778	UTR3	-
chr16	69390514	T	C	0.278	0.72973	UTR3	-
chr16	69399567	T	C	0.188	0.823529	intronic	-
chr16	70281075	T	C	0.278	0.736842	UTR3	-
chr16	70282636	T	C	0.273	0.727273	UTR3	-
chr16	70283084	T	C	0.212	0.792453	UTR3	-
chr16	70283218	T	C	0.25	0.6	UTR3	-
chr16	70283791	T	C	0.231	0.769231	UTR3	-
chr16	70283815	T	C	0.385	0.615385	UTR3	-
chr16	70290240	T	C	0.25	0.769231	intronic	-
chr16	70290293	T	C	0.368	0.65	intronic	-
chr16	70290340	T	C	0.375	0.625	intronic	-
chr16	70406878	A	G	0.27	0.736842	UTR3	-
chr16	75479331	T	C	0.217	0.774648	UTR3	-
chr16	75479394	T	C	0.756	0.770833	UTR3	-
chr16	75479474	T	C	0.31	0.709677	UTR3	-
chr16	75479907	T	C	0.556	0.583333	UTR3	-
chr16	75479973	T	C	0.308	0.642857	UTR3	-
chr16	75507819	T	C	0.455	0.785714	UTR3	-
chr16	75507878	T	C	0.429	0.571429	UTR3	-
chr16	75507947	T	C	0.571	0.5	UTR3	-
chr16	75508251	T	C	0.25	0.75	UTR3	-
chr16	75508311	T	C	0.571	0.52	UTR3	-
chr16	75508373	T	C	0.2	0.578947	UTR3	-
chr16	75508446	T	C	0.25	0.777778	UTR3	-
chr16	75509881	T	C	0.375	0.555556	ncRNA_exonic	-
chr16	75626730	T	C	0.3	0.7	ncRNA_intronic	-
chr16	75632659	T	C	0.161	0.83871	ncRNA_intronic	-
chr16	75633235	T	C	0.182	0.82716	ncRNA_intronic	-
chr16	81014384	T	C	0.429	0.824176	UTR3	-
chr16	81063098	A	G	0.333	0.692308	ncRNA_intronic	-
chr16	81063117	A	G	0.385	0.571429	ncRNA_intronic	-
chr16	81063144	A	G	0.4	0.588235	ncRNA_intronic	-
chr16	81063345	A	G	0.2	0.8	ncRNA_intronic	-
chr16	81063346	A	G	0.25	0.736842	ncRNA_intronic	-
chr16	81063354	A	G	0.2	0.8	ncRNA_intronic	-
chr16	81063363	A	G	0.235	0.789474	ncRNA_intronic	-
chr16	81063389	A	G	0.231	0.740741	ncRNA_intronic	-
chr16	81064163	A	G	0.263	0.761905	ncRNA_intronic	-
chr16	81064189	A	G	0.222	0.777778	ncRNA_intronic	-
chr16	81064233	A	G	0.25	0.75	ncRNA_intronic	-
chr16	81064234	A	G	0.353	0.647059	ncRNA_intronic	-
chr16	81064439	A	G	0.312	0.6875	ncRNA_exonic	-
chr16	81064440	A	G	0.441	0.583333	ncRNA_exonic	-
chr16	81064489	A	G	0.333	0.692308	ncRNA_exonic	-
chr16	81064507	A	G	0.364	0.647059	ncRNA_exonic	-
chr16	81064534	A	G	0.267	0.741935	ncRNA_exonic	-
chr16	81064560	A	G	0.265	0.736842	ncRNA_exonic	-
chr16	81064574	A	G	0.474	0.543478	ncRNA_exonic	-
chr16	81064629	A	G	0.167	0.787234	ncRNA_exonic	-
chr16	84464981	A	G	0.429	0.571429	intronic	-
chr16	84465023	A	G	0.375	0.625	intronic	-
chr16	84468385	A	G	0.333	0.666667	intronic	-
chr16	84468386	A	G	0.556	0.555556	intronic	-
chr16	84498042	T	C	0.5	0.571429	ncRNA_intronic	-
chr16	88726868	T	C	0.429	0.857143	intronic	-
chr16	88784379	T	C	0.3	0.7	intronic	-
chr16	88785189	T	C	0.261	0.73913	ncRNA_exonic	-
chr16	88785208	T	C	0.3	0.7	ncRNA_exonic	-
chr16	89218895	A	G	0.444	0.555556	intronic	-
chr16	89218905	A	G	0.5	0.555556	intronic	-
chr16	89218937	A	G	0.7	0.7	intronic	-
chr16	89597899	A	G	0.571	0.625	intronic	-
chr16	89599741	A	G	0.6	0.6	intronic	-
chr16	89599760	A	G	1	0.8	intronic	-
chr16	89599782	A	G	1	0.8	intronic	-
chr16	89630026	A	G	0.321	0.678571	UTR3	-
chr16	89754023	A	G	0.25	0.695652	intronic	-
chr16	89754046	A	G	0.417	0.666667	intronic	-
chr16	89754098	A	G	0.37	0.647059	intronic	-
chr16	89754110	A	G	0.25	0.807692	intronic	-
chr16	89754672	A	G	0.5	0.6	intronic	-
chr16	89754752	A	G	0.4	0.666667	intronic	-
chr16	90051416	A	G	0.714	0.714286	intergenic	-
chr16	90228200	A	G	0.75	0.947368	ncRNA_exonic	-
chr17	419691	T	C	0.222	0.789474	UTR3	-
chr17	419692	T	C	0.316	0.684211	UTR3	-
chr17	420828	T	C	0.263	0.714286	exonic	synonymous SNV
chr17	420898	T	C	0.467	0.5625	UTR3	-
chr17	683871	T	C	0.6	0.769231	intronic	-
chr17	1606848	T	C	0.8	0.571429	UTR3	-
chr17	1606874	T	C	0.75	0.545455	UTR3	-
chr17	1607665	T	C	0.417	0.583333	UTR3	-
chr17	1608064	T	C	0.273	0.727273	UTR3	-
chr17	1608111	T	C	1	0.944444	UTR3	-
chr17	1608137	T	C	0.5	0.5	UTR3	-
chr17	1609825	T	C	0.625	0.625	UTR3	-
chr17	1609842	T	C	0.818	0.818182	UTR3	-
chr17	1609887	T	C	0.5	0.5	UTR3	-
chr17	1684054	T	C	0.289	0.725	UTR3	-
chr17	1684121	T	C	0.184	0.825	UTR3	-
chr17	1684306	T	C	0.432	0.575	UTR3	-
chr17	1684352	T	C	0.216	0.822222	UTR3	-
chr17	1684442	T	C	0.24	0.763636	UTR3	-
chr17	2320651	T	C	0.833	0.833333	UTR3	-
chr17	2321612	T	C	0.276	0.709677	UTR3	-
chr17	2321688	T	C	0.409	0.590909	UTR3	-
chr17	2321705	T	C	0.2	0.8	UTR3	-
chr17	3726916	T	C	0.444	0.555556	intronic	-
chr17	4928295	A	G	0.2	0.8125	UTR3	-
chr17	4928368	A	G	0.423	0.772727	UTR3	-
chr17	4928994	A	G	0.471	0.529412	UTR3	-
chr17	4929781	A	G	0.214	0.785714	UTR3	-
chr17	4929783	A	G	0.385	0.615385	UTR3	-
chr17	4929863	A	G	0.333	0.666667	UTR3	-
chr17	4930105	A	G	0.333	0.684211	UTR3	-
chr17	4930111	A	G	0.3	0.73913	UTR3	-
chr17	4930121	A	G	0.278	0.7	UTR3	-
chr17	4930688	A	G	0.385	0.5625	UTR3	-
chr17	4930699	A	G	0.273	0.727273	UTR3	-
chr17	4930742	A	G	0.304	0.708333	UTR3	-
chr17	4930745	A	G	0.217	0.791667	UTR3	-
chr17	4930749	A	G	0.3	0.7	UTR3	-
chr17	4931018	A	G	0.188	0.764706	UTR3	-
chr17	4931019	A	G	0.611	0.611111	UTR3	-
chr17	4931117	A	G	0.615	0.571429	UTR3	-
chr17	5327634	A	G	0.545	0.545455	intronic	-
chr17	5327686	A	G	0.4	0.636364	intronic	-
chr17	5390697	A	G	0.286	0.875	intronic	-
chr17	8173249	A	G	0.217	0.785714	UTR3	-
chr17	8173299	A	G	0.265	0.722222	UTR3	-
chr17	9459941	T	C	0.714	0.714286	intronic	-
chr17	10576445	T	C	0.778	0.777778	UTR3	-
chr17	10576449	T	C	0.556	0.555556	UTR3	-
chr17	10576459	T	C	0.667	0.666667	UTR3	-
chr17	10576547	T	C	0.667	0.615385	UTR3	-
chr17	10577563	T	C	0.273	0.727273	UTR3	-
chr17	17089912	A	G	0.192	0.8	UTR3	-
chr17	17233759	A	G	0.714	0.75	intronic	-
chr17	18175562	T	C	0.179	0.8	intergenic	-
chr17	18176067	T	C	0.5	0.529412	intergenic	-
chr17	18176090	T	C	0.2	0.8	intergenic	-
chr17	18177430	T	C	0.238	0.755556	UTR3	-
chr17	18177454	T	C	0.206	0.805556	UTR3	-
chr17	20219738	A	G	0.667	0.833333	ncRNA_intronic	-
chr17	27035891	T	C	0.4	0.6	intronic	-
chr17	27035913	T	C	0.455	0.583333	intronic	-
chr17	27035918	T	C	0.5	0.538462	intronic	-
chr17	27036758	T	C	0.8	0.714286	intronic	-
chr17	27036763	T	C	0.625	0.625	intronic	-
chr17	27036769	T	C	0.75	0.75	intronic	-
chr17	27036832	T	C	1	0.583333	intronic	-
chr17	27036844	T	C	0.364	0.666667	intronic	-
chr17	27036849	T	C	0.667	0.666667	intronic	-
chr17	27036893	T	C	0.273	0.72	intronic	-
chr17	27036958	T	C	1	0.653846	intronic	-
chr17	27036974	T	C	1	0.6	intronic	-
chr17	27037001	T	C	0.5	0.782609	intronic	-
chr17	28963296	A	G	0.381	0.636364	intergenic	-
chr17	30188574	T	C	0.25	0.75	UTR3	-
chr17	30188603	T	C	0.364	0.636364	UTR3	-
chr17	30656263	T	C	0.429	0.571429	ncRNA_intronic	-
chr17	30656266	T	C	0.286	0.714286	ncRNA_intronic	-
chr17	34154193	A	G	0.176	0.8125	ncRNA_intronic	-
chr17	34154219	A	G	1	0.777778	ncRNA_intronic	-
chr17	34154225	A	G	0.357	0.615385	ncRNA_intronic	-
chr17	34154265	A	G	0.385	0.533333	ncRNA_intronic	-
chr17	34154297	A	G	0.294	0.6875	ncRNA_intronic	-
chr17	34154587	A	G	0.333	0.666667	ncRNA_intronic	-
chr17	34154589	A	G	0.333	0.666667	ncRNA_intronic	-
chr17	34154590	A	G	0.571	0.6	ncRNA_intronic	-
chr17	34154595	A	G	0.214	0.8	ncRNA_intronic	-
chr17	34154666	A	G	0.321	0.666667	ncRNA_intronic	-
chr17	35972195	T	C	0.333	0.666667	ncRNA_intronic	-
chr17	35972246	T	C	0.25	0.7	ncRNA_intronic	-
chr17	35972372	T	C	0.25	0.75	ncRNA_intronic	-
chr17	35972394	T	C	0.357	0.642857	ncRNA_intronic	-
chr17	35972395	T	C	0.333	0.666667	ncRNA_intronic	-
chr17	37005839	T	C	0.2	0.795181	UTR3	-
chr17	38630255	T	C	0.346	0.658228	ncRNA_exonic	-
chr17	38630303	T	C	0.244	0.755814	ncRNA_exonic	-
chr17	38631464	T	C	0.588	0.6	ncRNA_exonic	-
chr17	38631470	T	C	0.84	0.758621	ncRNA_exonic	-
chr17	38631528	T	C	0.875	0.875	ncRNA_exonic	-
chr17	39964732	T	C	0.875	0.888889	intronic	-
chr17	40930422	A	G	0.667	0.666667	intronic	-
chr17	41285726	A	G	0.188	0.8125	intergenic	-
chr17	41298532	A	G	0.333	0.75	intergenic	-
chr17	41303725	A	G	0.833	0.833333	ncRNA_intronic	-
chr17	41319747	T	C	0.571	0.785714	ncRNA_exonic	-
chr17	42256646	T	C	0.357	0.642857	ncRNA_intronic	-
chr17	42876329	T	C	0.357	0.655172	UTR3	-
chr17	42876753	T	C	0.128	0.884615	UTR3	-
chr17	42876791	T	C	0.327	0.684211	UTR3	-
chr17	42877107	T	C	0.188	0.833333	UTR3	-
chr17	42877116	T	C	0.32	0.709677	UTR3	-
chr17	42877148	T	C	0.25	0.722222	UTR3	-
chr17	42877163	T	C	0.682	0.681818	UTR3	-
chr17	42877204	T	C	0.29	0.709677	UTR3	-
chr17	42877227	T	C	0.5	0.53125	UTR3	-
chr17	42877235	T	C	0.433	0.566667	UTR3	-
chr17	42877256	T	C	0.621	0.6	UTR3	-
chr17	42877621	T	C	0.533	0.510204	UTR3	-
chr17	42877711	T	C	0.208	0.806452	UTR3	-
chr17	42877726	T	C	0.182	0.791667	UTR3	-
chr17	42877727	T	C	0.2	0.75	UTR3	-
chr17	42879232	T	C	0.5	0.75	UTR3	-
chr17	42880112	T	C	0.397	0.657143	UTR3	-
chr17	42880145	T	C	0.417	0.634146	UTR3	-
chr17	42880249	T	C	0.316	0.684211	UTR3	-
chr17	42880319	T	C	0.25	0.722222	UTR3	-
chr17	43219992	A	G	0.4	0.666667	UTR3	-
chr17	44412471	T	C	0.364	0.636364	intronic	-
chr17	44627569	T	C	0.444	0.555556	intronic	-
chr17	44627586	T	C	1	0.666667	intronic	-
chr17	44627599	T	C	0.375	0.625	intronic	-
chr17	49041769	T	C	0.312	0.705882	UTR3	-
chr17	49041786	T	C	0.375	0.583333	UTR3	-
chr17	49041827	T	C	0.4	0.6	UTR3	-
chr17	49041866	T	C	0.556	0.555556	UTR3	-
chr17	49042216	T	C	0.31	0.7	UTR3	-
chr17	49042252	T	C	0.84	0.84	UTR3	-
chr17	49042277	T	C	0.375	0.7	UTR3	-
chr17	49042278	T	C	0.333	0.684211	UTR3	-
chr17	53037071	T	C	0.667	0.555556	intronic	-
chr17	54907515	T	C	0.8	0.8	intronic	-
chr17	57279070	A	G	0.273	0.728972	UTR3	-
chr17	57279233	A	G	0.474	0.534483	UTR3	-
chr17	57279257	A	G	0.323	0.692308	UTR3	-
chr17	57279258	A	G	0.333	0.673077	UTR3	-
chr17	57279264	A	G	0.688	0.709845	UTR3	-
chr17	57279281	A	G	0.352	0.652632	UTR3	-
chr17	57279282	A	G	0.561	0.557895	UTR3	-
chr17	57279284	A	G	0.346	0.656085	UTR3	-
chr17	57280649	A	G	0.846	0.846154	ncRNA_intronic	-
chr17	57280650	A	G	0.385	0.615385	ncRNA_intronic	-
chr17	57280660	A	G	0.308	0.692308	ncRNA_intronic	-
chr17	57280769	A	G	0.571	0.571429	ncRNA_intronic	-
chr17	57280770	A	G	0.833	0.714286	ncRNA_intronic	-
chr17	57280771	A	G	0.429	0.625	ncRNA_intronic	-
chr17	57280838	A	G	0.429	0.636364	ncRNA_intronic	-
chr17	57281021	A	G	0.194	0.806452	ncRNA_intronic	-
chr17	57281059	A	G	0.365	0.622642	ncRNA_intronic	-
chr17	57351660	A	G	0.625	0.625	UTR3	-
chr17	57351671	A	G	0.556	0.555556	UTR3	-
chr17	57351672	A	G	0.625	0.555556	UTR3	-
chr17	60526862	A	G	0.182	0.826087	UTR3	-
chr17	62464464	A	G	1	0.833333	UTR3	-
chr17	62479520	T	C	1	0.666667	intronic	-
chr17	62479625	T	C	0.375	0.555556	intronic	-
chr17	62484961	T	C	0.333	0.666667	intronic	-
chr17	65334802	T	C	0.667	0.916667	UTR3	-
chr17	73226881	A	G	0.333	0.666667	intronic	-
chr17	73885939	T	C	0.298	0.725806	UTR3	-
chr17	73940094	T	C	0.364	0.636364	ncRNA_intronic	-
chr17	73940120	T	C	0.667	0.625	ncRNA_intronic	-
chr17	76137423	A	G	0.273	0.727273	UTR3	-
chr17	76175940	T	C	0.333	0.75	intronic	-
chr17	76177960	T	C	0.625	0.625	intronic	-
chr17	76177980	T	C	0.5	0.5	intronic	-
chr17	76419066	A	G	0.733	0.705882	intronic	-
chr17	78294209	A	G	0.6	0.6	UTR3	-
chr17	78390829	A	G	0.5	0.571429	intronic	-
chr17	79527545	T	C	0.6	0.714286	intronic	-
chr17	79527621	T	C	0.167	0.722222	intronic	-
chr17	79528076	T	C	0.208	0.791667	intronic	-
chr17	79530534	T	C	0.5	0.727273	UTR3	-
chr17	80069568	T	C	0.4	0.636364	intronic	-
chr17	80070046	T	C	0.5	0.5	UTR3	-
chr17	80070105	T	C	0.375	0.625	UTR3	-
chr17	80349273	T	C	0.25	0.761905	UTR3	-
chr18	684105	T	C	1	0.833333	intronic	-
chr18	684427	T	C	0.556	0.555556	intronic	-
chr18	684433	T	C	0.667	0.666667	intronic	-
chr18	685139	T	C	0.25	0.714286	intronic	-
chr18	691474	T	C	0.238	0.761905	intronic	-
chr18	691478	T	C	0.588	0.588235	intronic	-
chr18	691500	T	C	0.4	0.615385	intronic	-
chr18	691565	T	C	0.333	0.666667	intronic	-
chr18	691566	T	C	1	0.857143	intronic	-
chr18	692402	T	C	0.214	0.785714	intronic	-
chr18	692496	T	C	0.375	0.625	intronic	-
chr18	692561	T	C	0.75	0.857143	intronic	-
chr18	698706	T	C	0.6	0.6	intronic	-
chr18	698745	T	C	0.8	0.833333	intronic	-
chr18	710174	T	C	0.875	0.875	intronic	-
chr18	2652615	T	C	0.217	0.791667	intergenic	-
chr18	3598169	A	G	0.556	0.555556	ncRNA_exonic	-
chr18	3598184	A	G	0.556	0.555556	ncRNA_exonic	-
chr18	3598212	A	G	0.333	0.666667	ncRNA_exonic	-
chr18	3598268	A	G	0.667	0.571429	ncRNA_exonic	-
chr18	12322135	A	G	0.455	0.545455	intronic	-
chr18	12322138	A	G	0.3	0.6	intronic	-
chr18	12322180	A	G	0.667	0.666667	intronic	-
chr18	12487531	T	C	0.667	0.666667	intronic	-
chr18	12487542	T	C	0.833	0.833333	intronic	-
chr18	20874701	T	C	0.667	0.8	intergenic	-
chr18	20876381	T	C	0.4	0.621622	UTR3	-
chr18	20876394	T	C	0.179	0.8	UTR3	-
chr18	20876567	T	C	0.269	0.689655	UTR3	-
chr18	20877422	T	C	0.317	0.683333	UTR3	-
chr18	20877463	T	C	0.211	0.789474	UTR3	-
chr18	20877468	T	C	0.354	0.666667	UTR3	-
chr18	29651263	A	G	0.5	0.571429	ncRNA_intronic	-
chr18	32828543	A	G	0.267	0.702703	UTR3	-
chr18	32836331	T	C	0.625	0.625	intronic	-
chr18	32836332	T	C	0.286	0.625	intronic	-
chr18	32837013	T	C	0.8	0.714286	ncRNA_exonic	-
chr18	32843089	T	C	0.25	0.5	UTR3	-
chr18	32843123	T	C	0.308	0.714286	exonic	nonsynonymous SNV
chr18	32843189	T	C	1	0.8	exonic	nonsynonymous SNV
chr18	33850422	A	G	0.2	0.807018	UTR3	-
chr18	33850423	A	G	0.182	0.807018	UTR3	-
chr18	33851067	A	G	0.197	0.820513	UTR3	-
chr18	46916599	T	C	0.8	0.8	intronic	-
chr18	47919605	A	G	0.438	0.684211	UTR3	-
chr18	56420020	A	G	0.3	0.75	ncRNA_intronic	-
chr18	77916478	T	C	0.692	0.625	ncRNA_intronic	-
chr18	77916484	T	C	0.2	0.666667	ncRNA_intronic	-
chr19	289526	T	C	0.444	0.555556	intronic	-
chr19	784999	A	G	0.286	0.727273	ncRNA_exonic	-
chr19	785000	A	G	0.25	0.75	ncRNA_exonic	-
chr19	1414878	A	G	0.6	0.590909	intronic	-
chr19	1414882	A	G	0.273	0.727273	intronic	-
chr19	1414884	A	G	0.318	0.681818	intronic	-
chr19	1414886	A	G	0.273	0.727273	intronic	-
chr19	1414887	A	G	0.318	0.681818	intronic	-
chr19	1414921	A	G	0.833	0.625	intronic	-
chr19	1414945	A	G	0.8	0.727273	intronic	-
chr19	1590149	T	C	0.5	0.6	intronic	-
chr19	1590489	T	C	0.438	0.588235	intronic	-
chr19	1590495	T	C	0.556	0.5	intronic	-
chr19	1590505	T	C	0.308	0.714286	intronic	-
chr19	1590509	T	C	0.353	0.666667	intronic	-
chr19	1590602	T	C	0.231	0.740741	intronic	-
chr19	1799651	T	C	0.235	0.764706	exonic	stoploss
chr19	2134363	T	C	0.833	0.833333	intronic	-
chr19	4653223	A	G	0.208	0.793388	UTR3	-
chr19	4653238	A	G	0.405	0.586777	UTR3	-
chr19	4653426	A	G	0.25	0.742857	UTR3	-
chr19	4653558	A	G	0.354	0.666667	UTR3	-
chr19	4653673	A	G	0.245	0.76	UTR3	-
chr19	4654380	A	G	0.5	0.515152	UTR3	-
chr19	4654381	A	G	0.382	0.628571	UTR3	-
chr19	4654468	A	G	0.311	0.679487	UTR3	-
chr19	5708835	T	C	0.429	0.571429	intronic	-
chr19	5709731	T	C	0.5	0.5	intronic	-
chr19	5710840	T	C	0.5	0.5	intronic	-
chr19	5909721	A	G	0.833	0.833333	UTR3	-
chr19	5909722	A	G	0.231	0.785714	UTR3	-
chr19	5909723	A	G	0.333	0.785714	UTR3	-
chr19	6379046	T	C	0.571	0.571429	UTR5	-
chr19	6748704	T	C	0.375	0.625	ncRNA_exonic	-
chr19	7084465	A	G	0.5	0.5	UTR3	-
chr19	7084466	A	G	0.182	0.75	UTR3	-
chr19	8080609	A	G	0.111	0.7	ncRNA_exonic	-
chr19	8080655	A	G	0.444	0.5	ncRNA_exonic	-
chr19	9636559	T	C	0.267	0.75	UTR3	-
chr19	9672981	T	C	0.241	0.733333	UTR3	-
chr19	9673005	T	C	0.16	0.875	UTR3	-
chr19	9757882	T	C	0.556	0.5	UTR3	-
chr19	9757984	T	C	0.286	0.75	UTR3	-
chr19	9759158	T	C	0.333	0.727273	UTR3	-
chr19	9759205	T	C	0.167	0.8	UTR3	-
chr19	10916987	A	G	0.4	0.6	intronic	-
chr19	10917014	A	G	0.364	0.666667	intronic	-
chr19	11256689	T	C	0.255	0.76	UTR3	-
chr19	11256725	T	C	0.218	0.785714	UTR3	-
chr19	11257392	T	C	0.158	0.855263	UTR3	-
chr19	11257644	T	C	0.213	0.802198	UTR3	-
chr19	11257673	T	C	0.215	0.780488	UTR3	-
chr19	11257704	T	C	0.328	0.710843	UTR3	-
chr19	11257717	T	C	0.205	0.77907	UTR3	-
chr19	11560716	A	G	0.269	0.758621	intronic	-
chr19	11560763	A	G	0.667	0.75	intronic	-
chr19	11561145	A	G	0.444	0.555556	intronic	-
chr19	11561171	A	G	0.9	0.729167	intronic	-
chr19	11561186	A	G	0.238	0.761905	intronic	-
chr19	11561195	A	G	0.273	0.8	intronic	-
chr19	11561201	A	G	0.304	0.703704	intronic	-
chr19	11561207	A	G	0.519	0.517241	intronic	-
chr19	11561224	A	G	0.738	0.77027	intronic	-
chr19	11561241	A	G	0.298	0.759259	intronic	-
chr19	11939183	A	G	0.5	0.5	intronic	-
chr19	11945127	A	G	0.2	0.8	UTR3	-
chr19	11945146	A	G	0.583	0.538462	UTR3	-
chr19	11945216	A	G	0.321	0.678571	UTR3	-
chr19	11945631	A	G	0.205	0.794872	UTR3	-
chr19	11945666	A	G	0.219	0.789474	UTR3	-
chr19	11945707	A	G	0.3	0.727273	UTR3	-
chr19	11945708	A	G	0.182	0.818182	UTR3	-
chr19	11945748	A	G	0.217	0.769231	UTR3	-
chr19	11945749	A	G	0.381	0.636364	UTR3	-
chr19	11945923	A	G	0.3	0.727273	UTR3	-
chr19	12038861	A	G	0.545	0.545455	intronic	-
chr19	12044012	A	G	0.6	0.6	intronic	-
chr19	12742426	A	G	0.3	0.7	UTR3	-
chr19	12743469	A	G	0.25	0.777778	UTR3	-
chr19	13870491	A	G	0.667	0.666667	intronic	-
chr19	13870826	A	G	0.267	0.736842	intronic	-
chr19	13878243	A	G	0.778	0.875	intronic	-
chr19	13883381	A	G	0.667	0.666667	ncRNA_exonic	-
chr19	13883387	A	G	0.292	0.708333	ncRNA_exonic	-
chr19	13883388	A	G	0.417	0.583333	ncRNA_exonic	-
chr19	13883431	A	G	0.174	0.791667	ncRNA_exonic	-
chr19	13883479	A	G	0.423	0.607143	ncRNA_intronic	-
chr19	13883531	A	G	0.231	0.790698	ncRNA_intronic	-
chr19	13883574	A	G	0.283	0.75	ncRNA_intronic	-
chr19	13883874	A	G	0.205	0.795455	ncRNA_intronic	-
chr19	13883892	A	G	0.333	0.622222	ncRNA_intronic	-
chr19	13884006	A	G	0.183	0.822581	ncRNA_intronic	-
chr19	13884020	A	G	0.238	0.767442	ncRNA_intronic	-
chr19	13884084	A	G	0.533	0.588235	ncRNA_exonic	-
chr19	13884199	A	G	0.194	0.804348	ncRNA_exonic	-
chr19	13884346	A	G	0.541	0.530303	ncRNA_exonic	-
chr19	13884408	A	G	0.389	0.6	ncRNA_exonic	-
chr19	13884418	A	G	0.778	0.76087	ncRNA_exonic	-
chr19	13884419	A	G	0.413	0.586957	ncRNA_exonic	-
chr19	13884525	A	G	0.964	0.92	ncRNA_intronic	-
chr19	13884541	A	G	0.375	0.678571	ncRNA_intronic	-
chr19	13884572	A	G	0.216	0.775	ncRNA_intronic	-
chr19	14527741	T	C	0.6	0.5	intronic	-
chr19	14527767	T	C	0.5	0.555556	intronic	-
chr19	14527768	T	C	0.667	0.666667	intronic	-
chr19	14592212	T	C	0.8	0.8	intronic	-
chr19	14678977	T	C	0.667	0.875	intronic	-
chr19	16661291	T	C	0.333	0.642857	UTR3	-
chr19	16661297	T	C	0.25	0.708333	UTR3	-
chr19	16661376	T	C	0.8	0.8	UTR3	-
chr19	16661394	T	C	0.6	0.6	UTR3	-
chr19	16747545	T	C	0.308	0.692308	ncRNA_intronic	-
chr19	16747552	T	C	0.667	0.666667	ncRNA_intronic	-
chr19	16966421	A	G	0.5	0.5	UTR3	-
chr19	16966487	A	G	0.875	0.875	UTR3	-
chr19	16966739	A	G	0.708	0.730769	intronic	-
chr19	16966823	A	G	0.205	0.8	intronic	-
chr19	16967618	A	G	0.333	0.666667	intronic	-
chr19	16967635	A	G	1	0.7	intronic	-
chr19	17525496	A	G	1	0.533333	ncRNA_exonic	-
chr19	17525567	A	G	0.188	0.764706	ncRNA_exonic	-
chr19	17525617	A	G	0.176	0.789474	ncRNA_exonic	-
chr19	18044924	A	G	0.6	0.8	intronic	-
chr19	18045317	A	G	0.667	0.777778	intronic	-
chr19	18475277	A	G	0.267	0.733333	UTR3	-
chr19	18475345	A	G	0.273	0.73913	UTR3	-
chr19	18475356	A	G	0.238	0.761905	UTR3	-
chr19	18477709	A	G	0.714	0.714286	UTR3	-
chr19	18477761	A	G	0.364	0.636364	UTR3	-
chr19	18477859	A	G	0.571	0.533333	UTR3	-
chr19	18477901	A	G	0.286	0.85	UTR3	-
chr19	18478822	A	G	0.643	0.642857	UTR3	-
chr19	18478885	A	G	0.167	0.764706	UTR3	-
chr19	18669937	A	G	0.19	0.807692	ncRNA_exonic	-
chr19	18670944	A	G	0.385	0.647059	ncRNA_intronic	-
chr19	18670954	A	G	0.5	0.631579	ncRNA_intronic	-
chr19	18671080	A	G	0.2	0.791667	ncRNA_intronic	-
chr19	18671086	A	G	0.214	0.8	ncRNA_intronic	-
chr19	19288204	T	C	0.23	0.777778	exonic	nonsynonymous SNV
chr19	19288761	T	C	0.6	0.75	intronic	-
chr19	19289647	T	C	0.8	0.636364	intronic	-
chr19	19289712	T	C	0.333	0.666667	intronic	-
chr19	19289738	T	C	0.75	0.875	intronic	-
chr19	19793729	A	G	0.375	0.625	UTR3	-
chr19	19793780	A	G	0.444	0.555556	UTR3	-
chr19	19793876	A	G	0.231	0.666667	UTR3	-
chr19	19902523	T	C	0.5	0.538462	ncRNA_intronic	-
chr19	19903107	T	C	0.8	0.8	ncRNA_intronic	-
chr19	21366944	A	G	0.176	0.833333	UTR3	-
chr19	21372687	A	G	0.667	0.565217	exonic	nonsynonymous SNV
chr19	21372769	A	G	0.333	0.705882	UTR3	-
chr19	21372861	A	G	0.273	0.75	UTR3	-
chr19	21372927	A	G	0.308	0.692308	UTR3	-
chr19	21474482	T	C	0.667	0.666667	UTR3	-
chr19	21474501	T	C	0.5	0.5	UTR3	-
chr19	21560002	A	G	0.857	0.857143	intronic	-
chr19	23404468	T	C	0.5	0.5	UTR3	-
chr19	23404479	T	C	0.667	0.571429	UTR3	-
chr19	28301487	A	G	0.875	0.875	ncRNA_intronic	-
chr19	33369145	T	C	0.8	0.8	UTR3	-
chr19	33461470	T	C	0.208	0.8	UTR3	-
chr19	33461501	T	C	0.192	0.807692	UTR3	-
chr19	34961065	A	G	0.455	0.583333	UTR3	-
chr19	34961114	A	G	0.312	0.666667	UTR3	-
chr19	36260415	A	G	0.467	0.764706	ncRNA_intronic	-
chr19	36260762	A	G	0.364	0.636364	ncRNA_intronic	-
chr19	36260772	A	G	0.4	0.545455	ncRNA_intronic	-
chr19	36260907	A	G	0.308	0.692308	ncRNA_intronic	-
chr19	36261168	A	G	0.2	0.769231	ncRNA_intronic	-
chr19	36261208	A	G	0.294	0.75	ncRNA_intronic	-
chr19	37815865	A	G	0.75	0.8	intronic	-
chr19	37815932	A	G	0.583	0.615385	intronic	-
chr19	37815941	A	G	0.273	0.692308	intronic	-
chr19	37815942	A	G	0.4	0.615385	intronic	-
chr19	38822082	A	G	0.208	0.791667	UTR3	-
chr19	39359707	T	C	0.4	0.652174	UTR3	-
chr19	39981091	A	G	0.3	0.666667	UTR3	-
chr19	39981168	A	G	0.3	0.727273	UTR3	-
chr19	39981258	A	G	0.333	0.666667	UTR3	-
chr19	39981265	A	G	0.45	0.55	UTR3	-
chr19	39981291	A	G	0.421	0.578947	UTR3	-
chr19	39981292	A	G	0.765	0.736842	UTR3	-
chr19	39981298	A	G	0.895	0.894737	UTR3	-
chr19	39982205	A	G	0.318	0.652174	downstream	-
chr19	39982228	A	G	0.231	0.785714	downstream	-
chr19	39982231	A	G	0.231	0.714286	downstream	-
chr19	39982341	A	G	0.333	0.666667	downstream	-
chr19	39982619	A	G	0.226	0.8	intergenic	-
chr19	39982620	A	G	0.227	0.782609	intergenic	-
chr19	40537266	T	C	0.8	0.833333	UTR3	-
chr19	44299546	T	C	0.429	0.5	ncRNA_intronic	-
chr19	44663354	A	G	0.462	0.538462	UTR3	-
chr19	44663395	A	G	0.75	0.769231	UTR3	-
chr19	44663424	A	G	0.636	0.538462	UTR3	-
chr19	44663475	A	G	0.833	0.833333	UTR3	-
chr19	44663515	A	G	0.5	0.545455	UTR3	-
chr19	44663518	A	G	0.75	0.909091	UTR3	-
chr19	44663519	A	G	0.455	0.545455	UTR3	-
chr19	45167078	A	G	0.261	0.75	ncRNA_intronic	-
chr19	45167091	A	G	0.72	0.692308	ncRNA_intronic	-
chr19	45167121	A	G	0.2	0.740741	ncRNA_intronic	-
chr19	45167122	A	G	0.37	0.62963	ncRNA_intronic	-
chr19	45167147	A	G	0.281	0.727273	ncRNA_intronic	-
chr19	45167742	A	G	0.333	0.705882	ncRNA_exonic	-
chr19	45167748	A	G	0.533	0.5	ncRNA_exonic	-
chr19	45168780	A	G	0.667	0.75	ncRNA_exonic	-
chr19	45168781	A	G	0.571	0.625	ncRNA_exonic	-
chr19	45168790	A	G	0.429	0.571429	ncRNA_exonic	-
chr19	45168822	A	G	0.571	0.5	ncRNA_exonic	-
chr19	45896361	T	C	0.714	0.625	UTR5	-
chr19	45896381	T	C	0.5	0.5	UTR5	-
chr19	45896438	T	C	0.364	0.666667	intronic	-
chr19	45896443	T	C	0.333	0.636364	intronic	-
chr19	45897487	T	C	0.667	0.545455	intronic	-
chr19	45897488	T	C	0.667	0.7	intronic	-
chr19	45897514	T	C	0.455	0.545455	intronic	-
chr19	45897528	T	C	0.75	0.666667	intronic	-
chr19	45897541	T	C	0.625	0.6	intronic	-
chr19	45897839	T	C	0.727	0.666667	intronic	-
chr19	45915384	T	C	0.571	0.571429	intronic	-
chr19	45915389	T	C	0.857	0.857143	intronic	-
chr19	45915390	T	C	0.571	0.571429	intronic	-
chr19	45915684	T	C	0.6	0.666667	intronic	-
chr19	46053171	T	C	0.417	0.6	UTR3	-
chr19	46053172	T	C	0.286	0.73913	UTR3	-
chr19	46053194	T	C	0.238	0.772727	UTR3	-
chr19	46053195	T	C	0.5	0.5	UTR3	-
chr19	46053199	T	C	0.294	0.666667	UTR3	-
chr19	46053232	T	C	0.722	0.736842	UTR3	-
chr19	46053267	T	C	1	0.625	UTR3	-
chr19	46053316	T	C	0.222	0.736842	UTR3	-
chr19	46053340	T	C	0.188	0.722222	UTR3	-
chr19	46053359	T	C	0.217	0.791667	UTR3	-
chr19	46054357	T	C	0.23	0.782051	UTR3	-
chr19	46054503	T	C	0.216	0.766234	UTR3	-
chr19	46123536	T	C	0.667	0.666667	intronic	-
chr19	46123801	T	C	0.625	0.625	intronic	-
chr19	46192675	T	C	0.75	0.75	intronic	-
chr19	46365409	T	C	0.857	0.857143	intronic	-
chr19	47853779	A	G	0.308	0.692308	intronic	-
chr19	47853796	A	G	0.364	0.666667	intronic	-
chr19	47853818	A	G	0.636	0.636364	intronic	-
chr19	48962700	A	G	0.429	0.571429	intronic	-
chr19	48962770	A	G	0.333	0.6	intronic	-
chr19	49992562	A	G	0.375	0.666667	intronic	-
chr19	51305797	T	C	0.095	0.846154	UTR5	-
chr19	51305854	T	C	0.391	0.608696	UTR5	-
chr19	52566805	T	C	0.833	0.833333	ncRNA_intronic	-
chr19	52568060	T	C	0.3	0.7	UTR3	-
chr19	52568080	T	C	0.333	0.7	UTR3	-
chr19	52568090	T	C	0.6	0.545455	UTR3	-
chr19	52568106	T	C	0.364	0.583333	UTR3	-
chr19	52568160	T	C	0.667	0.666667	UTR3	-
chr19	53066630	A	G	0.417	0.583333	intergenic	-
chr19	53066639	A	G	0.455	0.545455	intergenic	-
chr19	53066647	A	G	0.583	0.583333	intergenic	-
chr19	53121441	T	C	0.625	0.555556	intronic	-
chr19	53121442	T	C	0.625	0.555556	intronic	-
chr19	53121455	T	C	0.4	0.625	intronic	-
chr19	53121899	T	C	1	0.625	intronic	-
chr19	53121935	T	C	0.375	0.625	intronic	-
chr19	53149278	T	C	0.714	0.714286	intronic	-
chr19	53149550	T	C	0.429	0.5	intronic	-
chr19	53149616	T	C	0.385	0.666667	intronic	-
chr19	53149707	T	C	0.6	0.545455	intronic	-
chr19	53150734	T	C	0.294	0.705882	intronic	-
chr19	53150780	T	C	0.259	0.75	intronic	-
chr19	53150794	T	C	0.15	0.551724	intronic	-
chr19	53150807	T	C	0.207	0.793103	intronic	-
chr19	53155101	T	C	0.333	0.666667	ncRNA_exonic	-
chr19	53155526	T	C	0.333	0.555556	ncRNA_exonic	-
chr19	53155534	T	C	0.5	0.6	ncRNA_exonic	-
chr19	53155541	T	C	0.364	0.636364	ncRNA_exonic	-
chr19	53155577	T	C	0.625	0.625	ncRNA_exonic	-
chr19	53206617	T	C	0.5	0.5	UTR3	-
chr19	53206632	T	C	0.375	0.625	UTR3	-
chr19	53206633	T	C	0.875	0.875	UTR3	-
chr19	53944002	A	G	0.571	0.571429	intronic	-
chr19	53944041	A	G	0.375	0.625	intronic	-
chr19	54368847	A	G	0.148	0.842105	ncRNA_exonic	-
chr19	54681913	T	C	0.286	0.727273	intronic	-
chr19	54688048	T	C	0.333	0.666667	intronic	-
chr19	54705994	A	G	0.3	0.727273	intronic	-
chr19	54707516	A	G	0.154	0.8	intronic	-
chr19	54957941	T	C	0.375	0.647059	ncRNA_intronic	-
chr19	55552238	T	C	0.333	0.7	ncRNA_intronic	-
chr19	55552312	T	C	0.556	0.555556	ncRNA_intronic	-
chr19	55554741	T	C	0.5	0.733333	ncRNA_intronic	-
chr19	55655981	T	C	0.5	0.8	intronic	-
chr19	55900533	A	G	0.382	0.578947	UTR3	-
chr19	55900648	A	G	0.185	0.814815	UTR3	-
chr19	57728922	A	G	0.3	0.7	UTR3	-
chr19	57732061	A	G	0.3	0.7	UTR3	-
chr19	57816153	A	G	0.6	0.52381	ncRNA_exonic	-
chr19	57816158	A	G	0.238	0.772727	ncRNA_exonic	-
chr19	57816287	A	G	1	0.8125	ncRNA_exonic	-
chr19	57816924	A	G	0.667	0.533333	ncRNA_exonic	-
chr19	57817005	A	G	0.278	0.722222	ncRNA_exonic	-
chr19	57817016	A	G	0.471	0.529412	ncRNA_exonic	-
chr19	57818348	A	G	0.189	0.820513	ncRNA_exonic	-
chr19	57818376	A	G	0.179	0.827586	ncRNA_exonic	-
chr19	58354558	A	G	0.538	0.5	intronic	-
chr19	58355620	A	G	0.6	0.6	intronic	-
chr19	58355622	A	G	0.556	0.555556	splicing	-
chr19	58355689	A	G	0.429	0.571429	exonic	nonsynonymous SNV
chr19	58356393	A	G	0.267	0.733333	UTR3	-
chr19	58356445	A	G	0.316	0.7	UTR3	-
chr19	58356470	A	G	0.19	0.826087	UTR3	-
chr19	58357158	A	G	0.25	0.76	UTR3	-
chr19	58371749	A	G	0.216	0.789474	UTR3	-
chr19	58372041	A	G	0.227	0.76	UTR3	-
chr19	58372048	A	G	0.565	0.6	UTR3	-
chr19	58372069	A	G	0.267	0.657143	UTR3	-
chr19	58372723	A	G	0.352	0.666667	UTR3	-
chr19	58372724	A	G	0.323	0.69697	UTR3	-
chr19	58372747	A	G	0.31	0.730159	UTR3	-
chr19	58372752	A	G	0.345	0.693548	UTR3	-
chr19	58372762	A	G	0.215	0.811111	UTR3	-
chr19	58372763	A	G	0.182	0.831461	UTR3	-
chr19	58372768	A	G	0.283	0.712121	UTR3	-
chr19	58373277	A	G	0.179	0.6	UTR3	-
chr19	58373416	A	G	0.229	0.77551	UTR3	-
chr19	58375157	A	G	0.231	0.733333	UTR3	-
chr19	58375158	A	G	0.263	0.75	UTR3	-
chr19	58375255	A	G	0.4	0.6	UTR3	-
chr19	58375290	A	G	0.286	0.75	UTR3	-
chr19	58375321	A	G	0.778	0.777778	UTR3	-
chr19	58375663	A	G	0.412	0.631579	UTR3	-
chr19	58375685	A	G	0.278	0.8	UTR3	-
chr19	58375702	A	G	0.37	0.642857	UTR3	-
chr19	58375707	A	G	0.826	0.807692	UTR3	-
chr19	58375736	A	G	0.282	0.707317	UTR3	-
chr19	58375743	A	G	0.282	0.727273	UTR3	-
chr19	58375760	A	G	0.154	0.847458	UTR3	-
chr19	58375774	A	G	0.219	0.73913	UTR3	-
chr19	58416306	T	C	0.5	0.571429	intronic	-
chr19	58417874	T	C	0.167	0.833333	intronic	-
chr19	58417896	T	C	0.455	0.583333	intronic	-
chr19	58417912	T	C	0.429	0.571429	intronic	-
chr19	58771133	A	G	0.4	0.6	ncRNA_intronic	-
chr19	58771146	A	G	0.667	0.666667	ncRNA_intronic	-
[truncated: 1,821 more rows]

## Sheet: BERP35T4
Chrom	Pos	Ref	Alt	Editing Level (Jinbilly)	Editing Level (GIREMI)	Genome location	Mutation type
chr1	1252441	T	C	0.375	0.666667	intronic	-
chr1	1252443	T	C	0.167	0.833333	intronic	-
chr1	1345001	A	G	1	0.8	ncRNA_exonic	-
chr1	1419060	A	G	0.25	0.75	intronic	-
chr1	1419700	A	G	0.444	0.555556	intronic	-
chr1	1419746	A	G	0.571	0.571429	intronic	-
chr1	1595006	T	C	0.571	0.571429	UTR3	-
chr1	1595031	T	C	0.375	0.625	UTR3	-
chr1	1595586	T	C	0.833	0.555556	UTR3	-
chr1	1660850	T	C	0.294	0.722222	ncRNA_intronic	-
chr1	1660916	T	C	0.462	0.5	ncRNA_intronic	-
chr1	1660917	T	C	0.286	0.666667	ncRNA_intronic	-
chr1	1660944	T	C	0.364	0.636364	ncRNA_intronic	-
chr1	1660948	T	C	0.545	0.545455	ncRNA_intronic	-
chr1	1660957	T	C	0.833	0.833333	ncRNA_intronic	-
chr1	1660958	T	C	0.5	0.833333	ncRNA_intronic	-
chr1	1661104	T	C	0.714	0.714286	ncRNA_intronic	-
chr1	1662547	T	C	0.312	0.705882	ncRNA_intronic	-
chr1	1662604	T	C	0.364	0.583333	ncRNA_intronic	-
chr1	1662610	T	C	0.667	0.545455	ncRNA_intronic	-
chr1	1662611	T	C	0.4	0.636364	ncRNA_intronic	-
chr1	1662627	T	C	0.818	0.818182	ncRNA_intronic	-
chr1	1662652	T	C	0.333	0.625	ncRNA_intronic	-
chr1	1662694	T	C	0.727	0.727273	ncRNA_intronic	-
chr1	1662708	T	C	0.667	0.666667	ncRNA_intronic	-
chr1	1662729	T	C	0.5	0.555556	ncRNA_intronic	-
chr1	1662733	T	C	0.444	0.555556	ncRNA_intronic	-
chr1	1662764	T	C	0.5	0.5	ncRNA_intronic	-
chr1	1663629	T	C	0.429	0.571429	ncRNA_intronic	-
chr1	3729317	T	C	0.312	0.705882	UTR3	-
chr1	6282224	T	C	0.429	0.8	UTR3	-
chr1	6282324	T	C	0.5	0.5	UTR3	-
chr1	6282400	T	C	0.4	0.636364	UTR3	-
chr1	6311953	T	C	0.462	0.571429	intronic	-
chr1	6311954	T	C	0.533	0.5625	intronic	-
chr1	6311993	T	C	0.308	0.692308	intronic	-
chr1	6311994	T	C	0.25	0.769231	intronic	-
chr1	9161192	T	C	0.8	0.8	UTR3	-
chr1	9209435	T	C	0.875	0.875	ncRNA_exonic	-
chr1	9209449	T	C	0.8	0.571429	ncRNA_exonic	-
chr1	9209473	T	C	0.75	0.571429	ncRNA_exonic	-
chr1	10042987	A	G	0.286	0.733333	UTR3	-
chr1	10042988	A	G	0.4	0.6	UTR3	-
chr1	10043053	A	G	0.333	0.7	UTR3	-
chr1	10517512	T	C	0.178	0.803922	UTR3	-
chr1	10517527	T	C	0.205	0.795918	UTR3	-
chr1	10517613	T	C	0.222	0.75	UTR3	-
chr1	10517623	T	C	0.2	0.807692	UTR3	-
chr1	10517653	T	C	0.278	0.714286	UTR3	-
chr1	10520067	T	C	0.311	0.770833	UTR3	-
chr1	10520378	T	C	0.333	0.793103	UTR3	-
chr1	10520450	T	C	0.225	0.8	UTR3	-
chr1	10520751	T	C	0.197	0.806452	UTR3	-
chr1	10520819	T	C	0.338	0.781609	UTR3	-
chr1	10521170	T	C	0.222	0.795181	UTR3	-
chr1	11089835	A	G	0.286	0.733333	ncRNA_exonic	-
chr1	15818008	T	C	0.3	0.7	UTR3	-
chr1	15818035	T	C	0.308	0.714286	UTR3	-
chr1	16797495	T	C	0.308	0.666667	intergenic	-
chr1	19542631	T	C	0.256	0.76087	ncRNA_intronic	-
chr1	19543349	T	C	0.786	0.6875	ncRNA_intronic	-
chr1	19543456	T	C	0.211	0.75	ncRNA_intronic	-
chr1	19543459	T	C	0.5	0.5	ncRNA_intronic	-
chr1	19543465	T	C	0.312	0.7	ncRNA_intronic	-
chr1	19543973	T	C	0.333	0.789474	ncRNA_intronic	-
chr1	19586458	A	G	0.5	0.571429	UTR3	-
chr1	19955055	A	G	0.5	0.571429	UTR3	-
chr1	21081804	T	C	0.216	0.783784	intronic	-
chr1	21081899	T	C	0.357	0.642857	intronic	-
chr1	21081958	T	C	0.333	0.538462	intronic	-
chr1	21082062	T	C	0.667	0.714286	intronic	-
chr1	21083251	T	C	0.444	0.555556	intronic	-
chr1	21083276	T	C	0.429	0.571429	intronic	-
chr1	24864918	A	G	0.889	0.9	UTR3	-
chr1	25875285	A	G	0.8	0.8	intronic	-
chr1	27204865	T	C	0.455	0.666667	UTR3	-
chr1	27205224	T	C	0.333	0.684211	UTR3	-
chr1	27206977	T	C	0.75	0.8	intronic	-
chr1	28662199	A	G	0.8	0.666667	UTR3	-
chr1	28825370	A	G	0.228	0.770492	UTR3	-
chr1	28825418	A	G	0.209	0.804348	UTR3	-
chr1	28825466	A	G	0.455	0.541667	UTR3	-
chr1	28825486	A	G	0.235	0.75	UTR3	-
chr1	28826031	A	G	0.233	0.78125	UTR3	-
chr1	28836912	A	G	0.143	0.787879	intronic	-
chr1	31735616	T	C	0.8	0.8	intronic	-
chr1	31892776	A	G	0.5	0.571429	intronic	-
chr1	31892841	A	G	0.308	0.733333	intronic	-
chr1	33148118	A	G	0.182	0.818182	UTR3	-
chr1	33148196	A	G	0.3	0.75	UTR3	-
chr1	33148621	A	G	0.364	0.666667	UTR3	-
chr1	33148789	A	G	0.357	0.642857	UTR3	-
chr1	33149334	A	G	0.333	0.714286	UTR3	-
chr1	33149376	A	G	0.6	0.736842	UTR3	-
chr1	33149502	A	G	0.316	0.653846	UTR3	-
chr1	35566428	A	G	0.462	0.555556	intronic	-
chr1	35566483	A	G	0.267	0.733333	intronic	-
chr1	35566803	A	G	0.714	0.625	intronic	-
chr1	35566810	A	G	0.375	0.625	intronic	-
chr1	35566840	A	G	0.222	0.666667	intronic	-
chr1	35566875	A	G	0.556	0.538462	intronic	-
chr1	35567366	A	G	0.444	0.578947	intronic	-
chr1	35567386	A	G	0.222	0.777778	intronic	-
chr1	36065489	T	C	0.167	0.794118	UTR3	-
chr1	36065490	T	C	0.241	0.774194	UTR3	-
chr1	36065529	T	C	0.381	0.630435	UTR3	-
chr1	36065562	T	C	0.229	0.783784	UTR3	-
chr1	36065708	T	C	0.818	0.818182	UTR3	-
chr1	36065738	T	C	0.455	0.571429	UTR3	-
chr1	36067817	T	C	0.579	0.531915	UTR3	-
chr1	36067886	T	C	0.56	0.538462	UTR3	-
chr1	36068184	T	C	0.35	0.65	UTR3	-
chr1	36068210	T	C	0.2	0.806452	UTR3	-
chr1	36068231	T	C	0.364	0.652174	UTR3	-
chr1	36068295	T	C	0.333	0.769231	UTR3	-
chr1	36068325	T	C	0.22	0.780488	UTR3	-
chr1	36068369	T	C	0.233	0.757576	UTR3	-
chr1	36068370	T	C	0.452	0.575758	UTR3	-
chr1	36535559	A	G	0.857	0.857143	UTR3	-
chr1	36535560	A	G	0.667	0.5	UTR3	-
chr1	41506320	T	C	1	0.833333	ncRNA_intronic	-
chr1	43135100	A	G	0.333	0.666667	intronic	-
chr1	43135106	A	G	0.625	0.666667	intronic	-
chr1	44459860	A	G	0.667	0.714286	intronic	-
chr1	44459931	A	G	1	0.8	intronic	-
chr1	44459965	A	G	0.5	0.5	intronic	-
chr1	44460053	A	G	0.5	0.5	intronic	-
chr1	46075604	A	G	0.304	0.695652	intronic	-
chr1	46075664	A	G	0.857	0.714286	intronic	-
chr1	46075724	A	G	0.3	0.583333	intronic	-
chr1	46076462	A	G	0.278	0.722222	intronic	-
chr1	46076467	A	G	0.5	0.5	intronic	-
chr1	46076468	A	G	0.333	0.666667	intronic	-
chr1	46076529	A	G	0.25	0.761905	intronic	-
chr1	46076533	A	G	0.4	0.608696	intronic	-
chr1	46076642	A	G	0.75	0.75	intronic	-
chr1	46077345	A	G	0.333	0.6875	intronic	-
chr1	46077406	A	G	0.35	0.68	intronic	-
chr1	46160625	T	C	0.5	0.5	ncRNA_exonic	-
chr1	46160891	T	C	0.364	0.636364	ncRNA_intronic	-
chr1	46160991	T	C	0.235	0.764706	ncRNA_intronic	-
chr1	46165408	T	C	0.25	0.75	UTR3	-
chr1	50903195	T	C	0.667	0.8	UTR3	-
chr1	52838798	T	C	0.179	0.827586	UTR3	-
chr1	53288862	A	G	0.241	0.741935	UTR3	-
chr1	53288897	A	G	0.227	0.8	UTR3	-
chr1	53289547	A	G	0.194	0.810811	UTR3	-
chr1	53291420	A	G	0.258	0.757576	UTR3	-
chr1	53291425	A	G	0.206	0.735294	UTR3	-
chr1	53291434	A	G	0.242	0.771429	UTR3	-
chr1	85489790	T	C	0.556	0.555556	intronic	-
chr1	85489792	T	C	0.714	0.666667	intronic	-
chr1	85489823	T	C	0.727	0.666667	intronic	-
chr1	85489842	T	C	0.667	0.666667	intronic	-
chr1	85489843	T	C	0.375	0.5	intronic	-
chr1	86117191	T	C	0.214	0.793103	UTR3	-
chr1	93800413	T	C	0.214	0.785714	ncRNA_intronic	-
chr1	94633055	T	C	0.4	0.6	intergenic	-
chr1	94633056	T	C	1	0.6	intergenic	-
chr1	100611320	A	G	0.231	0.769231	intronic	-
chr1	100611384	A	G	0.4	0.6	intronic	-
chr1	109474624	A	G	0.35	0.655738	UTR3	-
chr1	109474775	A	G	0.163	0.84	UTR3	-
chr1	109474776	A	G	0.39	0.612903	UTR3	-
chr1	109474785	A	G	0.237	0.777778	UTR3	-
chr1	109475569	A	G	0.286	0.733333	UTR3	-
chr1	109475632	A	G	0.333	0.666667	UTR3	-
chr1	109475642	A	G	0.562	0.5625	UTR3	-
chr1	109475741	A	G	0.294	0.722222	UTR3	-
chr1	109606149	T	C	0.202	0.785714	downstream	-
chr1	109606156	T	C	0.193	0.804688	downstream	-
chr1	109760234	A	G	0.429	0.571429	intronic	-
chr1	109945492	T	C	0.333	0.7	intronic	-
chr1	117624935	A	G	0.6	0.6	intronic	-
chr1	117624947	A	G	0.8	0.8	intronic	-
chr1	119704295	A	G	0.286	0.625	ncRNA_intronic	-
chr1	145509570	A	G	0.139	0.865854	UTR3	-
chr1	145511929	A	G	0.556	0.545455	UTR3	-
chr1	145512014	A	G	0.8	0.727273	UTR3	-
chr1	145512073	A	G	0.278	0.722222	UTR3	-
chr1	145512074	A	G	0.533	0.529412	UTR3	-
chr1	145512078	A	G	0.706	0.705882	UTR3	-
chr1	145512930	A	G	0.25	0.722222	UTR3	-
chr1	145512944	A	G	0.643	0.6875	UTR3	-
chr1	145512950	A	G	0.667	0.647059	UTR3	-
chr1	145512951	A	G	0.625	0.588235	UTR3	-
chr1	145513016	A	G	0.357	0.666667	UTR3	-
chr1	145513017	A	G	0.6	0.6	UTR3	-
chr1	145513113	A	G	0.222	0.761905	UTR3	-
chr1	150281191	A	G	0.3	0.7	UTR3	-
chr1	150593429	T	C	0.8	0.857143	intronic	-
chr1	150593887	T	C	0.615	0.538462	UTR3	-
chr1	150593888	T	C	0.727	0.666667	UTR3	-
chr1	150593890	T	C	0.818	0.818182	UTR3	-
chr1	150593958	T	C	0.333	0.6875	UTR3	-
chr1	153613127	A	G	0.333	0.888889	intronic	-
chr1	155027278	A	G	1	0.875	intronic	-
chr1	155285380	A	G	0.6	0.6	intronic	-
chr1	155285935	A	G	0.267	0.75	intronic	-
chr1	155704057	A	G	0.667	0.555556	intronic	-
chr1	155704215	A	G	0.375	0.625	intronic	-
chr1	160966352	T	C	0.177	0.829268	UTR3	-
chr1	160966434	T	C	0.704	0.676056	UTR3	-
chr1	160967856	T	C	0.194	0.812155	UTR3	-
chr1	168218522	A	G	0.545	0.5	UTR3	-
chr1	168220280	A	G	0.304	0.708333	UTR3	-
chr1	168220407	A	G	0.277	0.76	UTR3	-
chr1	168220475	A	G	0.131	0.830769	UTR3	-
chr1	168220489	A	G	0.177	0.818182	UTR3	-
chr1	179044180	A	G	0.5	0.5	UTR3	-
chr1	179044206	A	G	0.353	0.714286	UTR3	-
chr1	179044216	A	G	0.381	0.590909	UTR3	-
chr1	179044242	A	G	0.4	0.6	UTR3	-
chr1	179326908	A	G	0.455	0.538462	UTR3	-
chr1	184761123	T	C	0.4	0.641509	UTR3	-
chr1	201484799	A	G	0.625	0.6	ncRNA_intronic	-
chr1	201484898	A	G	0.476	0.52381	ncRNA_intronic	-
chr1	201484907	A	G	0.417	0.583333	ncRNA_intronic	-
chr1	201484908	A	G	0.5	0.5	ncRNA_intronic	-
chr1	201484973	A	G	0.364	0.636364	ncRNA_intronic	-
chr1	201484981	A	G	0.5	0.571429	ncRNA_intronic	-
chr1	201485036	A	G	0.611	0.631579	ncRNA_intronic	-
chr1	201485038	A	G	0.706	0.736842	ncRNA_intronic	-
chr1	201485039	A	G	0.941	0.782609	ncRNA_intronic	-
chr1	201485049	A	G	0.778	0.777778	ncRNA_intronic	-
chr1	201485056	A	G	0.368	0.65	ncRNA_intronic	-
chr1	201486312	A	G	0.381	0.636364	ncRNA_intronic	-
chr1	201486319	A	G	0.25	0.761905	ncRNA_intronic	-
chr1	201486379	A	G	0.538	0.538462	ncRNA_intronic	-
chr1	201486380	A	G	0.846	0.846154	ncRNA_intronic	-
chr1	201486445	A	G	0.267	0.75	ncRNA_intronic	-
chr1	201486900	A	G	1	0.6	ncRNA_intronic	-
chr1	201486988	A	G	0.4	0.7	ncRNA_intronic	-
chr1	201487001	A	G	0.3	0.8	ncRNA_intronic	-
chr1	201487041	A	G	0.5	0.5	ncRNA_intronic	-
chr1	201487042	A	G	0.5	0.5	ncRNA_intronic	-
chr1	201487247	A	G	0.429	0.636364	ncRNA_intronic	-
chr1	201487274	A	G	0.625	0.5	ncRNA_intronic	-
chr1	201487421	A	G	0.375	0.625	ncRNA_intronic	-
chr1	201487514	A	G	0.333	0.571429	ncRNA_intronic	-
chr1	201487610	A	G	0.333	0.538462	ncRNA_intronic	-
chr1	204525548	A	G	0.417	0.615385	UTR3	-
chr1	207943325	A	G	0.857	0.857143	intronic	-
chr1	211607676	A	G	0.667	0.833333	ncRNA_exonic	-
chr1	214524044	T	C	0.643	0.769231	ncRNA_intronic	-
chr1	214524105	T	C	0.8	0.571429	ncRNA_intronic	-
chr1	214524522	T	C	0.5	0.545455	ncRNA_intronic	-
chr1	214524566	T	C	0.25	0.692308	ncRNA_intronic	-
chr1	214702089	T	C	0.75	0.75	intronic	-
chr1	214702117	T	C	0.6	0.6	intronic	-
chr1	220231330	T	C	0.56	0.538462	UTR3	-
chr1	220231484	T	C	0.238	0.782609	UTR3	-
chr1	220231487	T	C	0.568	0.555556	UTR3	-
chr1	220232138	T	C	0.438	0.5625	UTR3	-
chr1	225974746	A	G	0.625	0.625	intronic	-
chr1	225974748	A	G	0.625	0.625	intronic	-
chr1	225975110	A	G	0.556	0.555556	intronic	-
chr1	225975950	A	G	0.4	0.5	intronic	-
chr1	225975954	A	G	1	0.666667	intronic	-
chr1	225975976	A	G	0.571	0.571429	intronic	-
chr1	225976051	A	G	0.833	0.875	intronic	-
chr1	233194606	T	C	0.556	0.555556	intronic	-
chr1	233194688	T	C	0.571	0.571429	intronic	-
chr1	247318974	T	C	0.4	0.6	intronic	-
chr10	12163033	A	G	0.171	0.826531	UTR3	-
chr10	15282836	T	C	1	0.8	ncRNA_intronic	-
chr10	17258936	T	C	0.714	0.714286	ncRNA_intronic	-
chr10	28814615	T	C	0.857	0.857143	ncRNA_intronic	-
chr10	28814618	T	C	0.5	0.5	ncRNA_intronic	-
chr10	28814655	T	C	0.455	0.545455	ncRNA_intronic	-
chr10	28814658	T	C	0.182	0.5	ncRNA_intronic	-
chr10	28814692	T	C	0.583	0.583333	ncRNA_intronic	-
chr10	29747775	A	G	0.5	0.571429	ncRNA_intronic	-
chr10	43014222	T	C	0.75	0.75	intergenic	-
chr10	43014231	T	C	0.833	0.833333	intergenic	-
chr10	43014232	T	C	0.833	0.833333	intergenic	-
chr10	51733181	A	G	0.19	0.818182	ncRNA_intronic	-
chr10	51733254	A	G	0.273	0.75	ncRNA_intronic	-
chr10	51733759	A	G	0.647	0.611111	ncRNA_intronic	-
chr10	70518021	A	G	0.2	0.8	intronic	-
chr10	70518080	A	G	0.562	0.5625	intronic	-
chr10	70518989	A	G	0.3	0.7	intronic	-
chr10	70519051	A	G	0.444	0.6	intronic	-
chr10	70519283	A	G	0.231	0.8	intronic	-
chr10	70519358	A	G	0.333	0.692308	intronic	-
chr10	73994713	A	G	0.176	0.722222	UTR3	-
chr10	73994762	A	G	0.176	0.823529	UTR3	-
chr10	75536194	A	G	0.636	0.583333	downstream	-
chr10	75536555	A	G	1	0.8	downstream	-
chr10	75537390	A	G	0.65	0.666667	intergenic	-
chr10	75537412	A	G	0.294	0.736842	intergenic	-
chr10	75537452	A	G	0.25	0.777778	intergenic	-
chr10	75537496	A	G	0.167	0.833333	intergenic	-
chr10	96367532	A	G	0.227	0.777778	ncRNA_intronic	-
chr10	96367624	A	G	0.22	0.795455	ncRNA_intronic	-
chr10	96367668	A	G	0.59	0.555556	ncRNA_intronic	-
chr10	96367674	A	G	0.439	0.577778	ncRNA_intronic	-
chr10	96370556	A	G	0.214	0.772727	ncRNA_splicing	-
chr10	96372444	A	G	0.188	0.8125	intergenic	-
chr10	96372562	A	G	0.155	0.852273	intergenic	-
chr10	96372563	A	G	0.2	0.807018	intergenic	-
chr10	96372572	A	G	0.289	0.677419	intergenic	-
chr10	102764239	A	G	0.692	0.692308	intronic	-
chr10	102764245	A	G	0.235	0.764706	intronic	-
chr10	105390722	T	C	0.333	0.571429	intronic	-
chr10	124651409	A	G	0.455	0.5	intergenic	-
chr10	124651431	A	G	0.333	0.666667	intergenic	-
chr10	124652654	A	G	0.857	0.857143	intergenic	-
chr10	124653246	A	G	0.333	0.7	intergenic	-
chr10	134144104	T	C	0.385	0.615385	intronic	-
chr10	134144122	T	C	0.5	0.545455	intronic	-
chr10	134144450	T	C	0.8	0.8	intronic	-
chr11	767880	T	C	0.226	0.820513	UTR3	-
chr11	769403	T	C	0.25	0.8	UTR3	-
chr11	778153	A	G	0.667	0.6	ncRNA_exonic	-
chr11	778798	A	G	0.375	0.611111	ncRNA_intronic	-
chr11	778802	A	G	1	0.888889	ncRNA_intronic	-
chr11	778861	A	G	0.545	0.5	ncRNA_intronic	-
chr11	778864	A	G	0.583	0.538462	ncRNA_intronic	-
chr11	778865	A	G	0.273	0.75	ncRNA_intronic	-
chr11	8708782	A	G	0.333	0.64	UTR3	-
chr11	8708825	A	G	0.778	0.789474	UTR3	-
chr11	8708889	A	G	0.4	0.6	UTR3	-
chr11	8709245	A	G	0.767	0.787879	UTR3	-
chr11	9310823	T	C	0.5	0.571429	intronic	-
chr11	17098233	T	C	0.2	0.8125	intronic	-
chr11	31452598	A	G	0.5	0.555556	UTR3	-
chr11	31452636	A	G	0.583	0.625	UTR3	-
chr11	31452750	A	G	0.222	0.6	UTR3	-
chr11	31452787	A	G	0.636	0.888889	UTR3	-
chr11	31452788	A	G	0.636	0.777778	UTR3	-
chr11	31452789	A	G	0.556	0.555556	UTR3	-
chr11	31453173	A	G	0.429	0.571429	UTR3	-
chr11	31453219	A	G	0.5	0.571429	UTR3	-
chr11	31453268	A	G	0.357	0.6875	UTR3	-
chr11	33096285	A	G	0.429	0.6	intergenic	-
chr11	33096294	A	G	0.583	0.583333	intergenic	-
chr11	33096405	A	G	0.318	0.681818	intergenic	-
chr11	58898920	T	C	0.75	0.6	ncRNA_intronic	-
chr11	58914185	A	G	0.231	0.769231	intronic	-
chr11	58914189	A	G	0.923	0.6	intronic	-
chr11	58914190	A	G	0.692	0.692308	intronic	-
chr11	58914210	A	G	0.545	0.583333	intronic	-
chr11	58914219	A	G	0.25	0.75	intronic	-
chr11	58914226	A	G	1	0.909091	intronic	-
chr11	58914227	A	G	1	0.727273	intronic	-
chr11	58914233	A	G	0.5	0.5	intronic	-
chr11	58914244	A	G	0.571	0.583333	intronic	-
chr11	58914249	A	G	0.667	0.75	intronic	-
chr11	58914252	A	G	0.6	0.714286	intronic	-
chr11	58914821	A	G	0.7	0.7	intronic	-
chr11	58914822	A	G	0.778	0.8	intronic	-
chr11	58914844	A	G	0.286	0.666667	intronic	-
chr11	58914846	A	G	0.929	0.933333	intronic	-
chr11	58914854	A	G	0.357	0.666667	intronic	-
chr11	58914887	A	G	0.632	0.6	intronic	-
chr11	58914892	A	G	0.2	0.8	intronic	-
chr11	61617246	A	G	0.182	0.78125	intronic	-
chr11	61617320	A	G	0.75	0.826087	intronic	-
chr11	61617356	A	G	0.737	0.736842	intronic	-
chr11	61617366	A	G	0.333	0.6875	intronic	-
chr11	61617446	A	G	0.722	0.736842	intronic	-
chr11	61617449	A	G	0.25	0.7	intronic	-
chr11	62506990	A	G	0.714	0.714286	downstream	-
chr11	62516241	T	C	0.833	0.833333	intergenic	-
chr11	65065261	A	G	0.286	0.55	UTR3	-
chr11	65065303	A	G	0.222	0.75	UTR3	-
chr11	65065320	A	G	0.235	0.764706	UTR3	-
chr11	65065328	A	G	0.846	0.846154	UTR3	-
chr11	65065373	A	G	0.429	0.6	UTR3	-
chr11	65317332	T	C	0.857	0.875	intronic	-
chr11	65544382	T	C	0.238	0.761905	UTR3	-
chr11	65544503	T	C	0.208	0.791667	UTR3	-
chr11	65544523	T	C	0.227	0.782609	UTR3	-
chr11	65544567	T	C	0.357	0.529412	UTR3	-
chr11	66400828	A	G	0.6	0.714286	intronic	-
chr11	66400846	A	G	0.4	0.625	intronic	-
chr11	66400880	A	G	0.5	0.5	intronic	-
chr11	66403882	A	G	0.5	0.5	intronic	-
chr11	66561452	A	G	0.667	0.571429	intronic	-
chr11	66561480	A	G	0.667	0.666667	intronic	-
chr11	66561522	A	G	1	1	intronic	-
chr11	66561538	A	G	0.889	0.888889	intronic	-
chr11	66561566	A	G	0.5	0.5	intronic	-
chr11	66579290	A	G	0.5	0.555556	intronic	-
chr11	66579297	A	G	0.556	0.555556	intronic	-
chr11	66579343	A	G	0.333	0.6	intronic	-
chr11	76734862	A	G	0.286	0.75	UTR3	-
chr11	76734901	A	G	0.333	0.666667	UTR3	-
chr11	88055688	T	C	0.286	0.583333	UTR3	-
chr11	88055689	T	C	0.625	0.5	UTR3	-
chr11	88055690	T	C	0.5	0.583333	UTR3	-
chr11	88055699	T	C	0.455	0.545455	UTR3	-
chr11	88055700	T	C	0.273	0.727273	UTR3	-
chr11	93468771	T	C	0.153	0.841121	UTR3	-
chr11	93468796	T	C	0.8	0.80198	UTR3	-
chr11	94149767	T	C	0.167	0.785714	UTR3	-
chr11	94149777	T	C	1	0.666667	UTR3	-
chr11	94150281	T	C	0.556	0.666667	UTR3	-
chr11	94150337	T	C	0.3	0.692308	UTR3	-
chr11	94150347	T	C	1	0.928571	UTR3	-
chr11	94150348	T	C	1	0.785714	UTR3	-
chr11	94150371	T	C	0.286	0.666667	UTR3	-
chr11	117080484	T	C	0.429	0.625	ncRNA_exonic	-
chr11	117080491	T	C	0.5	0.5	ncRNA_exonic	-
chr11	118877341	A	G	0.2	0.8125	intronic	-
chr11	118877344	A	G	0.312	0.6875	intronic	-
chr11	118877950	A	G	0.583	0.5	intronic	-
chr11	118877994	A	G	0.412	0.588235	intronic	-
chr11	118878011	A	G	0.75	0.714286	intronic	-
chr11	118878019	A	G	0.737	0.714286	intronic	-
chr11	118878020	A	G	0.263	0.714286	intronic	-
chr11	118878023	A	G	0.333	0.681818	intronic	-
chr11	118878033	A	G	0.35	0.695652	intronic	-
chr11	118878244	A	G	0.357	0.666667	intronic	-
chr11	118878277	A	G	0.467	0.5625	intronic	-
chr11	118878312	A	G	0.231	0.733333	intronic	-
chr11	118878373	A	G	0.833	0.857143	intronic	-
chr11	118878417	A	G	0.9	0.916667	intronic	-
chr11	118878471	A	G	0.217	0.8	intronic	-
chr11	118880578	A	G	0.286	0.714286	intronic	-
chr11	118880584	A	G	0.308	0.692308	intronic	-
chr11	118880600	A	G	0.571	0.571429	intronic	-
chr11	118880627	A	G	0.4	0.6	intronic	-
chr11	118880735	A	G	0.538	0.538462	intronic	-
chr11	118880745	A	G	0.385	0.642857	intronic	-
chr11	118880749	A	G	0.833	0.866667	intronic	-
chr11	118880753	A	G	0.778	0.777778	intronic	-
chr11	118880757	A	G	0.75	0.888889	intronic	-
chr11	118880758	A	G	0.778	0.777778	intronic	-
chr11	118880839	A	G	0.231	0.785714	intronic	-
chr11	125528025	A	G	0.214	0.8	intronic	-
chr11	125528090	A	G	0.333	0.666667	intronic	-
chr11	126166588	A	G	0.4	0.733333	ncRNA_intronic	-
chr12	3122938	A	G	1	0.833333	intronic	-
chr12	6466505	T	C	0.2	0.740741	intronic	-
chr12	6466560	T	C	0.344	0.666667	intronic	-
chr12	6466574	T	C	0.258	0.75	intronic	-
chr12	6466682	T	C	0.176	0.823529	intronic	-
chr12	6466688	T	C	0.219	0.764706	intronic	-
chr12	6466999	T	C	0.286	0.73913	intronic	-
chr12	6467112	T	C	0.35	0.65	intronic	-
chr12	6469157	T	C	0.8	0.833333	intronic	-
chr12	6470649	T	C	0.267	0.733333	intronic	-
chr12	6470701	T	C	0.333	0.692308	intronic	-
chr12	6470702	T	C	0.385	0.615385	intronic	-
chr12	9811403	A	G	0.571	0.571429	ncRNA_intronic	-
chr12	9811408	A	G	0.5	0.571429	ncRNA_intronic	-
chr12	27187898	A	G	0.8	0.75	intergenic	-
chr12	27576299	A	G	0.308	0.714286	ncRNA_intronic	-
chr12	27576337	A	G	0.25	0.764706	ncRNA_intronic	-
chr12	27576447	A	G	0.273	0.73913	ncRNA_intronic	-
chr12	27576469	A	G	0.583	0.56	ncRNA_intronic	-
chr12	27576524	A	G	0.212	0.6875	ncRNA_intronic	-
chr12	49324723	T	C	0.714	0.714286	intronic	-
chr12	49324748	T	C	0.429	0.571429	intronic	-
chr12	49718387	A	G	0.833	0.833333	intronic	-
chr12	49719039	A	G	0.5	0.666667	intronic	-
chr12	49719060	A	G	0.462	0.538462	intronic	-
chr12	49719061	A	G	0.769	0.769231	intronic	-
chr12	49747174	A	G	0.667	0.6875	UTR3	-
chr12	49747176	A	G	0.625	0.625	UTR3	-
chr12	49747177	A	G	0.375	0.625	UTR3	-
chr12	49747289	A	G	0.727	0.727273	UTR3	-
chr12	49747350	A	G	0.25	0.666667	UTR3	-
chr12	49747356	A	G	0.571	0.555556	UTR3	-
chr12	51324119	A	G	0.235	0.764706	UTR3	-
chr12	51324122	A	G	0.2	0.777778	UTR3	-
chr12	51324163	A	G	0.2	0.785714	UTR3	-
chr12	51324192	A	G	0.231	0.8	UTR3	-
chr12	51324467	A	G	0.208	0.8	UTR3	-
chr12	51324639	A	G	0.167	0.822222	UTR3	-
chr12	53568334	T	C	0.667	0.636364	intronic	-
chr12	53568343	T	C	0.875	0.75	intronic	-
chr12	53568361	T	C	0.5	0.583333	intronic	-
chr12	53568373	T	C	0.273	0.75	intronic	-
chr12	53568374	T	C	0.364	0.666667	intronic	-
chr12	53568375	T	C	0.364	0.636364	intronic	-
chr12	53568409	T	C	0.75	0.5	intronic	-
chr12	53568415	T	C	0.25	0.6	intronic	-
chr12	53568456	T	C	0.778	0.7	intronic	-
chr12	53568562	T	C	0.455	0.583333	intronic	-
chr12	53568573	T	C	0.3	0.727273	intronic	-
chr12	53572006	T	C	1	0.5	intronic	-
chr12	53572046	T	C	0.444	0.6	intronic	-
chr12	53572085	T	C	0.75	0.6	intronic	-
chr12	54580706	T	C	0.429	0.666667	intronic	-
chr12	54629209	T	C	0.308	0.714286	UTR3	-
chr12	57125135	T	C	0.344	0.545455	downstream	-
chr12	57125139	T	C	0.321	0.655172	downstream	-
chr12	57125180	T	C	0.263	0.642857	downstream	-
chr12	57461645	T	C	0.6	0.5	intronic	-
chr12	57461691	T	C	0.6	0.6	intronic	-
chr12	64585972	T	C	0.5	0.5	UTR3	-
chr12	64842854	A	G	0.533	0.548387	UTR3	-
chr12	64842855	A	G	0.639	0.645161	UTR3	-
chr12	64844061	A	G	0.2	0.806452	UTR3	-
chr12	64844071	A	G	0.79	0.784615	UTR3	-
chr12	64844134	A	G	0.314	0.685714	UTR3	-
chr12	64844149	A	G	0.418	0.591549	UTR3	-
chr12	64888192	A	G	0.8	0.8	intronic	-
chr12	69160102	A	G	0.727	0.727273	UTR3	-
chr12	69160146	A	G	0.357	0.642857	UTR3	-
chr12	69160416	A	G	0.267	0.764706	UTR3	-
chr12	69160465	A	G	0.333	0.7	UTR3	-
chr12	69160468	A	G	0.375	0.666667	UTR3	-
chr12	69160482	A	G	0.6	0.545455	UTR3	-
chr12	69160483	A	G	0.7	0.636364	UTR3	-
chr12	69160537	A	G	0.5	0.5	UTR3	-
chr12	69160600	A	G	0.278	0.722222	UTR3	-
chr12	72096221	A	G	0.556	0.555556	UTR3	-
chr12	72096222	A	G	0.778	0.666667	UTR3	-
chr12	72096225	A	G	0.875	0.857143	UTR3	-
chr12	72096776	A	G	0.444	0.666667	UTR3	-
chr12	72096850	A	G	0.273	0.705882	UTR3	-
chr12	79990927	T	C	0.286	0.666667	intronic	-
chr12	79994364	T	C	0.4	0.666667	intronic	-
chr12	79994377	T	C	0.625	0.625	intronic	-
chr12	79994378	T	C	0.625	0.625	intronic	-
chr12	79994440	T	C	0.375	0.625	intronic	-
chr12	79996856	T	C	0.6	0.6	intronic	-
chr12	79996858	T	C	0.4	0.6	intronic	-
chr12	98942688	A	G	0.667	0.882353	UTR3	-
chr12	98942695	A	G	0.5	0.529412	UTR3	-
chr12	98942885	A	G	0.688	0.857143	UTR3	-
chr12	98942886	A	G	0.438	0.571429	UTR3	-
chr12	98943033	A	G	1	0.933333	UTR3	-
chr12	98943096	A	G	0.241	0.766667	UTR3	-
chr12	102409017	T	C	0.6	0.5	intronic	-
chr12	109180424	T	C	0.169	0.836957	UTR3	-
chr12	109542851	A	G	1	0.833333	intronic	-
chr12	110935862	T	C	0.833	0.714286	intronic	-
chr12	110935915	T	C	0.222	0.6	intronic	-
chr12	110935941	T	C	0.4	0.5	intronic	-
chr12	117467471	A	G	0.4	0.6	UTR3	-
chr12	117467580	A	G	0.273	0.666667	UTR3	-
chr12	118555306	T	C	0.714	0.625	intergenic	-
chr12	118555350	T	C	0.5	0.5	intergenic	-
chr12	120899011	A	G	1	0.705882	UTR3	-
chr12	120899075	A	G	0.71	0.6875	UTR3	-
chr12	121769717	T	C	0.333	0.6875	intronic	-
chr12	121769779	T	C	0.4	0.6	intronic	-
chr12	121769911	T	C	0.5	0.8	intronic	-
chr12	121862333	A	G	0.5	0.545455	intronic	-
chr12	121862334	A	G	0.333	0.636364	intronic	-
chr12	122195891	A	G	0.5	0.857143	intronic	-
chr12	123354263	T	C	0.667	0.666667	intronic	-
chr12	123354265	T	C	0.5	0.5	intronic	-
chr12	124002196	T	C	1	0.916667	intronic	-
chr12	124002942	T	C	1	0.705882	intronic	-
chr12	124007233	T	C	0.706	0.722222	intronic	-
chr12	124007238	T	C	0.294	0.705882	intronic	-
chr12	124007268	T	C	0.308	0.692308	intronic	-
chr12	124143767	A	G	0.375	0.625	intronic	-
chr12	124143771	A	G	0.5	0.5	intronic	-
chr12	124143816	A	G	0.714	0.714286	intronic	-
chr12	125511352	A	G	0.25	0.756757	ncRNA_exonic	-
chr12	125511958	A	G	0.559	0.571429	UTR3	-
chr12	125511967	A	G	0.265	0.684211	UTR3	-
chr12	125511987	A	G	0.667	0.6875	UTR3	-
chr12	125512029	A	G	0.562	0.5625	UTR3	-
chr12	125512030	A	G	0.438	0.5625	UTR3	-
chr12	125512034	A	G	0.312	0.6875	UTR3	-
chr12	125512063	A	G	0.167	0.833333	UTR3	-
chr12	125512069	A	G	0.519	0.5	UTR3	-
chr12	125512073	A	G	0.552	0.551724	UTR3	-
chr12	125512101	A	G	0.4	0.6	UTR3	-
chr12	125512494	A	G	0.217	0.765957	UTR3	-
chr12	125512495	A	G	0.489	0.510638	UTR3	-
chr12	131287254	T	C	0.429	0.75	intronic	-
chr12	131287874	T	C	0.7	0.727273	intronic	-
chr12	132422869	A	G	0.571	0.5	intronic	-
chr12	132422934	A	G	0.5	0.666667	intronic	-
chr12	132423502	A	G	0.75	0.5	intronic	-
chr12	132423551	A	G	0.6	0.6	intronic	-
chr12	133298255	A	G	0.3	0.7	UTR3	-
chr12	133298339	A	G	0.308	0.692308	UTR3	-
chr12	133298349	A	G	0.357	0.666667	UTR3	-
chr12	133346564	T	C	0.146	0.854167	UTR3	-
chr13	20246385	A	G	0.2	0.8125	UTR3	-
chr13	20247023	A	G	0.182	0.826087	UTR3	-
chr13	20247075	A	G	0.256	0.75	UTR3	-
chr13	21948502	T	C	0.689	0.632812	UTR3	-
chr13	21949107	T	C	0.247	0.767442	UTR3	-
chr13	21949161	T	C	0.333	0.657895	UTR3	-
chr13	21949165	T	C	0.208	0.8	UTR3	-
chr13	28225775	A	G	0.286	0.833333	intronic	-
chr13	28225819	A	G	0.5	0.6	intronic	-
chr13	28225826	A	G	0.25	0.7	intronic	-
chr13	28225894	A	G	0.231	0.714286	intronic	-
chr13	28225895	A	G	0.375	0.666667	intronic	-
chr13	28227760	A	G	0.833	0.833333	intronic	-
chr13	28227761	A	G	0.8	1	intronic	-
chr13	32974133	A	G	0.413	0.793103	UTR3	-
chr13	32974175	A	G	0.2	0.8	UTR3	-
chr13	33099759	T	C	0.438	0.5625	intronic	-
chr13	33099760	T	C	0.312	0.6875	intronic	-
chr13	33099775	T	C	0.938	0.941176	intronic	-
chr13	45908279	T	C	0.194	0.818182	UTR3	-
chr13	50487313	T	C	0.156	0.818182	UTR3	-
chr13	50614046	T	C	0.571	0.571429	ncRNA_intronic	-
chr13	50616178	T	C	0.182	0.833333	ncRNA_intronic	-
chr13	111547851	T	C	0.455	0.545455	ncRNA_intronic	-
chr13	115049597	A	G	0.125	0.764706	intronic	-
chr13	115049758	A	G	0.52	0.5	intronic	-
chr14	20835266	T	C	0.375	0.625	UTR3	-
chr14	20835288	T	C	0.571	0.5	UTR3	-
chr14	20918028	T	C	0.176	0.777778	intronic	-
chr14	21928501	T	C	0.429	0.666667	exonic	nonsynonymous SNV
chr14	29263018	A	G	0.444	0.555556	downstream	-
chr14	31916464	T	C	0.261	0.75	ncRNA_intronic	-
chr14	35743675	A	G	0.833	0.833333	UTR3	-
chr14	35745300	A	G	0.211	0.8	UTR3	-
chr14	35745402	A	G	0.273	0.727273	UTR3	-
chr14	35745406	A	G	0.25	0.75	UTR3	-
chr14	35745409	A	G	0.286	0.727273	UTR3	-
chr14	35745433	A	G	0.4	0.6	UTR3	-
chr14	35745452	A	G	0.533	0.470588	UTR3	-
chr14	35745462	A	G	0.467	0.588235	UTR3	-
chr14	35745476	A	G	0.429	0.6	UTR3	-
chr14	35746288	A	G	0.625	0.625	UTR3	-
chr14	35746335	A	G	0.333	0.666667	UTR3	-
chr14	45600589	T	C	0.188	0.8125	intronic	-
chr14	45600600	T	C	0.273	0.727273	intronic	-
chr14	45600669	T	C	0.6	0.833333	intronic	-
chr14	50713015	T	C	0.28	0.631579	UTR3	-
chr14	50713100	T	C	0.375	0.7	UTR3	-
chr14	50713578	T	C	0.308	0.733333	UTR3	-
chr14	50713579	T	C	0.273	0.733333	UTR3	-
chr14	50792676	A	G	0.226	0.774194	UTR3	-
chr14	50792716	A	G	0.25	0.761905	UTR3	-
chr14	50792837	A	G	0.2	0.814815	UTR3	-
chr14	50793703	A	G	0.195	0.804878	ncRNA_intronic	-
chr14	50793916	A	G	0.375	0.647059	ncRNA_intronic	-
chr14	50793931	T	C	0.333	0.6875	ncRNA_intronic	-
chr14	50794322	A	G	0.312	0.666667	ncRNA_intronic	-
chr14	50794363	A	G	0.308	0.714286	ncRNA_intronic	-
chr14	53242354	T	C	0.165	0.840708	ncRNA_exonic	-
chr14	53242478	T	C	0.24	0.761589	ncRNA_exonic	-
chr14	53243394	T	C	0.56	0.663265	ncRNA_intronic	-
chr14	53243411	T	C	0.177	0.813725	ncRNA_intronic	-
chr14	55527597	A	G	0.714	0.555556	intronic	-
chr14	55527599	A	G	0.375	0.666667	intronic	-
chr14	64950461	T	C	0.25	0.75	UTR3	-
chr14	64950495	T	C	0.4	0.6	UTR3	-
chr14	64950506	T	C	0.615	0.615385	UTR3	-
chr14	64993636	A	G	0.6	0.6	ncRNA_intronic	-
chr14	64993642	A	G	0.625	0.666667	ncRNA_intronic	-
chr14	65524031	T	C	0.333	0.692308	intronic	-
chr14	65524065	T	C	0.308	0.692308	intronic	-
chr14	71277513	A	G	0.286	0.764706	ncRNA_intronic	-
chr14	75202372	A	G	0.333	0.631579	UTR3	-
chr14	75202402	A	G	0.522	0.5	UTR3	-
chr14	75202994	A	G	0.278	0.722222	UTR3	-
chr14	75203004	A	G	0.438	0.411765	UTR3	-
chr14	75204431	A	G	0.375	0.545455	UTR3	-
chr14	76673394	A	G	0.304	0.708333	UTR3	-
chr14	76673409	A	G	0.231	0.769231	UTR3	-
chr14	76673579	A	G	0.286	0.736842	UTR3	-
chr14	77430977	A	G	0.25	0.777778	ncRNA_intronic	-
chr14	90261974	T	C	0.667	0.727273	ncRNA_intronic	-
chr14	90261996	T	C	0.571	0.625	ncRNA_intronic	-
chr14	92584760	T	C	0.333	0.666667	intronic	-
chr14	92584787	T	C	0.5	0.545455	intronic	-
chr14	92585547	T	C	0.364	0.636364	intronic	-
chr14	92585620	T	C	0.308	0.714286	intronic	-
chr14	92586230	T	C	0.308	0.705882	intronic	-
chr14	92586304	T	C	0.8	0.857143	intronic	-
chr14	92586308	T	C	0.25	0.75	intronic	-
chr14	94565859	A	G	0.8	0.8	intronic	-
chr14	94565914	A	G	0.667	0.666667	intronic	-
chr14	94565916	A	G	0.625	0.555556	intronic	-
chr14	95653026	T	C	0.174	0.833333	UTR3	-
chr14	100762690	T	C	0.214	0.8	UTR5	-
chr14	100762714	T	C	0.45	0.55	UTR5	-
chr14	102789068	A	G	0.5	0.5	intronic	-
chr14	102789107	A	G	0.556	0.555556	intronic	-
chr14	102790626	A	G	0.5	0.5	intronic	-
chr14	102790627	A	G	0.375	0.625	intronic	-
chr14	104148888	A	G	0.571	0.571429	ncRNA_exonic	-
chr14	104150394	A	G	0.176	0.823529	intronic	-
chr15	32814812	T	C	0.5	0.833333	intergenic	-
chr15	34523309	T	C	0.636	0.636364	UTR3	-
chr15	34523851	T	C	0.37	0.62069	UTR3	-
chr15	34523929	T	C	0.667	0.666667	UTR3	-
chr15	34523955	T	C	0.5	0.5	UTR3	-
chr15	34524708	T	C	0.171	0.837209	UTR3	-
chr15	40954993	A	G	0.5	0.5	UTR3	-
chr15	40955060	A	G	0.556	0.5	UTR3	-
chr15	40955375	A	G	0.571	0.571429	UTR3	-
chr15	40955399	A	G	0.5	0.571429	UTR3	-
chr15	40955439	A	G	0.438	0.578947	UTR3	-
chr15	40955464	A	G	0.7	0.714286	UTR3	-
chr15	40980624	T	C	0.625	0.5	ncRNA_intronic	-
chr15	40980641	T	C	0.727	0.727273	ncRNA_intronic	-
chr15	40980776	T	C	0.25	0.75	ncRNA_intronic	-
chr15	40980797	T	C	0.333	0.615385	ncRNA_intronic	-
chr15	40986496	T	C	0.444	0.5	ncRNA_intronic	-
chr15	40986505	T	C	0.778	0.8	ncRNA_intronic	-
chr15	41024200	A	G	0.6	0.571429	UTR3	-
chr15	41580338	A	G	0.2	0.833333	ncRNA_intronic	-
chr15	41591342	A	G	0.565	0.515152	ncRNA_exonic	-
chr15	41591418	A	G	0.192	0.821429	ncRNA_exonic	-
chr15	41597647	A	G	0.269	0.729412	ncRNA_exonic	-
chr15	42073718	A	G	0.444	0.6	intronic	-
chr15	42073720	A	G	0.333	0.733333	intronic	-
chr15	42073766	A	G	0.333	0.666667	intronic	-
chr15	42861605	A	G	0.375	0.588235	ncRNA_exonic	-
chr15	43937299	T	C	0.4	0.545455	intronic	-
chr15	44034765	T	C	1	0.8	intergenic	-
chr15	44034773	T	C	1	0.8	intergenic	-
chr15	50996283	T	C	0.222	0.789474	UTR3	-
chr15	50996295	T	C	0.333	0.764706	UTR3	-
chr15	50996348	T	C	0.375	0.666667	UTR3	-
chr15	50996377	T	C	0.5	0.5	UTR3	-
chr15	50996383	T	C	0.375	0.538462	UTR3	-
chr15	50996417	T	C	0.5	0.5	UTR3	-
chr15	50996453	T	C	0.455	0.583333	UTR3	-
chr15	50996456	T	C	0.7	0.7	UTR3	-
chr15	50996495	T	C	0.6	0.555556	UTR3	-
chr15	50997496	T	C	0.243	0.761905	UTR3	-
chr15	52204463	A	G	0.444	0.555556	UTR3	-
chr15	52204513	A	G	0.375	0.625	UTR3	-
chr15	52206089	A	G	0.304	0.695652	UTR3	-
chr15	52206135	A	G	0.148	0.83871	UTR3	-
chr15	52206154	A	G	0.273	0.68	UTR3	-
chr15	52206606	A	G	0.444	0.555556	UTR3	-
chr15	52206607	A	G	0.444	0.555556	UTR3	-
chr15	55609650	T	C	0.28	0.730769	UTR3	-
chr15	55609651	T	C	0.304	0.692308	UTR3	-
chr15	56274768	T	C	0.8	0.8	intronic	-
chr15	60714423	T	C	0.231	0.769231	UTR3	-
chr15	60714500	T	C	0.5	0.5	UTR3	-
chr15	60714926	T	C	0.6	0.714286	UTR3	-
chr15	64651880	T	C	0.833	0.833333	intronic	-
chr15	65442001	T	C	0.5	0.5	UTR3	-
chr15	65442032	T	C	0.667	0.6	UTR3	-
chr15	66628709	T	C	0.2	0.8	UTR3	-
chr15	74318612	A	G	0.385	0.666667	intronic	-
chr15	74318651	A	G	0.312	0.6875	intronic	-
chr15	74318677	A	G	0.308	0.692308	intronic	-
chr15	74318715	A	G	0.25	0.764706	intronic	-
chr15	74319066	A	G	0.25	0.764706	intronic	-
chr15	74319092	A	G	0.316	0.684211	intronic	-
chr15	74319131	A	G	0.667	0.611111	intronic	-
chr15	74319173	A	G	0.308	0.692308	intronic	-
chr15	74319734	A	G	0.545	0.538462	intronic	-
chr15	74319764	A	G	0.4	0.5625	intronic	-
chr15	74319770	A	G	0.267	0.733333	intronic	-
chr15	74319773	A	G	0.333	0.666667	intronic	-
chr15	74319794	A	G	0.412	0.588235	intronic	-
chr15	74319813	A	G	0.455	0.545455	intronic	-
chr15	74319851	A	G	0.316	0.666667	intronic	-
chr15	85185862	T	C	0.194	0.806452	UTR3	-
chr15	85638678	A	G	1	0.833333	intronic	-
chr15	85638679	A	G	0.8	0.833333	intronic	-
chr15	90440554	T	C	0.44	0.565789	UTR3	-
chr15	90440560	T	C	0.361	0.648649	UTR3	-
chr15	90440569	T	C	0.25	0.728571	UTR3	-
chr15	90440595	T	C	0.4	0.631579	UTR3	-
chr15	90440654	T	C	0.244	0.755102	UTR3	-
chr15	90440655	T	C	0.255	0.755102	UTR3	-
chr15	90440660	T	C	0.25	0.729167	UTR3	-
chr15	90441168	T	C	0.275	0.744186	UTR3	-
chr15	90441221	T	C	0.279	0.729167	UTR3	-
chr15	90441262	T	C	0.256	0.75	UTR3	-
chr15	90441269	T	C	0.375	0.6	UTR3	-
chr15	90441337	T	C	0.5	0.571429	UTR3	-
chr15	90444728	T	C	0.206	0.787879	UTR3	-
chr15	90815828	A	G	0.2	0.8	UTR3	-
chr16	592605	A	G	0.273	0.727273	intronic	-
chr16	592641	A	G	0.6	0.6	intronic	-
chr16	592643	A	G	0.5	0.5	intronic	-
chr16	592667	A	G	0.333	0.7	intronic	-
chr16	3029252	T	C	0.4	0.636364	intronic	-
chr16	3029253	T	C	0.3	0.727273	intronic	-
chr16	3709868	A	G	0.833	0.833333	UTR3	-
chr16	4512357	T	C	0.333	0.642857	intronic	-
chr16	4513128	T	C	0.5	0.5	intronic	-
chr16	4513142	T	C	0.5	0.5	intronic	-
chr16	4801873	T	C	0.6	0.6	ncRNA_intronic	-
chr16	9204748	A	G	0.175	0.837209	ncRNA_exonic	-
chr16	9204788	A	G	0.412	0.710526	ncRNA_exonic	-
chr16	10623622	T	C	0.25	0.763158	ncRNA_intronic	-
chr16	10623705	T	C	0.341	0.666667	ncRNA_intronic	-
chr16	10623706	T	C	0.19	0.809524	ncRNA_intronic	-
chr16	10625266	T	C	0.194	0.8	ncRNA_intronic	-
chr16	10625313	T	C	0.336	0.742857	ncRNA_intronic	-
chr16	15794023	A	G	0.169	0.824176	intronic	-
chr16	15794464	A	G	0.4	0.636364	intronic	-
chr16	15794957	A	G	0.238	0.711111	intronic	-
chr16	15795035	A	G	0.212	0.763158	intronic	-
chr16	15795039	A	G	0.279	0.746667	intronic	-
chr16	15795043	A	G	0.567	0.56	intronic	-
chr16	15795044	A	G	0.29	0.706667	intronic	-
chr16	19622353	A	G	0.222	0.7	intronic	-
chr16	19622544	A	G	0.429	0.571429	intronic	-
chr16	19625765	A	G	0.5	0.5	intronic	-
chr16	19625833	A	G	0.8	0.75	intronic	-
chr16	19625890	A	G	0.333	0.545455	intronic	-
chr16	19625953	A	G	0.714	0.714286	intronic	-
chr16	19717029	T	C	0.333	0.666667	UTR3	-
chr16	21435976	T	C	0.333	0.6	intergenic	-
chr16	21818014	T	C	0.667	0.692308	intergenic	-
chr16	22296860	A	G	0.386	0.733333	UTR3	-
chr16	22299698	A	G	0.833	0.833333	ncRNA_intronic	-
chr16	23684265	A	G	0.31	0.703704	ncRNA_exonic	-
chr16	28928776	T	C	0.333	0.555556	intronic	-
chr16	28928848	T	C	0.5	0.571429	intronic	-
chr16	28966331	A	G	0.231	0.785714	intronic	-
chr16	28966447	A	G	0.885	0.884615	intronic	-
chr16	28966464	A	G	0.423	0.576923	intronic	-
chr16	28966627	A	G	0.375	0.636364	intronic	-
chr16	28966678	A	G	0.31	0.64	intronic	-
chr16	28966937	A	G	0.2	0.807692	intronic	-
chr16	28966989	A	G	0.933	0.933333	intronic	-
chr16	28967005	A	G	0.267	0.733333	intronic	-
chr16	28967172	A	G	0.15	0.815789	intronic	-
chr16	28968779	A	G	0.231	0.769231	ncRNA_intronic	-
chr16	28968782	A	G	0.231	0.769231	ncRNA_intronic	-
chr16	28968817	A	G	0.294	0.722222	ncRNA_intronic	-
chr16	28968843	A	G	0.364	0.647059	ncRNA_intronic	-
chr16	29845723	A	G	0.333	0.666667	intronic	-
chr16	30294629	T	C	0.375	0.625	intergenic	-
chr16	30294639	T	C	1	0.875	intergenic	-
chr16	30294659	T	C	0.429	0.5	intergenic	-
chr16	30931756	T	C	0.455	0.545455	ncRNA_exonic	-
chr16	30931809	T	C	0.4	0.571429	ncRNA_exonic	-
chr16	30931810	T	C	0.9	0.9	ncRNA_exonic	-
chr16	30931812	T	C	0.7	0.7	ncRNA_exonic	-
chr16	30931818	T	C	0.375	0.625	ncRNA_exonic	-
chr16	30932016	T	C	0.5	0.555556	ncRNA_exonic	-
chr16	31133324	A	G	0.125	0.821429	intronic	-
chr16	31134851	A	G	0.4	0.666667	ncRNA_intronic	-
chr16	31134967	A	G	0.429	0.769231	ncRNA_intronic	-
chr16	31135016	A	G	0.5	0.727273	ncRNA_exonic	-
chr16	48387201	A	G	0.258	0.741935	UTR3	-
chr16	48388248	A	G	0.5	0.5	UTR3	-
chr16	57210834	T	C	0.5	0.833333	intronic	-
chr16	57211807	T	C	1	0.857143	intronic	-
chr16	66921587	A	G	0.304	0.695652	UTR3	-
chr16	66921601	A	G	0.318	0.681818	UTR3	-
chr16	66923235	A	G	0.357	0.62069	UTR3	-
chr16	66923259	A	G	0.235	0.764706	UTR3	-
chr16	66923267	A	G	0.353	0.647059	UTR3	-
chr16	66923297	A	G	0.294	0.705882	UTR3	-
chr16	66923332	A	G	0.636	0.583333	UTR3	-
chr16	66923384	A	G	0.619	0.590909	UTR3	-
chr16	66923393	A	G	0.375	0.653846	UTR3	-
chr16	66923468	A	G	0.357	0.642857	UTR3	-
chr16	66923766	A	G	0.25	0.724138	UTR3	-
chr16	66924004	A	G	0.364	0.888889	UTR3	-
chr16	66924005	A	G	0.444	0.555556	UTR3	-
chr16	66924006	A	G	0.333	0.666667	UTR3	-
chr16	66924012	A	G	0.375	0.666667	UTR3	-
chr16	66924072	A	G	0.4	0.636364	UTR3	-
chr16	66924108	A	G	0.2	0.8	UTR3	-
chr16	67714204	T	C	1	0.833333	intronic	-
chr16	67715917	T	C	0.364	0.7	UTR3	-
chr16	69356888	T	C	0.321	0.592593	intronic	-
chr16	69356889	T	C	0.286	0.592593	intronic	-
chr16	69357218	T	C	0.357	0.695652	intronic	-
chr16	69359449	T	C	0.167	0.65	UTR3	-
chr16	70282577	T	C	0.571	0.545455	UTR3	-
chr16	70283084	T	C	0.182	0.826087	UTR3	-
chr16	70283218	T	C	0.429	0.571429	UTR3	-
chr16	70283239	T	C	0.444	0.555556	UTR3	-
chr16	70608482	A	G	0.267	0.733333	UTR3	-
chr16	74364489	T	C	0.444	0.555556	ncRNA_intronic	-
chr16	74364507	T	C	0.5	0.5	ncRNA_intronic	-
chr16	75479331	T	C	0.254	0.75	UTR3	-
chr16	75479394	T	C	0.771	0.755102	UTR3	-
chr16	75479907	T	C	0.333	0.6	UTR3	-
chr16	75480010	T	C	0.188	0.842105	UTR3	-
chr16	75507819	T	C	0.571	0.714286	UTR3	-
chr16	75508251	T	C	0.3	0.727273	UTR3	-
chr16	75508311	T	C	0.636	0.636364	UTR3	-
chr16	75508373	T	C	0.667	0.615385	UTR3	-
chr16	75508430	T	C	0.308	0.714286	UTR3	-
chr16	75632596	T	C	0.214	0.793103	ncRNA_intronic	-
chr16	81064163	A	G	0.4	0.588235	ncRNA_intronic	-
chr16	81064189	A	G	0.389	0.611111	ncRNA_intronic	-
chr16	81064233	A	G	0.263	0.736842	ncRNA_intronic	-
chr16	81064234	A	G	0.4	0.6	ncRNA_intronic	-
chr16	81064440	A	G	0.4	0.611111	ncRNA_exonic	-
chr16	81064534	A	G	0.375	0.647059	ncRNA_exonic	-
chr16	81064574	A	G	0.364	0.62963	ncRNA_exonic	-
chr16	87531475	A	G	0.6	0.6	ncRNA_intronic	-
chr16	88726868	T	C	0.6	0.6	intronic	-
chr16	88784379	T	C	0.375	0.64	intronic	-
chr16	89630026	A	G	0.227	0.772727	UTR3	-
chr16	89754023	A	G	0.286	0.666667	intronic	-
chr16	89754046	A	G	0.375	0.5625	intronic	-
chr16	89754110	A	G	0.222	0.75	intronic	-
chr16	90054916	A	G	0.3	0.7	intergenic	-
chr16	90215908	A	G	0.625	0.625	ncRNA_intronic	-
chr16	90215928	A	G	0.429	0.571429	ncRNA_intronic	-
chr17	419173	T	C	0.5	0.666667	UTR3	-
chr17	420898	T	C	0.286	0.8	UTR3	-
chr17	1608111	T	C	0.667	0.625	UTR3	-
chr17	1608128	T	C	0.556	0.555556	UTR3	-
chr17	1608269	T	C	0.222	0.7	UTR3	-
chr17	1684054	T	C	0.486	0.536585	UTR3	-
chr17	1684080	T	C	0.286	0.72093	UTR3	-
chr17	1684121	T	C	0.22	0.790698	UTR3	-
chr17	1684306	T	C	0.192	0.83871	UTR3	-
chr17	1684352	T	C	0.2	0.789474	UTR3	-
chr17	1684442	T	C	0.233	0.755556	UTR3	-
chr17	2320571	T	C	0.6	0.6	UTR3	-
chr17	2320651	T	C	0.643	0.933333	UTR3	-
chr17	3726360	T	C	0.714	0.8	intronic	-
chr17	3726363	T	C	0.5	0.5	intronic	-
chr17	4928305	A	G	0.353	0.666667	UTR3	-
chr17	4928368	A	G	0.611	0.647059	UTR3	-
chr17	4929783	A	G	0.381	0.714286	UTR3	-
chr17	4929861	A	G	0.308	0.666667	UTR3	-
chr17	4929863	A	G	0.462	0.6875	UTR3	-
chr17	4930105	A	G	0.238	0.761905	UTR3	-
chr17	4930121	A	G	0.238	0.73913	UTR3	-
chr17	4930688	A	G	0.308	0.777778	UTR3	-
chr17	4930749	A	G	0.211	0.789474	UTR3	-
chr17	4931018	A	G	0.25	0.75	UTR3	-
chr17	4931019	A	G	0.583	0.583333	UTR3	-
chr17	4931064	A	G	0.385	0.733333	UTR3	-
chr17	8173249	A	G	0.173	0.839286	UTR3	-
chr17	8173299	A	G	0.224	0.771429	UTR3	-
chr17	10576459	T	C	0.8	0.8	UTR3	-
chr17	17089912	A	G	0.188	0.8	UTR3	-
chr17	18177375	T	C	0.25	0.761905	UTR3	-
chr17	18177430	T	C	0.208	0.814815	UTR3	-
chr17	18209792	T	C	0.6	0.6	intronic	-
chr17	18209870	T	C	0.5	0.6	intronic	-
chr17	20217819	A	G	0.167	0.836364	ncRNA_intronic	-
chr17	20220908	A	G	0.5	0.555556	ncRNA_intronic	-
chr17	20220954	A	G	0.5	0.545455	ncRNA_intronic	-
chr17	20220983	A	G	0.5	0.529412	ncRNA_intronic	-
chr17	28963739	A	G	0.136	0.851064	intergenic	-
chr17	30657056	T	C	0.364	0.636364	ncRNA_intronic	-
chr17	30657057	T	C	0.273	0.727273	ncRNA_intronic	-
chr17	34154219	A	G	0.833	0.833333	ncRNA_intronic	-
chr17	34154522	A	G	0.278	0.722222	ncRNA_intronic	-
chr17	34154590	A	G	0.357	0.6	ncRNA_intronic	-
chr17	34156448	A	G	0.333	0.666667	ncRNA_intronic	-
chr17	34885053	T	C	0.6	0.666667	intronic	-
chr17	34885088	T	C	0.5	0.5	intronic	-
chr17	34885111	T	C	0.5	0.5	intronic	-
chr17	34885849	T	C	0.875	0.875	intronic	-
chr17	35972195	T	C	0.25	0.75	ncRNA_intronic	-
chr17	35972246	T	C	0.2	0.8	ncRNA_intronic	-
chr17	35972372	T	C	0.571	0.545455	ncRNA_intronic	-
chr17	35972394	T	C	0.357	0.642857	ncRNA_intronic	-
chr17	35972411	T	C	0.167	0.769231	ncRNA_intronic	-
chr17	37005839	T	C	0.173	0.818182	UTR3	-
chr17	37334771	T	C	0.5	0.833333	intronic	-
chr17	37335357	T	C	0.4	0.666667	intronic	-
chr17	38630255	T	C	0.364	0.6375	ncRNA_exonic	-
chr17	38630303	T	C	0.243	0.746835	ncRNA_exonic	-
chr17	38631464	T	C	0.444	0.566667	ncRNA_exonic	-
chr17	38631470	T	C	0.714	0.6	ncRNA_exonic	-
chr17	38631528	T	C	0.652	0.576923	ncRNA_exonic	-
chr17	38653769	T	C	0.4	0.666667	intronic	-
chr17	39964732	T	C	1	0.8	intronic	-
chr17	39964868	T	C	0.5	0.571429	intronic	-
chr17	42876329	T	C	0.174	0.826087	UTR3	-
chr17	42877116	T	C	0.417	0.586207	UTR3	-
chr17	42877148	T	C	0.294	0.714286	UTR3	-
chr17	42877163	T	C	0.5	0.541667	UTR3	-
chr17	42877204	T	C	0.267	0.724138	UTR3	-
chr17	42877227	T	C	0.25	0.714286	UTR3	-
chr17	42877234	T	C	0.206	0.805556	UTR3	-
chr17	42877235	T	C	0.31	0.7	UTR3	-
chr17	42877256	T	C	0.478	0.555556	UTR3	-
chr17	42877621	T	C	0.392	0.607143	UTR3	-
chr17	42877726	T	C	0.156	0.848485	UTR3	-
chr17	42880112	T	C	0.25	0.783784	UTR3	-
chr17	42880145	T	C	0.278	0.702703	UTR3	-
chr17	42880249	T	C	0.357	0.818182	UTR3	-
chr17	43178110	A	G	0.333	0.6	intronic	-
chr17	44413119	T	C	0.7	0.727273	intronic	-
chr17	44413120	T	C	0.2	0.727273	intronic	-
chr17	44627569	T	C	0.556	0.555556	intronic	-
chr17	44627586	T	C	0.667	0.666667	intronic	-
chr17	44627599	T	C	0.375	0.666667	intronic	-
chr17	49041764	T	C	0.227	0.76	UTR3	-
chr17	49041769	T	C	0.318	0.681818	UTR3	-
chr17	49041827	T	C	0.444	0.555556	UTR3	-
chr17	49042216	T	C	0.208	0.807692	UTR3	-
chr17	49042252	T	C	0.667	0.619048	UTR3	-
chr17	49042278	T	C	0.3	0.7	UTR3	-
chr17	53030631	A	G	0.286	0.625	intronic	-
chr17	57279070	A	G	0.266	0.744493	UTR3	-
chr17	57279233	A	G	0.463	0.53112	UTR3	-
chr17	57279258	A	G	0.167	0.848361	UTR3	-
chr17	57279264	A	G	0.67	0.679825	UTR3	-
chr17	57279282	A	G	0.524	0.533613	UTR3	-
chr17	57279284	A	G	0.298	0.7	UTR3	-
chr17	57280649	A	G	0.429	0.571429	ncRNA_intronic	-
chr17	57280650	A	G	0.231	0.785714	ncRNA_intronic	-
chr17	57280672	A	G	0.429	0.571429	ncRNA_intronic	-
chr17	57280686	A	G	0.462	0.538462	ncRNA_intronic	-
chr17	57280690	A	G	0.333	0.692308	ncRNA_intronic	-
chr17	57281059	A	G	0.367	0.666667	ncRNA_intronic	-
chr17	60528004	A	G	0.188	0.8125	UTR3	-
chr17	62479428	T	C	0.3	0.7	intronic	-
chr17	62479532	T	C	0.6	0.75	intronic	-
chr17	62485822	T	C	0.833	0.833333	intronic	-
chr17	65334767	T	C	0.3	0.636364	UTR3	-
chr17	65334802	T	C	0.875	0.875	UTR3	-
chr17	65334856	T	C	0.2	0.666667	UTR3	-
chr17	73940875	T	C	0.273	0.727273	ncRNA_intronic	-
chr17	73940888	T	C	0.273	0.727273	ncRNA_intronic	-
chr17	75487767	A	G	1	0.8	intronic	-
chr17	76419066	A	G	0.4	0.6	intronic	-
chr17	78294732	A	G	0.222	0.636364	UTR3	-
chr17	78390684	A	G	1	0.833333	intronic	-
chr17	78390688	A	G	0.857	0.857143	intronic	-
chr17	78390696	A	G	0.429	0.571429	intronic	-
chr17	78390829	A	G	0.5	0.555556	intronic	-
chr17	79527545	T	C	0.5	0.8	intronic	-
chr17	79528745	T	C	0.214	0.8	intronic	-
chr17	79528748	T	C	0.333	0.666667	intronic	-
chr17	80069987	T	C	0.3	0.666667	UTR3	-
chr17	80070046	T	C	0.75	0.75	UTR3	-
chr17	80552720	A	G	0.5	0.571429	intronic	-
chr17	80552817	A	G	0.3	0.7	intronic	-
chr18	691484	T	C	0.5	0.555556	intronic	-
chr18	691490	T	C	0.333	0.666667	intronic	-
chr18	691500	T	C	0.75	0.777778	intronic	-
chr18	691565	T	C	0.4	0.6	intronic	-
chr18	691566	T	C	0.625	0.625	intronic	-
chr18	691578	T	C	0.438	0.5625	intronic	-
chr18	707284	T	C	1	0.833333	ncRNA_intronic	-
chr18	3598268	A	G	0.333	0.571429	ncRNA_exonic	-
chr18	12322135	A	G	0.4	0.6	intronic	-
chr18	12322138	A	G	0.4	0.6	intronic	-
chr18	12322179	A	G	0.5	0.538462	intronic	-
chr18	12322180	A	G	0.385	0.615385	intronic	-
chr18	12322257	A	G	0.312	0.6875	intronic	-
chr18	12323107	A	G	0.182	0.818182	intronic	-
chr18	12323686	A	G	0.417	0.777778	intronic	-
chr18	19211220	A	G	0.5	0.5	UTR3	-
chr18	19232705	T	C	0.6	0.6	intronic	-
chr18	20876381	T	C	0.143	0.868852	UTR3	-
chr18	20877422	T	C	0.182	0.807018	UTR3	-
chr18	20877463	T	C	0.161	0.85	UTR3	-
chr18	20877468	T	C	0.2	0.77193	UTR3	-
chr18	32843089	T	C	0.667	0.615385	UTR3	-
chr18	32843122	T	C	0.333	0.666667	exonic	synonymous SNV
chr18	32843123	T	C	0.444	0.555556	exonic	nonsynonymous SNV
chr18	32843189	T	C	0.75	0.8	exonic	nonsynonymous SNV
chr18	44666952	T	C	0.375	0.625	intronic	-
chr18	44666987	T	C	0.5	0.5	intronic	-
chr18	47919174	A	G	0.156	0.823529	UTR3	-
chr18	47919605	A	G	0.532	0.536585	UTR3	-
chr18	56418477	A	G	0.286	0.733333	ncRNA_intronic	-
chr18	77916478	T	C	0.294	0.736842	ncRNA_intronic	-
chr19	784999	A	G	0.222	0.809524	ncRNA_exonic	-
chr19	1414878	A	G	0.25	0.769231	intronic	-
chr19	1414884	A	G	0.545	0.583333	intronic	-
chr19	1414920	A	G	0.375	0.625	intronic	-
chr19	1414921	A	G	0.625	0.625	intronic	-
chr19	1414937	A	G	0.571	0.625	intronic	-
chr19	1414945	A	G	0.714	0.714286	intronic	-
chr19	1587103	T	C	0.6	0.857143	intronic	-
chr19	1587506	T	C	0.5	0.571429	intronic	-
chr19	1587552	T	C	0.429	0.571429	intronic	-
chr19	1587591	T	C	0.667	0.555556	intronic	-
chr19	1590173	T	C	0.364	0.538462	intronic	-
chr19	1590197	T	C	0.4	0.6	intronic	-
chr19	1590489	T	C	0.412	0.611111	intronic	-
chr19	1590495	T	C	0.4	0.625	intronic	-
chr19	1590505	T	C	0.5	0.526316	intronic	-
chr19	1915690	A	G	1	0.8	intronic	-
chr19	1915824	A	G	0.75	0.75	intronic	-
chr19	1916658	A	G	0.667	0.666667	intronic	-
chr19	1916731	A	G	0.25	0.75	intronic	-
chr19	2881432	A	G	0.667	0.666667	UTR3	-
chr19	2881444	A	G	0.5	0.5	UTR3	-
chr19	2881455	A	G	0.3	0.636364	UTR3	-
chr19	3540015	T	C	0.417	0.785714	UTR5	-
chr19	3961981	T	C	1	0.571429	intronic	-
chr19	3961995	T	C	1	0.571429	intronic	-
chr19	4055631	T	C	1	0.833333	intronic	-
chr19	4653223	A	G	0.172	0.80198	UTR3	-
chr19	4653238	A	G	0.495	0.518868	UTR3	-
chr19	4653558	A	G	0.233	0.77551	UTR3	-
chr19	4653673	A	G	0.209	0.795455	UTR3	-
chr19	4654380	A	G	0.5	0.511111	UTR3	-
chr19	4654381	A	G	0.256	0.75	UTR3	-
chr19	4654456	A	G	0.194	0.826087	UTR3	-
chr19	4654468	A	G	0.242	0.7875	UTR3	-
chr19	5909721	A	G	0.583	0.533333	UTR3	-
chr19	5909722	A	G	0.273	0.8	UTR3	-
chr19	5909723	A	G	0.385	0.6875	UTR3	-
chr19	5911238	A	G	0.5	0.571429	intronic	-
chr19	5911255	A	G	0.5	0.5	intronic	-
chr19	5911362	A	G	0.571	0.5	intronic	-
chr19	6379046	T	C	0.529	0.733333	UTR5	-
chr19	6747254	A	G	0.5	0.555556	intronic	-
chr19	9672943	T	C	0.2	0.8	UTR3	-
chr19	9672981	T	C	0.156	0.833333	UTR3	-
chr19	9757937	T	C	0.312	0.705882	UTR3	-
chr19	9757984	T	C	0.211	0.789474	UTR3	-
chr19	10462886	T	C	0.6	0.6	intronic	-
chr19	10462912	T	C	0.5	0.5	intronic	-
chr19	11256689	T	C	0.214	0.8	UTR3	-
chr19	11256725	T	C	0.184	0.815789	UTR3	-
chr19	11257392	T	C	0.133	0.860759	UTR3	-
chr19	11257644	T	C	0.205	0.804878	UTR3	-
chr19	11257704	T	C	0.288	0.716049	UTR3	-
chr19	11257717	T	C	0.286	0.722892	UTR3	-
chr19	11560427	A	G	0.3	0.592593	intronic	-
chr19	11560716	A	G	0.353	0.666667	intronic	-
chr19	11560763	A	G	0.31	0.6875	intronic	-
chr19	11560824	A	G	0.5	0.5	intronic	-
chr19	11561171	A	G	0.793	0.733333	intronic	-
chr19	11561186	A	G	0.257	0.8125	intronic	-
chr19	11561195	A	G	0.25	0.833333	intronic	-
chr19	11561207	A	G	0.304	0.701754	intronic	-
chr19	11561224	A	G	0.593	0.625	intronic	-
chr19	11945146	A	G	0.286	0.714286	UTR3	-
chr19	11945216	A	G	0.36	0.64	UTR3	-
chr19	11945631	A	G	0.2	0.810811	UTR3	-
chr19	11945632	A	G	0.259	0.740741	UTR3	-
chr19	12742426	A	G	0.312	0.6875	UTR3	-
chr19	13878243	A	G	0.5	0.5	intronic	-
chr19	13883381	A	G	0.8	0.608696	ncRNA_exonic	-
chr19	13883388	A	G	0.303	0.694444	ncRNA_exonic	-
chr19	13883431	A	G	0.286	0.733333	ncRNA_exonic	-
chr19	13883479	A	G	0.5	0.534884	ncRNA_intronic	-
chr19	13883521	A	G	0.511	0.510204	ncRNA_intronic	-
chr19	13883531	A	G	0.348	0.68	ncRNA_intronic	-
chr19	13883554	A	G	0.133	0.847826	ncRNA_intronic	-
chr19	13883892	A	G	0.379	0.606061	ncRNA_intronic	-
chr19	13884003	A	G	0.178	0.826087	ncRNA_intronic	-
chr19	13884020	A	G	0.163	0.844444	ncRNA_intronic	-
chr19	13884074	A	G	0.25	0.681818	ncRNA_exonic	-
chr19	13884084	A	G	0.35	0.590909	ncRNA_exonic	-
chr19	13884199	A	G	0.241	0.777778	ncRNA_exonic	-
chr19	13884346	A	G	0.364	0.643678	ncRNA_exonic	-
chr19	13884408	A	G	0.391	0.606061	ncRNA_exonic	-
chr19	13884418	A	G	0.677	0.68254	ncRNA_exonic	-
chr19	13884419	A	G	0.45	0.571429	ncRNA_exonic	-
chr19	13884572	A	G	0.348	0.679245	ncRNA_intronic	-
chr19	16661359	T	C	0.429	0.571429	UTR3	-
chr19	16661376	T	C	0.333	0.714286	UTR3	-
chr19	16661379	T	C	0.286	0.714286	UTR3	-
chr19	16661421	T	C	0.375	0.5	UTR3	-
chr19	16661486	T	C	0.25	0.545455	UTR3	-
chr19	16747552	T	C	0.583	0.583333	ncRNA_intronic	-
chr19	16966421	A	G	0.625	0.555556	UTR3	-
chr19	16966453	A	G	0.364	0.636364	UTR3	-
chr19	16966457	A	G	0.4	0.6	UTR3	-
chr19	16966487	A	G	0.5	0.7	UTR3	-
chr19	16967635	A	G	0.875	0.777778	intronic	-
chr19	17214617	A	G	0.8	0.666667	intronic	-
chr19	18044913	A	G	0.636	0.636364	intronic	-
chr19	18044924	A	G	0.8	0.8	intronic	-
chr19	18044957	A	G	0.7	0.7	intronic	-
chr19	18477329	A	G	0.571	0.666667	UTR3	-
chr19	18477337	A	G	0.375	0.625	UTR3	-
chr19	18478822	A	G	0.444	0.526316	UTR3	-
chr19	18478885	A	G	0.368	0.681818	UTR3	-
chr19	18669846	A	G	0.167	0.733333	ncRNA_exonic	-
chr19	18670944	A	G	0.429	0.625	ncRNA_intronic	-
chr19	18670954	A	G	0.6	0.555556	ncRNA_intronic	-
chr19	19288817	T	C	0.857	0.857143	intronic	-
chr19	19288830	T	C	0.667	0.666667	intronic	-
chr19	19289647	T	C	0.5	0.5	intronic	-
chr19	19289712	T	C	0.75	0.75	intronic	-
chr19	19289738	T	C	1	0.833333	intronic	-
chr19	19792304	A	G	0.308	0.692308	UTR3	-
chr19	19792305	A	G	0.308	0.692308	UTR3	-
chr19	19793780	A	G	0.167	0.692308	UTR3	-
chr19	19793781	A	G	0.538	0.5	UTR3	-
chr19	19897128	T	C	0.375	0.7	ncRNA_intronic	-
chr19	19897157	T	C	0.4	0.6	ncRNA_intronic	-
chr19	19897160	T	C	0.4	0.6	ncRNA_intronic	-
chr19	19903107	T	C	1	0.75	ncRNA_intronic	-
chr19	21372687	A	G	0.444	0.8	exonic	nonsynonymous SNV
chr19	21372769	A	G	0.286	0.714286	UTR3	-
chr19	33369096	T	C	0.5	0.5	UTR3	-
chr19	33369098	T	C	0.6	0.666667	UTR3	-
chr19	33461501	T	C	0.265	0.742857	UTR3	-
chr19	34961096	A	G	0.235	0.764706	UTR3	-
chr19	36260415	A	G	0.368	0.65	ncRNA_intronic	-
chr19	36260762	A	G	0.25	0.75	ncRNA_intronic	-
chr19	36261009	A	G	0.417	0.538462	ncRNA_intronic	-
chr19	36261168	A	G	0.364	0.75	ncRNA_intronic	-
chr19	36261208	A	G	0.444	0.578947	ncRNA_intronic	-
chr19	38896882	A	G	0.571	0.6	intronic	-
chr19	38896951	A	G	0.375	0.625	intronic	-
chr19	39120842	A	G	0.8	0.8	intronic	-
chr19	39981168	A	G	0.286	0.666667	UTR3	-
chr19	39981170	A	G	0.429	0.6	UTR3	-
chr19	39981291	A	G	0.529	0.529412	UTR3	-
chr19	39981292	A	G	0.867	0.8125	UTR3	-
chr19	39981298	A	G	1	0.727273	UTR3	-
chr19	39982341	A	G	0.4	0.6	downstream	-
chr19	39982619	A	G	0.194	0.823529	intergenic	-
chr19	44299546	T	C	0.333	0.666667	ncRNA_intronic	-
chr19	45167091	A	G	0.318	0.678571	ncRNA_intronic	-
chr19	45167121	A	G	0.333	0.689655	ncRNA_intronic	-
chr19	45167122	A	G	0.433	0.7	ncRNA_intronic	-
chr19	45168780	A	G	0.778	0.777778	ncRNA_exonic	-
chr19	45168781	A	G	0.556	0.555556	ncRNA_exonic	-
chr19	45897487	T	C	1	0.5	intronic	-
chr19	45897488	T	C	1	0.75	intronic	-
chr19	46052831	T	C	0.2	0.780488	UTR3	-
chr19	46053195	T	C	0.19	0.818182	UTR3	-
chr19	46053232	T	C	0.417	0.692308	UTR3	-
chr19	46053266	T	C	0.286	0.642857	UTR3	-
chr19	46053267	T	C	0.625	0.625	UTR3	-
chr19	46053316	T	C	0.312	0.6875	UTR3	-
chr19	46054357	T	C	0.167	0.825397	UTR3	-
chr19	46054421	T	C	0.182	0.828571	UTR3	-
chr19	46054503	T	C	0.152	0.857143	UTR3	-
chr19	48962700	A	G	0.556	0.555556	intronic	-
chr19	48962770	A	G	0.429	0.571429	intronic	-
chr19	48963165	A	G	1	0.714286	intronic	-
chr19	48963166	A	G	0.4	0.571429	intronic	-
chr19	48990430	T	C	0.833	0.833333	intronic	-
chr19	48990480	T	C	0.8	0.8	intronic	-
chr19	51305796	T	C	0.2	0.8	UTR5	-
chr19	51305854	T	C	0.4	0.571429	UTR5	-
chr19	53146244	T	C	0.333	0.666667	intronic	-
chr19	53146312	T	C	0.333	0.666667	intronic	-
chr19	53148203	T	C	0.444	0.555556	intronic	-
chr19	53148211	T	C	0.5	0.888889	intronic	-
chr19	53149278	T	C	0.714	0.714286	intronic	-
chr19	53149298	T	C	0.429	0.571429	intronic	-
chr19	53149550	T	C	0.75	0.6	intronic	-
chr19	53149553	T	C	0.429	0.5	intronic	-
chr19	53149707	T	C	0.455	0.545455	intronic	-
chr19	53150734	T	C	0.182	0.823529	intronic	-
chr19	53150780	T	C	0.333	0.68	intronic	-
chr19	53150794	T	C	0.297	0.538462	intronic	-
chr19	53150802	T	C	0.24	0.76	intronic	-
chr19	53206633	T	C	0.583	0.538462	UTR3	-
chr19	54706818	A	G	0.333	0.666667	intronic	-
chr19	55900533	A	G	0.409	0.583333	UTR3	-
chr19	57732115	A	G	0.444	0.6	UTR3	-
chr19	57816153	A	G	0.375	0.666667	ncRNA_exonic	-
chr19	57816287	A	G	0.9	0.9	ncRNA_exonic	-
chr19	57816297	A	G	0.3	0.7	ncRNA_exonic	-
chr19	57816924	A	G	0.391	0.615385	ncRNA_exonic	-
chr19	57817005	A	G	0.421	0.578947	ncRNA_exonic	-
chr19	57817016	A	G	0.579	0.578947	ncRNA_exonic	-
chr19	58354558	A	G	0.409	0.625	intronic	-
chr19	58355748	A	G	0.667	0.571429	UTR3	-
chr19	58355789	A	G	0.375	0.625	UTR3	-
chr19	58356393	A	G	0.2	0.8	UTR3	-
chr19	58356445	A	G	0.476	0.521739	UTR3	-
chr19	58357158	A	G	0.333	0.714286	UTR3	-
chr19	58365224	A	G	0.5	0.571429	intronic	-
chr19	58371749	A	G	0.219	0.78125	UTR3	-
chr19	58371872	A	G	0.176	0.823529	UTR3	-
chr19	58372048	A	G	0.429	0.555556	UTR3	-
chr19	58372069	A	G	0.375	0.631579	UTR3	-
chr19	58372723	A	G	0.449	0.557692	UTR3	-
chr19	58372747	A	G	0.222	0.769231	UTR3	-
chr19	58372752	A	G	0.346	0.672727	UTR3	-
chr19	58375321	A	G	0.8	0.545455	UTR3	-
chr19	58375631	A	G	0.286	0.727273	UTR3	-
chr19	58375707	A	G	0.828	0.827586	UTR3	-
chr19	58375736	A	G	0.359	0.625	UTR3	-
chr19	58375774	A	G	0.225	0.772727	UTR3	-
chr19	58808906	A	G	0.545	0.545455	UTR3	-
chr19	59095573	A	G	0.267	0.75	intergenic	-
chr2	27536717	T	C	0.857	0.857143	intronic	-
chr2	32534395	A	G	0.269	0.740741	UTR3	-
chr2	32535692	A	G	0.261	0.76	UTR3	-
chr2	32535747	A	G	0.211	0.8	UTR3	-
chr2	32535748	A	G	0.185	0.814815	UTR3	-
chr2	32535836	A	G	0.3	0.636364	UTR3	-
chr2	37329214	T	C	0.254	0.753846	UTR3	-
chr2	37329238	T	C	0.245	0.75	UTR3	-
chr2	37329283	T	C	0.271	0.745098	UTR3	-
chr2	37329307	T	C	0.4	0.622642	UTR3	-
chr2	37329347	T	C	0.186	0.829787	UTR3	-
chr2	37330431	T	C	0.308	0.642857	UTR3	-
chr2	37330436	T	C	0.462	0.571429	UTR3	-
chr2	37331119	T	C	0.333	0.666667	UTR3	-
chr2	37331171	T	C	0.833	0.833333	UTR3	-
chr2	37331614	T	C	0.231	0.785714	UTR3	-
chr2	37331645	T	C	0.2	0.8125	UTR3	-
chr2	39007632	A	G	0.625	0.625	intronic	-
chr2	39007633	A	G	0.375	0.625	intronic	-
chr2	39702112	A	G	0.235	0.8	ncRNA_intronic	-
chr2	39702115	A	G	0.176	0.777778	ncRNA_intronic	-
chr2	39702161	A	G	0.6	0.5	ncRNA_intronic	-
chr2	39702489	A	G	1	0.857143	ncRNA_intronic	-
chr2	39702503	A	G	0.333	0.714286	ncRNA_intronic	-
chr2	39704156	A	G	0.6	0.6	ncRNA_intronic	-
chr2	39704192	A	G	0.667	0.666667	ncRNA_intronic	-
chr2	39704366	A	G	0.583	0.5	ncRNA_intronic	-
chr2	39704371	A	G	0.308	0.714286	ncRNA_intronic	-
chr2	55524198	T	C	0.6	0.6	intronic	-
chr2	55524208	T	C	0.8	0.8	intronic	-
chr2	61276787	A	G	0.219	0.787879	UTR3	-
chr2	61276788	A	G	0.188	0.818182	UTR3	-
chr2	61276848	A	G	0.152	0.828571	UTR3	-
chr2	61277346	A	G	0.263	0.736842	UTR3	-
chr2	61277390	A	G	0.471	0.526316	UTR3	-
chr2	61277404	A	G	0.2	0.764706	UTR3	-
chr2	61277884	A	G	1	0.5	UTR3	-
chr2	61277938	A	G	0.222	0.7	UTR3	-
chr2	61317758	A	G	0.5	0.571429	intronic	-
chr2	61317785	A	G	1	0.5	intronic	-
chr2	61346954	A	G	0.8	0.8	ncRNA_intronic	-
chr2	61369151	T	C	0.444	0.555556	ncRNA_exonic	-
chr2	62063828	T	C	0.222	0.777778	intronic	-
chr2	62063867	T	C	0.556	0.545455	intronic	-
chr2	62064184	T	C	0.214	0.555556	intronic	-
chr2	62064249	T	C	0.133	0.777778	intronic	-
chr2	70886251	T	C	0.435	0.777778	UTR3	-
chr2	75894144	A	G	0.556	0.555556	intronic	-
chr2	75894154	A	G	0.556	0.555556	intronic	-
chr2	75895182	A	G	0.833	0.857143	intronic	-
chr2	75895233	A	G	0.833	0.75	intronic	-
chr2	75895234	A	G	0.667	0.625	intronic	-
chr2	85775198	T	C	0.889	0.888889	UTR3	-
chr2	85775236	T	C	0.8	0.8	UTR3	-
chr2	85776621	T	C	0.318	0.695652	UTR3	-
chr2	85776622	T	C	0.304	0.695652	UTR3	-
chr2	85776648	T	C	0.135	0.820513	UTR3	-
chr2	85836941	T	C	0.5	0.5	intronic	-
chr2	85836942	T	C	0.75	0.75	intronic	-
chr2	85836968	T	C	0.571	0.5	intronic	-
chr2	86249962	T	C	0.267	0.777778	UTR3	-
chr2	86250101	T	C	0.238	0.807692	UTR3	-
chr2	86251114	T	C	0.333	0.571429	UTR3	-
chr2	86252043	T	C	0.214	0.758621	UTR3	-
chr2	86252112	T	C	0.25	0.714286	UTR3	-
chr2	86252138	T	C	0.286	0.714286	UTR3	-
chr2	86252148	T	C	0.238	0.761905	UTR3	-
chr2	86252222	T	C	0.19	0.56	UTR3	-
chr2	91811564	T	C	0.833	0.857143	intergenic	-
chr2	91811568	T	C	0.714	0.714286	intergenic	-
chr2	95811833	T	C	0.4	0.6	intergenic	-
chr2	95811840	T	C	0.615	0.9	intergenic	-
chr2	99812336	A	G	0.462	0.545455	UTR3	-
chr2	99812414	A	G	0.225	0.755102	UTR3	-
chr2	99812464	A	G	0.215	0.783582	UTR3	-
chr2	99812808	A	G	0.138	0.852459	UTR3	-
chr2	99812817	A	G	0.209	0.795455	UTR3	-
chr2	99812843	A	G	0.71	0.71875	UTR3	-
chr2	99812857	A	G	0.333	0.657895	UTR3	-
chr2	99812897	A	G	0.735	0.732394	UTR3	-
chr2	99812978	A	G	0.222	0.783784	UTR3	-
chr2	99814181	A	G	0.414	0.666667	intronic	-
chr2	99814237	A	G	0.188	0.823529	intronic	-
chr2	101891387	T	C	0.19	0.809524	intergenic	-
chr2	114226849	A	G	0.214	0.785714	intronic	-
chr2	114466269	T	C	0.333	0.818182	intergenic	-
chr2	114466298	T	C	0.5	0.666667	intergenic	-
chr2	114467533	T	C	0.45	0.571429	intergenic	-
chr2	114467556	T	C	0.259	0.740741	intergenic	-
chr2	114467557	T	C	0.217	0.814815	intergenic	-
chr2	114467639	T	C	0.6	0.555556	intergenic	-
chr2	114468231	T	C	0.2	0.8125	intergenic	-
chr2	114468309	T	C	0.222	0.736842	intergenic	-
chr2	128601464	T	C	0.722	0.684211	UTR3	-
chr2	128602452	T	C	1	0.6	UTR3	-
chr2	128602462	T	C	1	0.818182	UTR3	-
chr2	128602500	T	C	0.231	0.818182	UTR3	-
chr2	128603078	T	C	0.333	0.666667	UTR3	-
chr2	128603114	T	C	0.556	0.5	UTR3	-
chr2	128603131	T	C	0.273	0.6	UTR3	-
chr2	128603150	T	C	0.545	0.6	UTR3	-
chr2	128603205	T	C	0.214	0.769231	UTR3	-
chr2	128603207	T	C	0.286	0.692308	UTR3	-
chr2	128603611	T	C	0.417	0.615385	UTR3	-
chr2	128951094	A	G	0.192	0.821429	UTR3	-
chr2	128951095	A	G	0.333	0.703704	UTR3	-
chr2	128951107	A	G	0.357	0.738095	UTR3	-
chr2	128951720	A	G	0.22	0.793103	UTR3	-
chr2	130915597	T	C	0.5	0.5	intronic	-
chr2	130915631	T	C	0.188	0.8125	intronic	-
chr2	130915669	T	C	0.538	0.5	intronic	-
chr2	130916022	T	C	0.188	0.8125	intronic	-
chr2	130916054	T	C	0.4	0.6	intronic	-
chr2	130916057	T	C	0.588	0.555556	intronic	-
chr2	130916058	T	C	0.647	0.666667	intronic	-
chr2	130916059	T	C	0.231	0.785714	intronic	-
chr2	130916653	T	C	1	0.833333	intronic	-
chr2	130916665	T	C	0.333	0.666667	intronic	-
chr2	132241099	T	C	0.6	0.6	downstream	-
chr2	132271396	A	G	0.5	0.636364	intergenic	-
chr2	132271397	A	G	0.286	0.6	intergenic	-
chr2	132271439	A	G	0.455	0.545455	intergenic	-
chr2	132271482	A	G	0.286	0.714286	intergenic	-
chr2	132271502	A	G	0.55	0.52381	intergenic	-
chr2	132271513	A	G	0.381	0.652174	intergenic	-
chr2	132271532	A	G	0.316	0.714286	intergenic	-
chr2	132272083	A	G	0.917	0.818182	intergenic	-
chr2	132272084	A	G	0.917	0.727273	intergenic	-
chr2	132272087	A	G	0.25	0.75	intergenic	-
chr2	132272103	A	G	0.333	0.727273	intergenic	-
chr2	132272119	A	G	0.727	0.75	intergenic	-
chr2	132272127	A	G	0.75	0.75	intergenic	-
chr2	132272543	A	G	0.692	0.689655	intergenic	-
chr2	152334054	A	G	0.2	0.761905	UTR3	-
chr2	152334058	A	G	0.188	0.823529	UTR3	-
chr2	152334279	A	G	0.5	0.5	UTR3	-
chr2	152334323	A	G	0.174	0.833333	UTR3	-
chr2	152334349	A	G	0.231	0.769231	UTR3	-
chr2	152334857	A	G	0.261	0.73913	UTR3	-
chr2	152334879	A	G	0.591	0.583333	UTR3	-
chr2	152334880	A	G	0.864	0.875	UTR3	-
chr2	152334893	A	G	0.55	0.5	UTR3	-
chr2	160625969	T	C	0.212	0.794118	UTR3	-
chr2	172178533	T	C	0.37	0.571429	UTR3	-
chr2	172178610	T	C	0.421	0.6	UTR3	-
chr2	172178679	T	C	0.6	0.636364	UTR3	-
chr2	172178680	T	C	0.4	0.636364	UTR3	-
chr2	179303595	A	G	0.364	0.769231	ncRNA_exonic	-
chr2	179303617	A	G	0.714	0.625	ncRNA_exonic	-
chr2	201774264	T	C	0.222	0.777778	UTR3	-
chr2	201774341	T	C	0.5	0.5	UTR3	-
chr2	201774393	T	C	0.833	0.833333	UTR3	-
chr2	201774685	T	C	1	0.818182	UTR3	-
chr2	201842323	T	C	0.238	0.727273	ncRNA_intronic	-
chr2	201842479	T	C	0.5	0.5	ncRNA_intronic	-
chr2	201842569	T	C	0.667	0.666667	ncRNA_intronic	-
chr2	201843295	T	C	0.7	0.666667	ncRNA_exonic	-
chr2	201843379	T	C	0.667	0.625	ncRNA_exonic	-
chr2	203332958	A	G	0.857	0.857143	intronic	-
chr2	203333018	A	G	0.6	0.6	intronic	-
chr2	203741640	T	C	0.3	0.7	UTR3	-
chr2	203741654	T	C	0.4	0.6	UTR3	-
chr2	206982257	T	C	0.769	0.785714	ncRNA_intronic	-
chr2	206982358	T	C	0.444	0.555556	ncRNA_intronic	-
chr2	206984232	T	C	0.714	0.75	ncRNA_intronic	-
chr2	206987142	T	C	0.444	0.615385	UTR3	-
chr2	206987638	T	C	0.5	0.636364	UTR3	-
chr2	206987725	T	C	0.244	0.727273	UTR3	-
chr2	208619479	A	G	0.444	0.6	UTR3	-
chr2	208619749	A	G	0.258	0.726027	UTR3	-
chr2	216236508	T	C	0.538	0.571429	intronic	-
chr2	217366515	A	G	0.333	0.655172	UTR3	-
chr2	217366541	A	G	0.222	0.736842	UTR3	-
chr2	217366580	A	G	0.875	0.888889	UTR3	-
chr2	217366897	A	G	0.273	0.75	UTR3	-
chr2	217366930	A	G	0.5	0.583333	UTR3	-
chr2	219121029	A	G	0.5	0.7	ncRNA_exonic	-
chr2	219517752	T	C	0.375	0.625	intronic	-
chr2	219517814	T	C	0.375	0.625	intronic	-
chr2	224618042	T	C	0.375	0.588235	intronic	-
chr2	224618056	T	C	0.375	0.647059	intronic	-
chr2	224618101	T	C	0.412	0.631579	intronic	-
chr2	224620372	T	C	0.462	0.571429	intronic	-
chr2	224620376	T	C	0.417	0.642857	intronic	-
chr2	224620412	T	C	0.615	0.529412	intronic	-
chr2	224620415	T	C	0.222	0.777778	intronic	-
chr2	224620424	T	C	0.733	0.705882	intronic	-
chr2	224620425	T	C	0.188	0.823529	intronic	-
chr20	3848158	A	G	0.189	0.521739	UTR3	-
chr20	3848163	A	G	0.208	0.769231	UTR3	-
chr20	3848168	A	G	0.269	0.730769	UTR3	-
chr20	3849403	A	G	0.462	0.538462	UTR3	-
chr20	3849488	A	G	0.4	0.625	UTR3	-
chr20	3850191	A	G	0.2	0.714286	UTR3	-
chr20	3850352	A	G	0.667	0.666667	UTR3	-
chr20	3850369	A	G	0.714	0.714286	UTR3	-
chr20	3851209	A	G	0.9	0.818182	UTR3	-
chr20	3852829	A	G	0.273	0.735294	UTR3	-
chr20	3852858	A	G	0.258	0.705882	UTR3	-
chr20	3852861	A	G	0.185	0.821429	UTR3	-
chr20	3852926	A	G	0.214	0.78125	UTR3	-
chr20	3853000	A	G	0.357	0.655172	UTR3	-
chr20	3853005	A	G	0.185	0.814815	UTR3	-
chr20	17589047	A	G	0.8	0.8	UTR3	-
chr20	17942985	T	C	0.7	0.7	intronic	-
chr20	17943051	T	C	0.308	0.692308	intronic	-
chr20	17943121	T	C	0.6	0.642857	intronic	-
chr20	17955946	A	G	0.2	0.727273	intronic	-
chr20	17956089	A	G	0.778	0.777778	intronic	-
chr20	17956115	A	G	0.625	0.555556	intronic	-
chr20	18469048	T	C	0.281	0.724138	UTR3	-
chr20	18469087	T	C	0.15	0.860465	UTR3	-
chr20	25391804	A	G	0.556	0.692308	intronic	-
chr20	25428294	A	G	0.178	0.822581	UTR3	-
chr20	25428588	A	G	0.143	0.826923	UTR3	-
chr20	25428646	A	G	0.238	0.777778	UTR3	-
chr20	32233834	A	G	0.273	0.75	UTR3	-
chr20	32233835	A	G	0.3	0.75	UTR3	-
chr20	32233910	A	G	0.667	0.555556	UTR3	-
chr20	32235273	A	G	0.25	0.75	UTR3	-
chr20	32250543	T	C	0.25	0.666667	intronic	-
chr20	32250580	T	C	0.857	0.857143	intronic	-
chr20	32862496	T	C	0.308	0.625	ncRNA_intronic	-
chr20	32862531	T	C	0.429	0.545455	ncRNA_intronic	-
chr20	32862535	T	C	0.571	0.545455	ncRNA_intronic	-
chr20	32862650	T	C	0.286	0.5	ncRNA_intronic	-
chr20	32862698	T	C	0.444	0.666667	ncRNA_intronic	-
chr20	32862750	T	C	0.364	0.666667	ncRNA_intronic	-
chr20	32863035	T	C	0.118	0.777778	ncRNA_intronic	-
chr20	32863036	T	C	0.353	0.722222	ncRNA_intronic	-
chr20	32863076	T	C	0.75	0.733333	ncRNA_intronic	-
chr20	32863546	T	C	0.462	0.571429	ncRNA_intronic	-
chr20	32863607	T	C	0.625	0.625	ncRNA_intronic	-
chr20	32863620	T	C	0.625	0.625	ncRNA_intronic	-
chr20	32863776	T	C	0.5	0.636364	ncRNA_intronic	-
chr20	32863783	T	C	0.286	0.666667	ncRNA_intronic	-
chr20	33075688	A	G	0.5	0.666667	intronic	-
chr20	35396749	T	C	0.857	0.777778	intronic	-
chr20	35396780	T	C	0.375	0.625	intronic	-
chr20	35409709	T	C	0.188	0.818182	UTR3	-
chr20	35409773	T	C	0.714	0.714286	UTR3	-
chr20	35409776	T	C	0.429	0.6	UTR3	-
chr20	35409817	T	C	0.438	0.5625	UTR3	-
chr20	35409826	T	C	0.214	0.555556	UTR3	-
chr20	35409827	T	C	0.231	0.785714	UTR3	-
chr20	35409887	T	C	0.357	0.666667	UTR3	-
chr20	35410369	T	C	0.31	0.703125	UTR3	-
chr20	35410378	T	C	0.196	0.803571	UTR3	-
chr20	35410379	T	C	0.309	0.696429	UTR3	-
chr20	35410405	T	C	0.333	0.666667	UTR3	-
chr20	35410409	T	C	0.25	0.755556	UTR3	-
chr20	35410515	T	C	0.3	0.74359	UTR3	-
chr20	35520977	T	C	0.172	0.831461	UTR3	-
chr20	36133369	T	C	0.314	0.666667	intergenic	-
chr20	36136390	T	C	0.875	0.793103	intergenic	-
chr20	36631501	T	C	0.278	0.736842	intronic	-
chr20	37037065	T	C	0.667	0.571429	ncRNA_intronic	-
chr20	42148251	A	G	0.429	0.571429	intronic	-
chr20	43706870	A	G	0.163	0.823529	UTR3	-
chr20	43706940	A	G	0.371	0.621212	UTR3	-
chr20	43706947	A	G	0.682	0.681159	UTR3	-
chr20	43706951	A	G	0.167	0.861111	UTR3	-
chr20	43707771	A	G	0.203	0.7875	UTR3	-
chr20	43707776	A	G	0.713	0.723577	UTR3	-
chr20	44468492	A	G	0.364	0.636364	intronic	-
chr20	44524313	A	G	0.3	0.7	intronic	-
chr20	48735362	T	C	0.455	0.5	UTR3	-
chr20	48735434	T	C	0.529	0.52381	UTR3	-
chr20	48739905	T	C	0.625	0.5	UTR3	-
chr20	49497071	A	G	0.615	0.615385	UTR3	-
chr20	49498297	A	G	0.429	0.8	UTR3	-
chr20	61565039	T	C	0.375	0.625	intronic	-
chr20	61565042	T	C	0.714	0.625	intronic	-
chr20	62512529	A	G	0.4	0.6	intronic	-
chr20	62512593	A	G	0.571	0.571429	intronic	-
chr20	62512594	A	G	0.75	0.714286	intronic	-
chr21	30436524	T	C	0.333	0.666667	intronic	-
chr21	30436536	T	C	0.286	0.714286	intronic	-
chr21	34634968	A	G	0.2	0.75	exonic	nonsynonymous SNV
chr21	34636384	A	G	0.833	0.857143	ncRNA_exonic	-
chr21	34637216	A	G	0.5	0.5	ncRNA_exonic	-
chr21	34637221	A	G	1	0.9	ncRNA_exonic	-
chr21	34637225	A	G	0.7	0.7	ncRNA_exonic	-
chr21	34729959	A	G	0.211	0.809524	UTR3	-
chr21	34729969	A	G	0.269	0.740741	UTR3	-
chr21	34729971	A	G	0.154	0.814815	UTR3	-
chr21	34964548	T	C	0.833	0.833333	intronic	-
chr21	34965113	T	C	0.556	0.5	intronic	-
chr21	37789499	A	G	0.222	0.789474	UTR3	-
chr21	37789515	A	G	0.222	0.777778	UTR3	-
chr21	37789659	A	G	0.5	0.7	UTR3	-
chr21	37789757	A	G	0.333	0.714286	UTR3	-
chr21	37789761	A	G	0.455	0.555556	UTR3	-
chr21	37789838	A	G	0.462	0.571429	UTR3	-
chr21	44263798	T	C	0.667	0.555556	intronic	-
chr21	44263800	T	C	0.833	0.666667	intronic	-
chr21	44265999	T	C	0.25	0.789474	intronic	-
chr21	44266025	T	C	0.273	0.727273	intronic	-
chr21	44266142	T	C	0.5	0.571429	intronic	-
chr21	44266159	T	C	0.286	0.571429	intronic	-
chr21	44266160	T	C	0.214	0.785714	intronic	-
chr21	44267101	T	C	0.25	0.75	intronic	-
chr21	44267102	T	C	0.375	0.666667	intronic	-
chr21	44267104	T	C	0.5	0.555556	intronic	-
chr21	44331297	A	G	0.467	0.5625	UTR3	-
chr21	47669202	A	G	0.5	0.5	ncRNA_intronic	-
chr22	18571431	A	G	0.158	0.809524	UTR3	-
chr22	18572597	A	G	0.533	0.5	UTR3	-
chr22	18572650	A	G	0.167	0.846154	UTR3	-
chr22	18572675	A	G	0.75	0.75	UTR3	-
chr22	20927091	A	G	0.333	0.666667	intronic	-
chr22	20927175	A	G	0.4	0.6	intronic	-
chr22	20927517	A	G	0.286	0.666667	intronic	-
chr22	20927529	A	G	0.8	0.8	intronic	-
chr22	23997025	T	C	0.333	0.571429	ncRNA_intronic	-
chr22	24570349	A	G	0.5	0.8	intronic	-
chr22	24969025	A	G	0.3	0.681818	intronic	-
chr22	24969629	A	G	0.22	0.777778	intronic	-
chr22	24969782	A	G	0.278	0.761364	intronic	-
chr22	24969800	A	G	0.172	0.829787	intronic	-
chr22	24970565	A	G	0.448	0.580645	intronic	-
chr22	24970609	A	G	0.417	0.583333	intronic	-
chr22	24970639	A	G	0.211	0.695652	intronic	-
chr22	24970643	A	G	0.4	0.608696	intronic	-
chr22	24970646	A	G	0.25	0.714286	intronic	-
chr22	24970675	A	G	0.355	0.657143	intronic	-
chr22	26121836	A	G	0.8	0.8	UTR3	-
chr22	26121837	A	G	0.6	0.6	UTR3	-
chr22	27114179	A	G	0.429	0.555556	ncRNA_exonic	-
chr22	29131678	T	C	0.222	0.7	intronic	-
chr22	29131748	T	C	0.667	0.714286	intronic	-
chr22	29131758	T	C	0.5	0.5	intronic	-
chr22	29131783	T	C	0.6	0.6	intronic	-
chr22	31056923	T	C	0.429	0.636364	intronic	-
chr22	31056985	T	C	0.222	0.588235	intronic	-
chr22	31058611	T	C	0.214	0.733333	UTR3	-
chr22	31058634	T	C	0.364	0.636364	UTR3	-
chr22	31058694	T	C	0.25	0.75	UTR3	-
chr22	31058759	T	C	0.235	0.764706	UTR3	-
chr22	31058785	T	C	0.769	0.769231	UTR3	-
chr22	31831552	A	G	0.5	0.714286	intergenic	-
chr22	36884489	T	C	0.308	0.619048	UTR3	-
chr22	36884726	T	C	0.5	0.555556	UTR3	-
chr22	36884816	T	C	0.462	0.538462	UTR3	-
chr22	36884865	T	C	0.4	0.625	UTR3	-
chr22	38008210	A	G	0.5	0.555556	intronic	-
chr22	38008268	A	G	0.333	0.666667	intronic	-
chr22	38008288	A	G	0.857	0.857143	intronic	-
chr22	38286426	A	G	0.667	0.666667	ncRNA_exonic	-
chr22	38340679	A	G	0.4	0.6	ncRNA_exonic	-
chr22	38340746	A	G	0.267	0.6875	ncRNA_exonic	-
chr22	38340750	A	G	0.267	0.764706	ncRNA_exonic	-
chr22	38340786	A	G	0.6	0.6	ncRNA_exonic	-
chr22	38340799	A	G	0.357	0.666667	ncRNA_exonic	-
chr22	38344401	A	G	0.353	0.638889	ncRNA_exonic	-
chr22	39449072	A	G	0.25	0.72	UTR3	-
chr22	39449121	A	G	0.447	0.581395	UTR3	-
chr22	39449210	A	G	0.237	0.74359	UTR3	-
chr22	41326593	A	G	0.824	0.769231	UTR3	-
chr22	41326703	A	G	0.235	0.75	UTR3	-
chr22	41326825	A	G	0.364	0.666667	UTR3	-
chr22	41327456	A	G	0.25	0.681818	UTR3	-
chr22	41327460	A	G	0.409	0.590909	UTR3	-
chr22	41327527	A	G	0.25	0.666667	UTR3	-
chr22	41327536	A	G	0.583	0.538462	UTR3	-
chr22	41327591	A	G	0.444	0.555556	UTR3	-
chr22	41327595	A	G	0.467	0.529412	UTR3	-
chr22	41327597	A	G	0.4	0.625	UTR3	-
chr22	41327611	A	G	0.357	0.631579	UTR3	-
chr22	43223937	T	C	1	0.875	intronic	-
chr22	44343118	A	G	0.348	0.625	UTR3	-
chr22	44343119	A	G	0.364	0.625	UTR3	-
chr22	44345412	A	G	0.375	0.588235	intergenic	-
chr22	44345415	A	G	0.294	0.684211	intergenic	-
chr22	44345742	A	G	0.5	0.538462	intergenic	-
chr22	44345805	A	G	0.625	0.555556	intergenic	-
chr22	44346105	A	G	0.176	0.823529	intergenic	-
chr22	44346516	A	G	0.357	0.615385	intergenic	-
chr22	44346545	A	G	0.25	0.75	intergenic	-
chr22	44346981	A	G	0.2	0.9	intergenic	-
chr22	44347050	A	G	0.571	0.571429	intergenic	-
chr22	44347068	A	G	0.5	0.666667	intergenic	-
chr22	44347069	A	G	0.667	0.666667	intergenic	-
chr22	45251743	A	G	0.9	0.916667	intronic	-
chr22	45251744	A	G	0.429	0.571429	intronic	-
chr22	45251813	A	G	0.538	0.538462	intronic	-
chr22	45251828	A	G	0.455	0.545455	intronic	-
chr22	45251839	A	G	0.3	0.7	intronic	-
chr22	45251842	A	G	0.444	0.6	intronic	-
chr22	45255137	A	G	0.3	0.727273	intronic	-
chr22	45255327	A	G	0.333	0.705882	intronic	-
chr22	45736867	A	G	0.273	0.73913	UTR3	-
chr22	51062637	T	C	0.714	0.625	downstream	-
chr22	51062664	T	C	0.375	0.625	downstream	-
chr3	10038997	A	G	0.5	0.571429	intergenic	-
chr3	10192747	A	G	0.346	0.678571	UTR3	-
chr3	10193873	A	G	0.143	0.852941	UTR3	-
chr3	15114359	T	C	0.286	0.714286	UTR3	-
chr3	15114401	T	C	0.421	0.619048	UTR3	-
chr3	15452260	T	C	0.333	0.666667	intronic	-
chr3	15452554	T	C	0.833	0.714286	UTR3	-
chr3	38458311	A	G	0.6	0.6	intergenic	-
chr3	38458364	A	G	0.5	0.5	intergenic	-
chr3	40504074	A	G	0.667	0.5	UTR3	-
chr3	40504135	A	G	0.571	0.545455	UTR3	-
chr3	40505535	A	G	0.261	0.75	UTR3	-
chr3	40505561	A	G	0.167	0.842105	UTR3	-
chr3	40505597	A	G	0.278	0.722222	UTR3	-
chr3	40505598	A	G	0.333	0.666667	UTR3	-
chr3	40505660	A	G	0.308	0.692308	UTR3	-
chr3	40505662	A	G	0.385	0.615385	UTR3	-
chr3	40578831	A	G	0.226	0.785714	UTR3	-
chr3	40578843	A	G	0.204	0.796296	UTR3	-
chr3	40578879	A	G	0.211	0.8	UTR3	-
chr3	40578931	A	G	0.417	0.594595	UTR3	-
chr3	40578932	A	G	0.324	0.675676	UTR3	-
chr3	40578933	A	G	0.342	0.657895	UTR3	-
chr3	40578934	A	G	0.417	0.594595	UTR3	-
chr3	40578935	A	G	0.359	0.641026	UTR3	-
chr3	40578939	A	G	0.949	0.767442	UTR3	-
chr3	40578940	A	G	0.474	0.55	UTR3	-
chr3	40578941	A	G	0.225	0.756098	UTR3	-
chr3	40578942	A	G	0.281	0.727273	UTR3	-
chr3	40578997	A	G	0.302	0.711111	UTR3	-
chr3	42629444	A	G	0.5	0.6	intronic	-
chr3	42629445	A	G	0.6	0.6	intronic	-
chr3	42629454	A	G	0.333	0.7	intronic	-
chr3	44790773	T	C	0.172	0.806452	UTR3	-
chr3	44790781	T	C	0.405	0.758621	UTR3	-
chr3	44791351	T	C	0.326	0.636364	UTR3	-
chr3	44791397	T	C	0.256	0.731707	UTR3	-
chr3	45721836	A	G	0.462	0.555556	ncRNA_intronic	-
chr3	45721860	A	G	0.379	0.62069	ncRNA_intronic	-
chr3	45721869	A	G	0.292	0.72	ncRNA_intronic	-
chr3	45721874	A	G	0.5	0.521739	ncRNA_intronic	-
chr3	45721891	A	G	0.357	0.655172	ncRNA_intronic	-
chr3	45721917	A	G	0.29	0.638889	ncRNA_intronic	-
chr3	45721922	A	G	0.816	0.829268	ncRNA_intronic	-
chr3	45721934	A	G	0.261	0.755102	ncRNA_intronic	-
chr3	45721990	A	G	0.357	0.642857	ncRNA_intronic	-
chr3	45721992	A	G	0.381	0.613636	ncRNA_intronic	-
chr3	45722043	A	G	0.256	0.735632	ncRNA_intronic	-
chr3	45722047	A	G	0.321	0.686047	ncRNA_intronic	-
chr3	45722100	A	G	0.468	0.522388	ncRNA_intronic	-
chr3	45722287	A	G	0.257	0.736842	ncRNA_intronic	-
chr3	45722300	A	G	0.189	0.810811	ncRNA_intronic	-
chr3	45722381	A	G	0.393	0.607143	ncRNA_intronic	-
chr3	45722408	A	G	0.476	0.5	ncRNA_intronic	-
chr3	45722422	A	G	0.565	0.541667	ncRNA_intronic	-
chr3	45722423	A	G	0.364	0.666667	ncRNA_intronic	-
chr3	45722430	A	G	0.429	0.521739	ncRNA_intronic	-
chr3	45722434	A	G	0.389	0.636364	ncRNA_intronic	-
chr3	48787042	T	C	0.25	0.744681	UTR3	-
chr3	48787118	T	C	0.16	0.846154	UTR3	-
chr3	48787674	T	C	0.364	0.636364	UTR3	-
chr3	48787684	T	C	0.8	0.8	UTR3	-
chr3	48787856	T	C	0.281	0.684211	UTR3	-
chr3	49359065	T	C	1	0.833333	intronic	-
chr3	49931464	T	C	0.5	0.571429	intronic	-
chr3	49931536	T	C	0.375	0.625	intronic	-
chr3	50149654	A	G	0.333	0.666667	intronic	-
chr3	50149702	A	G	0.667	0.5	intronic	-
chr3	50149793	A	G	0.583	0.888889	intronic	-
chr3	50150360	A	G	0.286	0.714286	intronic	-
chr3	50150382	A	G	0.429	0.666667	intronic	-
chr3	50150389	A	G	0.267	0.733333	intronic	-
chr3	50150487	A	G	0.2	0.736842	intronic	-
chr3	50370026	T	C	0.467	0.5625	intronic	-
chr3	50370101	T	C	0.444	0.555556	intronic	-
chr3	50370275	T	C	0.4	0.6	intronic	-
chr3	52448969	A	G	0.167	0.703704	intronic	-
chr3	52449261	A	G	0.316	0.647059	intronic	-
chr3	52449313	A	G	0.227	0.782609	intronic	-
chr3	57306834	A	G	0.177	0.831325	UTR3	-
chr3	57550977	A	G	0.273	0.75	UTR3	-
chr3	93778892	T	C	0.429	0.6	UTR3	-
chr3	93778900	T	C	0.167	0.692308	UTR3	-
chr3	93846809	A	G	0.222	0.777778	UTR3	-
chr3	93846810	A	G	0.375	0.666667	UTR3	-
chr3	93846887	A	G	0.6	0.571429	UTR3	-
chr3	113436175	T	C	0.188	0.8125	UTR3	-
chr3	121552036	T	C	0.444	0.555556	intronic	-
chr3	121552736	T	C	0.286	0.714286	intronic	-
chr3	121552737	T	C	0.455	0.714286	intronic	-
chr3	121552759	T	C	1	0.933333	intronic	-
chr3	121552773	T	C	0.4	0.5625	intronic	-
chr3	121552775	T	C	0.286	0.6875	intronic	-
chr3	121552776	T	C	0.429	0.625	intronic	-
chr3	141667149	T	C	0.6	0.857143	UTR3	-
chr3	141668868	T	C	0.667	0.8	UTR3	-
chr3	141668921	T	C	0.5	0.5	UTR3	-
chr3	141668922	T	C	0.667	0.666667	UTR3	-
chr3	141668938	T	C	0.667	0.666667	UTR3	-
chr3	141880909	T	C	0.25	0.8	UTR3	-
chr3	141880921	T	C	0.462	0.571429	UTR3	-
chr3	141882672	T	C	0.667	0.692308	UTR3	-
chr3	141903562	T	C	1	0.909091	intronic	-
chr3	141903566	T	C	0.667	0.545455	intronic	-
chr3	141904043	T	C	0.5	0.555556	intronic	-
chr3	155660764	A	G	0.24	0.769231	UTR3	-
chr3	155660765	A	G	0.5	0.514286	UTR3	-
chr3	155660810	A	G	0.515	0.529412	UTR3	-
chr3	155660833	A	G	0.2	0.8	UTR3	-
chr3	155660834	A	G	0.267	0.733333	UTR3	-
chr3	155660873	A	G	0.292	0.72	UTR3	-
chr3	155660899	A	G	0.8	0.774194	UTR3	-
chr3	155660900	A	G	0.533	0.533333	UTR3	-
chr3	155660905	A	G	0.214	0.806452	UTR3	-
chr3	156258273	T	C	0.897	0.903226	UTR3	-
chr3	156258283	T	C	0.5	0.5	UTR3	-
chr3	156258319	T	C	0.488	0.510638	UTR3	-
chr3	156258389	T	C	0.567	0.5625	UTR3	-
chr3	156258393	T	C	0.483	0.533333	UTR3	-
chr3	179115627	T	C	0.872	0.858333	ncRNA_exonic	-
chr3	179115630	T	C	0.191	0.809917	ncRNA_exonic	-
chr3	179115695	T	C	0.238	0.76699	ncRNA_exonic	-
chr3	179115696	T	C	0.263	0.731959	ncRNA_exonic	-
chr3	179115698	T	C	0.393	0.617021	ncRNA_exonic	-
chr3	179115701	T	C	0.753	0.75	ncRNA_exonic	-
chr3	194342714	T	C	0.75	0.8	intronic	-
chr3	194370156	T	C	0.333	0.666667	intronic	-
chr3	194370167	T	C	0.75	0.75	intronic	-
chr3	196046308	T	C	0.333	0.666667	ncRNA_intronic	-
chr3	196046801	T	C	0.8	0.8	exonic	nonsynonymous SNV
chr3	196049468	T	C	0.231	0.785714	ncRNA_intronic	-
chr3	196050040	T	C	0.318	0.681818	ncRNA_intronic	-
chr3	196050041	T	C	0.364	0.636364	ncRNA_intronic	-
chr3	196050073	T	C	0.333	0.666667	ncRNA_intronic	-
chr3	196050075	T	C	0.381	0.619048	ncRNA_intronic	-
chr3	196050221	T	C	0.45	0.75	ncRNA_intronic	-
chr3	196080600	T	C	0.476	0.52381	UTR3	-
chr3	196080624	T	C	0.421	0.578947	UTR3	-
chr3	197339633	T	C	0.818	0.866667	intergenic	-
chr3	197612393	A	G	0.333	0.741935	UTR3	-
chr3	197612402	A	G	0.182	0.592593	UTR3	-
chr4	772527	T	C	0.231	0.769231	ncRNA_intronic	-
chr4	772528	T	C	0.25	0.769231	ncRNA_intronic	-
chr4	772568	T	C	0.467	0.533333	ncRNA_intronic	-
chr4	2233214	T	C	0.375	0.625	UTR3	-
chr4	2233243	T	C	0.429	0.571429	UTR3	-
chr4	2841320	A	G	0.385	0.666667	UTR3	-
chr4	2841352	A	G	1	0.882353	UTR3	-
chr4	2841360	A	G	0.667	0.636364	UTR3	-
chr4	2841388	A	G	0.667	0.7	UTR3	-
chr4	2841396	A	G	0.455	0.5	UTR3	-
chr4	2841398	A	G	0.3	0.7	UTR3	-
chr4	2841421	A	G	0.375	0.7	UTR3	-
chr4	2841434	A	G	0.2	0.6	UTR3	-
chr4	2841456	A	G	0.625	0.545455	UTR3	-
chr4	2841837	A	G	0.8	0.8	UTR3	-
chr4	2841841	A	G	0.75	0.8	UTR3	-
chr4	2841845	A	G	0.75	0.8	UTR3	-
chr4	17802819	T	C	0.308	0.733333	UTR3	-
chr4	17802824	T	C	0.533	0.533333	UTR3	-
chr4	17802827	T	C	0.3	0.6	UTR3	-
chr4	17802848	T	C	0.375	0.714286	UTR3	-
chr4	17802889	T	C	0.5	0.5	UTR3	-
chr4	17802930	T	C	0.571	0.533333	UTR3	-
chr4	17802934	T	C	0.455	0.545455	UTR3	-
chr4	17802976	T	C	0.167	0.84	UTR3	-
chr4	17802979	T	C	0.542	0.5	UTR3	-
chr4	17803009	T	C	0.212	0.787879	UTR3	-
chr4	17803019	T	C	0.571	0.571429	UTR3	-
chr4	17803537	T	C	1	0.8125	UTR3	-
chr4	17803559	T	C	1	0.9	UTR3	-
chr4	17803562	T	C	0.308	0.714286	UTR3	-
chr4	17803604	T	C	0.333	0.666667	UTR3	-
chr4	17804740	T	C	0.239	0.770833	UTR3	-
chr4	17804852	T	C	0.208	0.791667	UTR3	-
chr4	57327082	A	G	0.142	0.860606	UTR3	-
chr4	70622163	T	C	1	0.833333	intronic	-
chr4	73922743	T	C	0.235	0.777778	UTR3	-
chr4	73922978	T	C	0.727	0.727273	UTR3	-
chr4	100801747	T	C	0.333	0.666667	UTR3	-
chr4	109544693	A	G	0.667	0.714286	intronic	-
chr4	109544695	A	G	0.833	0.857143	intronic	-
chr4	119635931	A	G	0.4	0.636364	UTR3	-
chr4	124237067	A	G	0.545	0.7	UTR3	-
chr4	124237075	A	G	0.455	0.6	UTR3	-
chr4	128756655	A	G	0.333	0.727273	UTR3	-
chr4	128756656	A	G	0.5	0.545455	UTR3	-
chr4	128756738	A	G	0.294	0.705882	UTR3	-
chr4	128756790	A	G	0.25	0.666667	UTR3	-
chr4	128757005	A	G	0.25	0.777778	UTR3	-
chr4	128757057	A	G	0.333	0.6875	UTR3	-
chr4	128757116	A	G	0.238	0.761905	UTR3	-
chr4	128757155	A	G	0.211	0.8	UTR3	-
chr4	128760470	A	G	0.188	0.8125	UTR3	-
chr4	128761255	A	G	0.231	0.741935	UTR3	-
chr4	128761256	A	G	0.192	0.741935	UTR3	-
chr4	128958703	A	G	0.667	0.6	UTR3	-
chr4	129420706	A	G	0.4	0.545455	ncRNA_intronic	-
chr4	129420707	A	G	0.833	0.727273	ncRNA_intronic	-
chr4	129420772	A	G	0.3	0.636364	ncRNA_intronic	-
chr4	129423342	A	G	0.8	0.8	ncRNA_intronic	-
chr4	129425831	A	G	0.5	0.571429	ncRNA_intronic	-
chr4	129425877	A	G	0.5	0.5	ncRNA_intronic	-
chr4	129431963	A	G	0.2	0.8	ncRNA_intronic	-
chr4	129432062	A	G	0.417	0.631579	ncRNA_intronic	-
chr4	153544056	T	C	0.381	0.636364	UTR3	-
chr4	153544061	T	C	0.35	0.65	UTR3	-
chr4	153544133	T	C	0.579	0.6	UTR3	-
chr4	153544137	T	C	0.529	0.529412	UTR3	-
chr4	153544140	T	C	0.333	0.6875	UTR3	-
chr4	153544181	T	C	0.417	0.615385	UTR3	-
chr4	153544182	T	C	0.364	0.714286	UTR3	-
chr4	153544206	T	C	0.429	0.653846	UTR3	-
chr4	153544835	T	C	0.48	0.535714	UTR3	-
chr4	153544839	T	C	0.318	0.681818	UTR3	-
chr4	153544922	T	C	0.435	0.565217	UTR3	-
chr4	153544925	T	C	0.35	0.695652	UTR3	-
chr4	153544926	T	C	0.591	0.565217	UTR3	-
chr4	153544977	T	C	0.6	0.636364	UTR3	-
chr4	153898290	A	G	0.333	0.636364	UTR3	-
chr4	153898353	A	G	0.455	0.545455	UTR3	-
chr4	153898397	A	G	0.222	0.769231	UTR3	-
chr4	153898402	A	G	0.333	0.666667	UTR3	-
chr4	153898469	A	G	0.267	0.733333	UTR3	-
chr4	165996685	T	C	0.667	0.615385	UTR3	-
chr4	165996789	T	C	0.5	0.571429	UTR3	-
chr4	185597360	A	G	0.364	0.666667	intronic	-
chr4	185619639	T	C	0.333	0.666667	intronic	-
chr4	185619742	T	C	0.615	0.615385	intronic	-
chr4	185619743	T	C	0.385	0.615385	intronic	-
chr4	185619749	T	C	0.25	0.692308	intronic	-
chr4	185619807	T	C	0.667	0.666667	intronic	-
chr4	185621010	T	C	0.273	0.727273	intronic	-
chr5	16665095	T	C	0.3	0.636364	UTR3	-
chr5	16665144	T	C	0.3	0.75	UTR3	-
chr5	16665146	T	C	0.7	0.666667	UTR3	-
chr5	16665188	T	C	0.333	0.625	UTR3	-
chr5	16665190	T	C	0.4	0.625	UTR3	-
chr5	34906162	T	C	0.222	0.678571	UTR3	-
chr5	34906334	T	C	0.429	0.772727	UTR3	-
chr5	34906335	T	C	0.238	0.761905	UTR3	-
chr5	34906547	T	C	0.182	0.791667	UTR3	-
chr5	34906737	T	C	0.333	0.666667	UTR3	-
chr5	34906738	T	C	0.333	0.708333	UTR3	-
chr5	34953000	A	G	0.231	0.785714	intronic	-
chr5	34953075	A	G	0.571	0.6	intronic	-
chr5	34953505	A	G	0.875	0.555556	intronic	-
chr5	34953578	A	G	1	0.538462	intronic	-
chr5	37290467	T	C	0.905	0.891304	UTR3	-
chr5	37290492	T	C	0.409	0.6	UTR3	-
chr5	37290493	T	C	0.372	0.622222	UTR3	-
chr5	37290566	T	C	0.897	0.923077	UTR3	-
chr5	37291386	T	C	0.167	0.833333	UTR3	-
chr5	37291446	T	C	0.5	0.583333	UTR3	-
chr5	37291472	T	C	0.3	0.5	UTR3	-
chr5	40829903	T	C	0.174	0.833333	UTR3	-
chr5	40830052	T	C	0.238	0.772727	UTR3	-
chr5	40830064	T	C	0.167	0.8	UTR3	-
chr5	43378951	T	C	0.5	0.5	downstream	-
chr5	43378980	T	C	0.5	0.5	downstream	-
chr5	43381613	T	C	0.286	0.764706	UTR3	-
chr5	44816583	A	G	0.25	0.8	downstream	-
chr5	64964626	T	C	0.32	0.68	UTR3	-
chr5	64964702	T	C	0.3	0.71875	UTR3	-
chr5	64964718	T	C	0.697	0.694444	UTR3	-
chr5	68577791	T	C	0.75	0.722222	UTR3	-
chr5	68577815	T	C	0.357	0.6	UTR3	-
chr5	68888660	A	G	0.25	0.75	UTR3	-
chr5	70859646	A	G	0.4	0.625	intronic	-
chr5	74889408	A	G	0.667	0.5	intronic	-
chr5	77655342	T	C	0.174	0.833333	ncRNA_exonic	-
chr5	90605915	T	C	0.235	0.764706	ncRNA_intronic	-
chr5	114542402	T	C	0.294	0.705882	UTR3	-
chr5	114542413	T	C	0.615	0.615385	UTR3	-
chr5	114542421	T	C	0.938	0.941176	UTR3	-
chr5	114542424	T	C	0.688	0.647059	UTR3	-
chr5	114542448	T	C	0.35	0.65	UTR3	-
chr5	118174668	T	C	0.808	0.814815	UTR3	-
chr5	118174733	T	C	0.769	0.785714	UTR3	-
chr5	118174735	T	C	0.923	0.928571	UTR3	-
chr5	118174745	T	C	0.308	0.692308	UTR3	-
chr5	118175214	T	C	0.4	0.5	UTR3	-
chr5	121362874	A	G	0.393	0.6	UTR3	-
chr5	121362875	A	G	0.345	0.65	UTR3	-
chr5	125961166	A	G	0.281	0.704918	UTR3	-
chr5	125961168	A	G	0.18	0.828125	UTR3	-
chr5	130495621	T	C	1	0.8	intronic	-
chr5	130495647	T	C	0.5	0.5	intronic	-
chr5	130495683	T	C	0.6	0.6	intronic	-
chr5	130495835	T	C	0.636	0.636364	intronic	-
chr5	130536748	A	G	0.294	0.666667	UTR3	-
chr5	130536754	A	G	0.194	0.78125	UTR3	-
chr5	130536755	A	G	0.233	0.75	UTR3	-
chr5	130536842	A	G	0.25	0.777778	UTR3	-
chr5	130536845	A	G	0.2	0.823529	UTR3	-
chr5	130536868	A	G	0.273	0.75	UTR3	-
chr5	130536886	A	G	0.222	0.789474	UTR3	-
chr5	130537155	A	G	0.189	0.810811	UTR3	-
chr5	130537220	A	G	0.256	0.767442	UTR3	-
chr5	130537224	A	G	0.268	0.738095	UTR3	-
chr5	130537292	A	G	0.846	0.846154	UTR3	-
chr5	130537357	A	G	0.295	0.688889	UTR3	-
chr5	130537387	A	G	0.217	0.791667	UTR3	-
chr5	130537656	A	G	0.273	0.583333	UTR3	-
chr5	130537661	A	G	0.8	0.75	UTR3	-
chr5	130537666	A	G	0.583	0.583333	UTR3	-
chr5	130537710	A	G	0.7	0.7	UTR3	-
chr5	130537711	A	G	0.7	0.7	UTR3	-
chr5	130537736	A	G	0.6	0.6	UTR3	-
chr5	130537779	A	G	0.375	0.666667	UTR3	-
chr5	130537789	A	G	0.25	0.714286	UTR3	-
chr5	130537801	A	G	0.182	0.8	UTR3	-
chr5	130537968	A	G	0.158	0.818182	UTR3	-
chr5	130538066	A	G	0.333	0.666667	UTR3	-
chr5	130538067	A	G	0.5	0.5	UTR3	-
chr5	130538072	A	G	0.318	0.76	UTR3	-
chr5	130538136	A	G	0.267	0.733333	UTR3	-
chr5	130538137	A	G	0.286	0.733333	UTR3	-
chr5	130538305	A	G	0.316	0.684211	UTR3	-
chr5	130538309	A	G	0.471	0.55	UTR3	-
chr5	130538338	A	G	0.471	0.552632	UTR3	-
chr5	130539835	A	G	0.186	0.826667	UTR3	-
chr5	131698854	T	C	0.545	0.545455	ncRNA_intronic	-
chr5	131698860	T	C	0.182	0.666667	ncRNA_intronic	-
chr5	131698921	T	C	0.333	0.6	ncRNA_intronic	-
chr5	133654279	T	C	1	0.8	ncRNA_intronic	-
chr5	134079972	A	G	0.2	0.75	intronic	-
chr5	138618538	A	G	0.757	0.731707	ncRNA_exonic	-
chr5	138618620	A	G	0.25	0.755556	ncRNA_exonic	-
chr5	138620217	A	G	0.233	0.766667	intronic	-
chr5	138620225	A	G	0.643	0.62069	intronic	-
chr5	145137359	T	C	0.375	0.727273	intergenic	-
chr5	145511750	T	C	0.4	0.571429	intronic	-
chr5	145511789	T	C	0.875	0.875	intronic	-
chr5	145511822	T	C	0.429	0.571429	intronic	-
chr5	145524742	T	C	0.8	0.6	intronic	-
[truncated: 447 more rows]
