# Supplementary material for: Genome-wide identification and analysis of A-to-I RNA editing events in the malignantly transformed cell lines from bronchial epithelial cell line induced by α-particles radiation
Source: PLoS One. 2019 Jun 3;14(6):e0213047. doi: 10.1371/journal.pone.0213047 (PMC6546236; doi:10.1371/journal.pone.0213047)
Supplement: S3 Table — (XLSX) [file pone.0213047.s003.xlsx]

## Sheet: Sheet1
Differentially expression genes between BERP35T1 and BEP2D
gene	value_1	value_2	log2(fold_change)	p_value
FUCA2	9.83708	1.14598	-3.10165	5e-05
ENPP4	0	1.50324	inf	5e-05
CYP51A1	82.9119	29.6426	-1.48391	5e-05
CD99	39.4909	20.5474	-0.942563	5e-05
HS3ST1	0.837943	0.15773	-2.4094	0.0055
SNX11	10.1394	14.5859	0.524612	0.0023
KLHL13	2.57646	0.985471	-1.3865	5e-05
CYP26B1	27.2205	12.3655	-1.13837	0.0006
SARM1	0.174974	6.31316	5.17315	0.00055
CAMKK1	2.1388	4.04265	0.918498	0.0003
HSPB6	0.503578	1.42934	1.50506	0.0002
SLC25A13	9.46791	5.86522	-0.690861	0.01225
DVL2	12.1271	19.2656	0.667796	0.00025
SKAP2	15.2354	11.2456	-0.438065	0.00625
HOXA11	1.61745	0.188812	-3.09869	5e-05
FAM214B	10.2833	6.05948	-0.763041	5e-05
PRKAR2B	1.03623	0.288499	-1.8447	5e-05
CREBBP	10.6358	15.3008	0.52468	0.01775
RHBDD2	32.4754	49.6125	0.611354	0.00245
FBXL3	19.4328	27.4017	0.495773	0.01235
PDK2	3.38914	11.4991	1.76253	5e-05
ITGA3	139.371	219.177	0.653169	0.00355
ZFX	5.70471	10.4385	0.871691	5e-05
ITGA2B	1.13894	0.100374	-3.50423	0.0001
GDE1	45.1478	67.2065	0.573947	0.00485
TMEM98	5.08418	0.402798	-3.65789	5e-05
AP2B1	88.608	36.8167	-1.26708	5e-05
MAP3K9	9.95869	4.39088	-1.18145	5e-05
BAIAP2L1	22.2453	9.88421	-1.17031	0.01525
JHDM1D	1.19659	2.68941	1.16836	0.0001
ALDH3B1	4.14657	16.5668	1.99831	5e-05
TTC22	0.729831	0	#NAME?	5e-05
TBXA2R	0.60287	0	#NAME?	5e-05
IFRD1	10.3619	25.8634	1.31962	5e-05
VPS41	5.24507	8.53297	0.702087	0.0007
ARHGAP44	0.970433	3.10767	1.67913	0.00075
ELAC2	6.27632	4.15643	-0.594573	0.00685
ADIPOR2	88.0224	62.4959	-0.494108	0.00175
CDKL3	0.427148	3.42571	3.0036	0.01665
MARK4	5.06364	9.80205	0.952909	0.00245
PIGQ	22.6965	32.3939	0.513254	0.00715
TEAD3	11.5659	16.428	0.506273	0.00725
MYLIP	3.34549	7.37439	1.14031	5e-05
JARID2	11.0685	4.15168	-1.41469	5e-05
NADK	18.745	32.1694	0.779187	5e-05
CYTH3	16.5914	70.6076	2.08939	5e-05
ADAM22	0.527734	4.80239	3.18587	5e-05
SYPL1	84.7203	62.7867	-0.432249	0.00615
CYB561	33.2371	13.1395	-1.33888	5e-05
SPAG9	16.2949	27.6338	0.762018	0.00705
CELSR3	11.2253	17.269	0.621433	0.00255
MGST1	141.23	55.2053	-1.35517	0.01065
NFIX	5.46699	16.4045	1.58528	5e-05
ST3GAL1	15.0133	3.57826	-2.06892	5e-05
IL32	13.1026	4.37501	-1.5825	5e-05
PKD1	10.3875	19.8788	0.936379	0.00815
MAPK8IP2	0.679349	0.117331	-2.53357	0.0112
MED24	69.347	18.75	-1.88694	0.003
UBE3C	11.2883	20.0509	0.828839	0.001
PAX7	4.08575	0	#NAME?	5e-05
FAM76A	2.91785	4.33764	0.572001	0.00645
MLXIPL	0.831661	11.4429	3.78231	5e-05
ETV7	0.707416	0.0540196	-3.711	0.00345
SPRTN	12.011	7.46381	-0.686376	0.00535
ZNF207	33.9459	15.3805	-1.14214	5e-05
CD9	57.8961	17.5563	-1.72148	5e-05
IFFO1	0.929864	1.84029	0.984842	0.0164
NISCH	17.1316	36.9255	1.10795	0.00205
PRSS3	30.2127	0.0450004	-9.391	5e-05
SCMH1	9.44953	14.5004	0.617783	0.01005
HIVEP2	11.2547	6.28872	-0.839686	5e-05
LYPLA2	29.2875	13.3136	-1.13738	5e-05
MRC2	6.09808	35.5536	2.54357	5e-05
APBA3	15.4607	29.9416	0.953546	0.00015
ABHD5	9.44544	3.34258	-1.49865	0.01365
KAL1	0.827138	0	#NAME?	5e-05
MBTD1	3.43618	5.08021	0.564084	0.0046
RNF216	11.8612	27.7892	1.22828	5e-05
SYT7	1.68007	2.83187	0.753231	0.00185
PLAUR	11.4878	5.7728	-0.992755	0.0006
TMEM159	8.1206	4.2415	-0.93701	0.0004
CD22	0.767412	0.169399	-2.17958	5e-05
MBTPS2	8.61198	24.5683	1.51238	5e-05
PRICKLE3	5.63903	2.56559	-1.13616	0.0106
KDM5D	0	6.44926	inf	5e-05
CALCOCO1	11.5154	21.5677	0.90531	0.0001
PSMC4	8.28772	4.86614	-0.768198	0.0173
MAN2B2	2.09628	4.83383	1.20534	5e-05
SLC25A39	28.2358	17.7113	-0.672859	0.0017
NUB1	7.87515	15.174	0.946225	0.0002
PGM3	7.71958	13.3953	0.795137	0.00015
RWDD2A	3.10984	8.59376	1.46645	0.01795
CLK1	13.0256	21.1695	0.700638	0.0009
HEBP1	14.8469	28.8023	0.95602	0.00085
GPRC5A	88.3138	12.2148	-2.854	5e-05
MAMLD1	3.14228	7.78169	1.30827	5e-05
CAPN1	83.7624	33.6332	-1.31642	5e-05
SLC30A9	4.30606	11.9833	1.47658	5e-05
ZMYND11	16.0521	36.0264	1.16629	5e-05
BID	5.57656	10.1165	0.859257	0.0001
XYLT2	9.22119	25.3611	1.45959	5e-05
ISL1	4.60874	0.99652	-2.2094	5e-05
IL20RA	0.842079	0	#NAME?	5e-05
ATP2C1	6.6744	4.22813	-0.658618	0.00625
RUFY3	1.77938	3.00122	0.75417	0.0135
WWTR1	25.1769	17.1438	-0.554417	0.0009
PHLDB1	23.3408	16.6352	-0.488609	0.00335
CYP24A1	11.8738	0.1412	-6.39389	5e-05
SNAI2	98.7834	3.73297	-4.72587	5e-05
GPR124	1.21869	13.3124	3.44937	5e-05
RUNX3	9.34241	19.7878	1.08275	5e-05
PLEKHB1	0.301734	1.04887	1.79749	5e-05
SERPINB1	21.7231	11.5605	-0.91002	5e-05
SPAST	5.18813	7.19341	0.471462	0.00605
CPS1	1.01695	1.94038	0.932094	0.00335
GRAMD1B	3.02533	5.72024	0.918984	0.0056
RNH1	17.0249	40.0343	1.23358	5e-05
NDUFS1	5.83443	2.46561	-1.24264	0.0007
ERP44	4.45354	6.43479	0.53094	0.00585
BIRC3	33.389	4.50528	-2.88969	5e-05
AKAP11	17.7358	12.4793	-0.507126	0.00105
DEF6	5.36905	1.53804	-1.80358	0.0004
PLEKHO1	2.98901	15.5338	2.37767	5e-05
EHD2	57.4555	36.204	-0.666295	5e-05
DEPDC1	22.6006	17.0495	-0.406634	0.0132
CCDC28A	2.80081	5.0321	0.845319	0.00645
RRAGD	0.28601	9.69251	5.08273	5e-05
HSF2	4.05352	9.53984	1.23479	5e-05
NR1H3	1.57172	8.37749	2.41417	5e-05
TYMP	2.3071	0.42732	-2.43269	0.00025
NCAPH2	2.69579	5.71107	1.08305	0.0021
TOMM34	113.851	28.3804	-2.00418	5e-05
VIM	89.2483	134.138	0.587818	0.00675
FAS	16.1856	8.64691	-0.904458	0.00045
RNASET2	0.128359	0.876715	2.77192	0.0001
CD44	374.787	31.5761	-3.56917	5e-05
BTN3A1	4.19297	7.19601	0.779223	0.00025
PRKCH	9.97824	5.33828	-0.902409	0.01405
SH2D2A	2.14146	0.24094	-3.15185	0.001
TNFRSF1B	0.665904	0.0824579	-3.01359	0.0011
VEZT	16.4559	12.2199	-0.429378	0.011
BCLAF1	42.8632	30.6411	-0.484273	0.00175
ANK1	1.31365	0.360926	-1.8638	0.00045
HMGB3	38.3184	13.974	-1.45529	5e-05
BAK1	25.528	14.7196	-0.794343	5e-05
RANBP3	9.5601	13.7831	0.527801	0.0042
CHPF2	5.61433	9.89225	0.817185	5e-05
GAB2	0.398947	2.15697	2.43474	0.00075
ATP6V0A1	21.2387	13.7254	-0.629844	0.00255
SLC4A7	20.5962	10.6013	-0.958132	5e-05
APBA2	3.38956	10.7718	1.6681	5e-05
MAP2K3	18.5417	6.42665	-1.52864	5e-05
SH3YL1	20.8333	5.29505	-1.97618	0.00025
VCL	67.177	31.1372	-1.10933	5e-05
DEPDC1B	15.5205	7.7295	-1.00572	5e-05
ADSS	16.0151	9.18036	-0.802806	0.0001
TIMP2	23.5458	287.859	3.61182	5e-05
USP2	1.09793	3.16188	1.526	5e-05
NSUN2	60.6285	15.2964	-1.9868	5e-05
AGA	3.23245	0.979589	-1.72238	5e-05
BOD1L1	5.34218	7.35824	0.461933	0.00765
MAT2B	57.4897	41.2257	-0.479758	0.00425
VCAN	0.0256616	3.40735	7.05289	5e-05
CLEC16A	8.02128	5.12107	-0.647389	0.007
CDH1	81.6558	0.485116	-7.39508	5e-05
FAM65A	15.5014	26.4815	0.772586	5e-05
RAI14	57.0275	21.9708	-1.37607	5e-05
PHLPP2	4.00453	7.00651	0.807063	5e-05
SPDL1	32.944	18.1244	-0.86208	5e-05
PQLC2	4.12241	7.03033	0.770106	0.0052
CTNS	3.04621	5.95036	0.965961	5e-05
RTN4R	8.30554	12.7243	0.615444	0.0025
PHF23	24.87	14.6579	-0.762732	5e-05
INPP4A	4.29105	8.52001	0.989525	5e-05
RAB27B	7.85074	4.44959	-0.819157	5e-05
PSMA4	42.6215	26.5457	-0.683105	0.00415
TNC	16.7146	9.7461	-0.77821	5e-05
AIFM2	5.59978	9.15316	0.708898	0.0025
BARX2	6.89647	0	#NAME?	5e-05
PHF15	28.8595	20.6591	-0.482272	0.01225
ZIC2	6.18065	2.00497	-1.62418	5e-05
ADRB1	1.0332	0.467698	-1.14347	0.00175
CUL7	1.616	2.69758	0.739244	0.0109
PHKA2	5.68288	16.0463	1.49755	0.0001
HSPA5	231.274	165.032	-0.486852	0.0066
DSG2	69.9896	26.7326	-1.38854	5e-05
GEMIN8	6.12697	11.7303	0.936992	0.0049
CTPS2	2.99632	7.86654	1.39254	5e-05
ARAP2	2.49187	0.447572	-2.47704	5e-05
KIAA0556	2.07875	3.10687	0.579744	0.0137
DTNBP1	4.45241	10.8235	1.2815	0.0002
C12orf4	13.3279	6.58545	-1.0171	5e-05
SCML1	25.067	54.7859	1.12801	5e-05
WWC3	11.1077	24.106	1.11783	0.0002
MAP4	70.498	94.9986	0.430324	0.0116
GOPC	25.1227	17.7405	-0.50194	0.01165
HDAC9	3.27826	0.887149	-1.88568	5e-05
TSPAN17	21.4793	31.3012	0.543276	0.00035
ZNF800	4.72182	20.4219	2.1127	5e-05
SNX29	5.94415	2.32128	-1.35655	5e-05
MRPS10	42.4613	21.2779	-0.996795	5e-05
FAM120A	51.7948	35.4082	-0.548724	0.0079
ADAMTS6	1.59286	0.478237	-1.73582	5e-05
H6PD	9.24571	19.2041	1.05456	5e-05
PER3	2.08302	10.4759	2.33033	5e-05
TNFRSF9	2.57991	0.0469584	-5.77979	0.0039
EPN3	14.6946	0.0934756	-7.29649	5e-05
LTBP1	1.22311	0.0650472	-4.23292	5e-05
RCN1	42.3856	92.7406	1.12963	5e-05
NEDD4L	14.5937	7.09119	-1.04125	5e-05
DKK3	41.7823	151.92	1.86235	5e-05
ARHGEF5	4.30081	0.835747	-2.36347	5e-05
MCUR1	9.10833	12.1618	0.417094	0.00615
LIMA1	132.682	18.6206	-2.833	5e-05
SLC4A8	0.0130355	0.618298	5.56779	5e-05
MAPK9	20.0127	30.2716	0.597047	0.00085
HERPUD1	16.2099	31.8057	0.972412	0.00015
PIK3CB	8.17185	12.5532	0.619324	0.00045
CYBA	0.785158	0.0837229	-3.22929	5e-05
THOC3	123.672	37.8627	-1.70767	5e-05
FNIP2	2.65819	4.02457	0.598389	0.00225
MSMO1	136.133	33.0673	-2.04154	5e-05
FOXN3	7.73745	27.3795	1.82317	5e-05
LAMA3	53.5092	5.06181	-3.40206	5e-05
ENTPD2	12.8742	0.361444	-5.15456	5e-05
LY75	8.1454	0.00392209	-11.0201	5e-05
HHAT	1.34926	3.23648	1.26225	5e-05
FOXC1	6.19804	10.3522	0.740051	5e-05
ATP9A	18.707	9.84598	-0.925971	5e-05
FAM168A	16.2133	29.887	0.882336	5e-05
GALC	3.77378	0.0124621	-8.24231	5e-05
CUL1	1.69123	3.62451	1.09971	0.0038
CYFIP2	0.918313	3.04321	1.72854	0.0017
USP36	18.8809	38.3777	1.02334	5e-05
PUM2	21.0096	31.3267	0.576342	0.0001
MRPL43	53.3583	78.8585	0.563554	0.0137
TRAF1	1.71986	0.324363	-2.40662	5e-05
PCGF2	10.6551	19.339	0.859971	0.0006
TRAF3IP2	52.1695	17.707	-1.55889	0.00195
DCBLD2	62.6672	41.1493	-0.606842	0.00065
GDI2	59.3682	42.1871	-0.49289	0.0018
PRDM1	0.904789	0.202166	-2.16204	0.0011
TMCC3	10.0459	5.32265	-0.916391	5e-05
USP13	4.61441	6.20773	0.427919	0.009
ATP11B	12.9358	20.1481	0.639274	0.00225
LAMC2	404.711	0.0863864	-12.1938	5e-05
CAMK2B	12.2076	0.830649	-3.8774	5e-05
ATP2B4	21.2639	14.5797	-0.544442	0.00075
NDC1	22.9335	15.6598	-0.550395	0.00045
FLYWCH1	21.8162	46.8126	1.1015	0.0002
UNKL	4.2909	12.6879	1.5641	5e-05
TBXAS1	0.17396	1.52353	3.13059	0.0001
MXD1	12.8799	3.44121	-1.90413	5e-05
SLC2A3	15.6115	3.1175	-2.32415	5e-05
GNA15	13.0452	0.0126115	-10.0146	0.00235
HDAC7	8.10314	24.5672	1.60018	5e-05
NCKAP1	12.1692	17.7112	0.541432	0.00795
MRPS35	15.5191	29.0774	0.905858	5e-05
CDH3	41.4924	0.22484	-7.5278	5e-05
DGAT2	2.72699	0.930913	-1.55059	5e-05
ZNF112	4.16755	7.7095	0.887437	0.00015
APPBP2	6.78905	11.1223	0.712167	0.00255
POLD1	3.68349	8.96803	1.28372	0.0026
EIF4B	107.758	162.751	0.594865	0.00075
ZNF275	4.70431	7.31793	0.637454	5e-05
MTMR1	15.0342	11.4039	-0.398728	0.0157
GPC1	22.3963	45.7617	1.03088	5e-05
HAGH	1.24725	5.50308	2.14148	0.00265
RNF4	23.109	42.1071	0.865605	5e-05
CASP8	13.4275	6.86238	-0.968405	5e-05
LIMCH1	0.925993	17.026	4.2006	5e-05
ATP2C2	1.54938	0.178822	-3.1151	0.0001
NGFR	9.0862	2.0997	-2.11349	5e-05
CDON	1.88978	3.60938	0.933537	0.0121
HIPK2	7.22377	16.4523	1.18747	5e-05
TNPO3	3.37389	6.25983	0.891709	0.00015
TMEM161A	14.8584	25.7162	0.791401	0.00345
LPAR2	11.5661	3.70355	-1.64292	5e-05
CTSA	7.70999	13.416	0.799159	0.00055
SNX24	18.4505	38.3903	1.05708	5e-05
CNN2	140.356	66.5347	-1.07691	5e-05
BTBD1	27.3671	18.4458	-0.569149	0.0124
ANKS1A	6.34019	4.71355	-0.42771	0.01605
SLC9A3R2	9.00414	20.1396	1.16137	5e-05
UHRF1BP1	11.2083	17.743	0.662685	0.0013
IPO5	29.7683	15.2749	-0.962612	0.00305
DGKA	10.757	4.36943	-1.29976	0.0109
SPEN	24.3181	16.9746	-0.518654	0.0135
TMEM206	3.9841	9.1997	1.20733	5e-05
CYB5R4	1.87338	1.22553	-0.612231	0.0052
GSTO2	5.92144	0.465882	-3.66791	5e-05
PRKCQ	1.27392	0.672098	-0.922531	0.0066
ME1	4.51579	8.76855	0.957359	5e-05
MTHFD2	109.31	211.753	0.953965	0.0001
FOXJ2	32.1693	22.7306	-0.501048	0.001
YBX1	88.4571	131.821	0.575534	0.0036
PDE4A	4.11543	0.12029	-5.09645	5e-05
DIP2B	15.1397	7.42597	-1.02769	5e-05
SMARCD1	30.9525	22.4568	-0.462905	0.00485
NGEF	5.04244	0.880337	-2.51799	0.00015
ASPM	16.6615	9.13189	-0.867533	5e-05
FGFR2	2.18282	0.537627	-2.02152	5e-05
EML1	0.551356	3.06212	2.47348	5e-05
TRMT11	2.01219	0.999042	-1.01015	0.0148
KIF26A	0.977028	0	#NAME?	5e-05
ATG2B	2.41631	4.17582	0.789254	0.0006
STAG3	0.133176	0.903373	2.76198	5e-05
FECH	8.98667	15.6435	0.799706	5e-05
MYO9A	3.52313	6.17583	0.809773	0.00035
DDX3Y	0.119133	23.9647	7.6522	5e-05
IDI1	103.545	47.1012	-1.13642	5e-05
KLF6	45.2014	24.039	-0.910992	5e-05
NEO1	5.57323	9.38108	0.75124	0.01525
TRAM1	50.8489	85.0017	0.741275	0.0001
CACNB1	3.07104	7.40221	1.26923	5e-05
PKM	491.217	215.083	-1.19147	5e-05
DHX29	4.53415	2.98954	-0.600911	0.0166
SYT1	0.359805	1.77186	2.29998	5e-05
NAV3	2.90221	0.0924029	-4.97307	5e-05
ROGDI	2.63727	4.22012	0.678238	0.01045
PDZD4	0.306006	1.84116	2.58899	5e-05
PDK3	1.22854	2.395	0.963075	0.0071
FGFR3	0.511496	2.03247	1.99044	5e-05
IFI35	4.6409	1.26632	-1.87376	0.001
HEATR6	7.29155	14.1515	0.956656	0.00515
COASY	67.2695	33.1394	-1.02141	0.0029
PLEKHH3	14.5415	7.66849	-0.923164	0.004
MEF2A	13.5646	25.1534	0.890909	5e-05
ACSL4	25.4449	18.8824	-0.430336	0.0055
ATP11A	6.18246	9.22478	0.577334	0.0069
POLR1A	5.71341	3.66674	-0.639855	0.0017
LAPTM4A	16.6104	23.8028	0.519038	0.0025
SIRT2	7.60016	16.8646	1.1499	5e-05
PPP2R5B	4.30691	7.14742	0.730771	0.01095
PYGM	0	0.971876	inf	5e-05
MAST4	9.99176	1.58528	-2.656	5e-05
KCNAB2	1.75675	12.8689	2.87291	5e-05
RORA	3.31861	0.635385	-2.38488	5e-05
DRD4	0.0586613	0.679415	3.53381	0.00415
TGFBR3	1.67211	5.67656	1.76335	5e-05
HES2	5.95583	0.0289761	-7.6833	5e-05
GNB5	12.0813	19.1941	0.667891	0.01615
NUCB2	5.93491	13.9008	1.22787	0.0003
PTPN3	15.1607	6.20671	-1.28844	0.0066
SLC44A1	19.8302	12.6973	-0.643178	5e-05
FSTL3	22.9432	53.1353	1.2116	5e-05
DGCR2	25.5923	36.2951	0.504067	0.00365
ST6GALNAC1	1.31923	0.235814	-2.48397	0.0001
ASNS	42.8207	75.2676	0.813721	0.0069
AP3M2	27.0872	17.0433	-0.668407	0.00015
ST6GALNAC2	7.26898	1.03475	-2.81247	0.0002
CSNK2A2	24.4125	38.0772	0.641308	0.0001
TCOF1	26.1768	17.2508	-0.601627	0.0039
CDC42	119.199	88.6356	-0.427415	0.0048
OSBPL3	15.6163	8.61335	-0.858403	5e-05
RAD18	11.0473	15.9229	0.527409	0.0033
NCK2	20.2416	29.4944	0.543123	0.0004
MAP4K4	24.3164	13.8889	-0.807999	0.0006
MGAT4A	0.332626	4.28227	3.68641	5e-05
RPS6KA2	9.44454	30.7301	1.7021	5e-05
VASH1	1.06364	8.79947	3.04841	5e-05
SEL1L	16.1067	35.8226	1.15321	5e-05
ATP6AP1	24.986	72.4594	1.53605	5e-05
TCF3	33.9926	68.7818	1.01681	5e-05
HLTF	5.47319	15.1473	1.4686	5e-05
CYBRD1	22.4515	93.1046	2.05204	5e-05
RDH11	71.7789	33.5532	-1.09711	5e-05
ACTN1	58.57	30.4497	-0.943734	5e-05
PTPN18	30.9217	22.2889	-0.472292	0.00965
LIMS2	0.121399	3.81015	4.97203	5e-05
ALDH3A2	24.5804	12.7504	-0.946962	5e-05
TFRC	20.6999	12.2916	-0.751956	0.0005
HMMR	29.8808	17.1912	-0.797548	5e-05
STK10	32.2692	15.5972	-1.04887	5e-05
FBXW11	23.5871	36.2115	0.618451	5e-05
NDE1	34.5508	23.3749	-0.563755	0.01105
TMEM38A	6.22849	11.2169	0.848721	0.0008
TP63	46.845	0.0103875	-12.1388	5e-05
CLCN4	2.65614	4.32475	0.703284	0.0001
SDHA	45.3908	88.9601	0.970758	0.007
GSDMB	1.69741	6.48536	1.93385	0.0012
ADAM11	0.219809	1.89946	3.11126	5e-05
FERMT2	20.0892	29.8305	0.570367	0.01015
PTGS2	10.3372	0.0764987	-7.07819	5e-05
IGF2BP2	29.7357	18.8699	-0.656114	0.00045
ST6GAL1	4.61068	2.92494	-0.656573	0.0045
GLI2	1.93048	5.20644	1.43134	5e-05
MRPS34	42.4722	63.5095	0.580454	0.001
NOTCH3	0.906887	0.0122685	-6.20789	5e-05
SNCB	0.151873	0.618043	2.02484	0.0084
MGLL	25.8441	3.94846	-2.71047	5e-05
NTN4	13.9804	21.4799	0.619582	0.0004
ZNF532	14.0077	7.3361	-0.933137	5e-05
ENO1	252.813	87.5394	-1.53006	5e-05
TUBE1	4.56302	7.29165	0.676256	0.01225
ARHGEF10L	0.676298	2.38611	1.81893	5e-05
SEMA3A	8.35798	3.8861	-1.10483	5e-05
GTSE1	21.3128	11.8317	-0.849062	0.0011
SEMA3C	14.3099	3.46566	-2.04581	5e-05
GRAMD4	3.83843	9.974	1.37766	5e-05
SLC25A3	68.2942	130.85	0.938082	0.00055
FOSL2	27.9674	20.5545	-0.444292	0.0023
FSCN1	244.346	76.9315	-1.66728	5e-05
ACTB	3542.86	1343.66	-1.39875	0.00035
KIFAP3	2.96203	1.42826	-1.05233	0.0039
MCM6	16.4111	4.11126	-1.99702	5e-05
RBMS2	15.5246	8.03149	-0.950818	5e-05
PTPN23	7.18272	11.7165	0.705943	5e-05
UNG	44.4313	19.2468	-1.20696	5e-05
FMO4	4.57103	2.16034	-1.08126	0.0001
SLC46A1	19.379	6.78553	-1.51396	5e-05
PLXNA2	35.4954	7.32637	-2.27646	5e-05
TRAF4	21.4028	12.2008	-0.810817	0.0012
PAG1	2.36868	5.91845	1.32114	5e-05
ICAM3	5.37354	2.72915	-0.977421	5e-05
MCAM	0.185824	48.373	8.02412	5e-05
GPC4	1.25098	3.89043	1.63686	5e-05
MBNL3	2.44346	0.0251841	-6.60027	5e-05
CAMSAP3	1.35123	0.10804	-3.64463	5e-05
STXBP2	1.41665	0.611066	-1.21308	0.01785
MAP2K7	11.1081	15.8252	0.510609	0.00485
DGKD	16.1544	11.8171	-0.451054	0.0145
IL4R	51.9288	19.2874	-1.42888	5e-05
DYNC1I2	9.87098	5.72424	-0.786109	0.0003
POLD3	22.7944	39.5825	0.796182	5e-05
GPR137B	1.55502	5.13349	1.72301	0.0007
UBE2A	41.1454	68.2528	0.730157	5e-05
FGFR1	4.0131	24.8472	2.63029	5e-05
FBLN1	14.3033	46.7766	1.70944	5e-05
LAMP3	22.6946	9.17826	-1.30606	5e-05
NEBL	9.30279	13.8083	0.569798	0.0034
UBE2K	22.2703	34.3698	0.626025	0.0001
C12orf5	27.5149	10.365	-1.4085	5e-05
SYNJ2	8.5338	6.44793	-0.404351	0.01575
EDN1	2.17385	0.237765	-3.19265	5e-05
ITM2A	0	3.68125	inf	5e-05
VDAC3	36.8577	26.0662	-0.499788	0.0103
TNRC6C	0.9508	0.013846	-6.1016	5e-05
CBFA2T2	7.4364	12.0393	0.695074	5e-05
ITCH	39.0045	18.2111	-1.09882	5e-05
TP53INP2	21.0391	11.2609	-0.901746	0.0101
TP73	7.37537	3.49119	-1.079	5e-05
TOLLIP	12.3786	22.8612	0.885052	5e-05
UBE2D4	4.46292	12.3152	1.46438	0.0012
FKBP7	2.11805	6.2327	1.55712	0.0038
OSBPL6	3.48506	4.88561	0.487353	0.01195
SLC1A3	14.0082	4.13111	-1.76167	5e-05
XRCC5	29.1696	18.5981	-0.649308	0.0097
TNS1	0.839883	2.34678	1.48242	0.00095
CEACAM1	3.90828	0.472078	-3.04943	0.0001
SENP1	7.08254	14.037	0.986894	5e-05
LIPE	9.2894	1.63647	-2.50499	0.00295
FDFT1	75.2568	19.4393	-1.95284	5e-05
LRRC16A	10.5742	4.33035	-1.28799	0.0001
MOXD1	1.80909	0.451024	-2.00399	0.0003
STX7	3.26468	4.29153	0.394551	0.011
RABL2B	7.1133	11.6851	0.716077	0.0096
CRYBG3	9.98284	0.0116741	-9.73999	0.00015
CNOT4	4.47342	8.18912	0.872331	0.00035
PSEN1	16.9047	23.2743	0.461312	0.00635
HSP90AA1	196.625	67.9057	-1.53384	5e-05
DLGAP4	63.8978	29.075	-1.13599	0.0001
COL4A4	0.386243	0.716628	0.891718	0.00105
TCF7	20.6226	7.57268	-1.44535	0.0023
OSTM1	6.24653	24.6866	1.9826	5e-05
MEF2C	1.87434	0	#NAME?	5e-05
PKP1	67.5267	0	#NAME?	5e-05
STK17B	13.4108	6.33835	-1.08121	5e-05
ZNF506	2.00209	0.0494878	-5.33829	5e-05
PHLPP1	3.12009	6.89829	1.14465	5e-05
BZW1	114.554	71.2833	-0.684388	5e-05
C5orf22	39.3114	22.443	-0.808683	0.0002
COBLL1	12.0148	0.392399	-4.93635	5e-05
KCNK2	0.693143	0.160398	-2.1115	5e-05
SERTAD4	9.32106	7.07859	-0.397032	0.01605
NFE2L1	96.0479	166.605	0.794606	0.001
ERC1	21.1208	9.61205	-1.13575	5e-05
LYRM2	16.9793	10.8226	-0.649731	0.0004
ZCCHC6	8.56648	3.39523	-1.33519	5e-05
GRHL2	10.638	0.314002	-5.08231	5e-05
TNPO1	32.2121	46.8737	0.541176	0.00025
PLOD1	35.6167	24.8218	-0.520949	0.00085
P2RX5	7.37263	0.0975199	-6.24034	5e-05
DIS3	4.48917	2.29435	-0.96836	0.0004
OXCT1	44.9434	13.3678	-1.74935	5e-05
CHMP2B	33.3143	19.3333	-0.785051	5e-05
ZMPSTE24	35.0868	20.6459	-0.765073	5e-05
REST	8.76639	12.4515	0.506262	0.0008
KIAA1467	4.01893	8.00419	0.993944	5e-05
COL16A1	2.38541	0.305191	-2.96645	5e-05
NCOA1	3.60675	6.25563	0.794457	5e-05
AGBL5	10.8591	17.9209	0.722746	0.00115
KIF3C	9.46425	13.7963	0.54372	0.0003
HADHA	14.5407	8.47359	-0.779054	0.0061
CD59	196.296	100.07	-0.972019	5e-05
CD82	49.5144	14.6204	-1.75986	5e-05
BCORL1	4.06302	8.78039	1.11173	5e-05
SCAMP1	28.1966	46.9953	0.736997	5e-05
PREP	18.1228	7.19739	-1.33226	5e-05
HACE1	4.22135	6.57772	0.639882	0.00895
IGSF9	0.844082	0.0359828	-4.55201	5e-05
ZNF213	6.59918	14.6244	1.14802	5e-05
AKR1B1	3.75351	8.47539	1.17504	0.00105
CPNE3	22.0401	41.0721	0.898029	0.0014
DNAJA1	25.9286	14.7941	-0.809521	5e-05
B4GALT1	113.352	79.6392	-0.509258	0.0014
EIF2AK1	38.9312	64.0231	0.717667	0.00485
EPDR1	3.51284	0	#NAME?	0.00055
SNX10	23.9947	7.29962	-1.71682	5e-05
FAT2	5.98471	0.134797	-5.47242	5e-05
ERO1LB	2.10012	7.95969	1.92224	5e-05
TXLNG	14.0149	28.1825	1.00783	0.0002
LAT2	2.97224	0.35114	-3.08143	5e-05
HUWE1	17.8866	12.7516	-0.488207	0.01385
PPP1R15A	84.0431	180.374	1.10179	5e-05
FTL	129.954	845.719	2.70217	5e-05
BAX	16.5161	37.1633	1.17001	5e-05
NLK	9.24857	4.57447	-1.01563	5e-05
ATXN7L3	32.9976	22.947	-0.52406	0.00705
PGS1	7.11139	16.3869	1.20434	5e-05
MMP2	0.659093	2.78167	2.0774	5e-05
GNAO1	1.57497	0.346906	-2.18271	0.00095
SH3BP2	7.84191	16.2215	1.04863	0.0001
ADD1	25.7324	41.8803	0.702682	0.0037
TXNDC16	4.00865	5.90133	0.557924	0.00165
PTHLH	9.48727	1.29775	-2.86998	5e-05
TFAP2C	17.9299	4.93718	-1.86061	5e-05
AURKA	59.3687	16.5056	-1.84674	5e-05
DDX18	22.3234	15.3535	-0.539993	0.0003
ASAP3	4.23135	12.9835	1.61749	5e-05
TPX2	46.2236	25.9762	-0.83144	5e-05
PDRG1	18.4202	30.3248	0.719205	0.0001
EPB41L1	7.77671	22.1036	1.50705	5e-05
TMEM40	13.7417	0.578157	-4.57095	5e-05
CRLS1	1.22818	3.80861	1.63275	5e-05
ATRN	3.00375	12.1493	2.01604	5e-05
SMOX	4.59853	19.7019	2.09909	5e-05
FKBP1A	109.69	171.285	0.642966	0.0001
NSFL1C	5.11509	14.979	1.5501	5e-05
ZNF343	3.37855	10.9222	1.69279	5e-05
EBF4	0.275874	12.8948	5.54664	5e-05
MAVS	7.89587	14.7399	0.900561	5e-05
LZTS3	0.943908	8.63192	3.19296	5e-05
ESF1	7.08327	4.78497	-0.565906	0.0057
RBBP9	14.8366	20.1951	0.444852	0.00225
SLC23A2	5.95111	23.2782	1.96775	5e-05
TMEM230	37.4872	102.392	1.44964	5e-05
KDM2B	2.93847	6.15582	1.06689	0.00165
TASP1	3.53295	1.51931	-1.21746	0.0001
RPLP0	95.4219	158.069	0.72816	0.0001
PXN	192.743	84.9941	-1.18125	5e-05
CHGB	2.33161	0.322155	-2.8555	5e-05
ERP29	69.6418	92.727	0.413036	0.01285
IGBP1	9.46056	14.4261	0.608684	0.0034
RBM41	9.81992	4.74026	-1.05074	5e-05
BIRC5	62.7936	82.3351	0.39089	0.0108
NECAP1	41.2036	12.5849	-1.71107	5e-05
ARHGAP4	11.6969	0.23084	-5.66309	5e-05
SLC9A1	32.5195	16.2103	-1.00439	5e-05
SPTLC1	20.198	13.628	-0.56764	0.0179
YPEL3	10.2087	3.13565	-1.70297	5e-05
MRPS33	11.1615	33.4812	1.58481	5e-05
NDUFB2	0.718909	4.11584	2.51731	0.0002
ICAM1	22.3687	40.1078	0.842399	5e-05
MUL1	29.1527	22.351	-0.38329	0.01315
PDCD7	11.5184	18.1245	0.653999	0.00015
SPG21	19.6	32.2938	0.720403	5e-05
LEPREL1	3.90336	9.87968	1.33975	0.00185
FLT3LG	0.0981341	0.900734	3.19827	0.00075
RAB11FIP3	4.63402	14.4378	1.63952	5e-05
GNPTG	1.02583	2.77019	1.4332	0.0001
ZNF268	8.95371	3.04909	-1.55411	5e-05
CERS4	1.9401	7.30916	1.91358	0.00045
EFNB1	23.9813	10.3775	-1.20845	5e-05
PDPR	10.3607	21.3497	1.0431	5e-05
AARS	14.8755	31.3335	1.07476	5e-05
OSBPL8	9.61514	23.2094	1.27133	5e-05
NRCAM	0.693537	0.0308642	-4.48997	5e-05
ITGA6	144.675	20.2164	-2.83922	5e-05
CDV3	74.6075	97.3379	0.38368	0.0122
PITPNM3	3.30645	1.35645	-1.28544	0.0018
ORC6	19.9177	26.9404	0.435717	0.01685
ZFHX4	0.341596	3.48354	3.35019	5e-05
ZC3HC1	1.93192	4.13146	1.09662	5e-05
TMEM101	14.8057	20.7432	0.486486	0.0133
CCDC80	1.21991	20.2913	4.05602	5e-05
SLC7A8	1.44889	0.280716	-2.36776	5e-05
OSGEP	8.05633	16.9125	1.06989	5e-05
SLC22A17	0.165222	1.92669	3.54365	5e-05
G2E3	7.99055	5.15631	-0.631957	0.00065
TINF2	18.1146	29.2184	0.689726	0.0004
TYRO3	11.0736	19.0638	0.783716	0.0002
SNAP23	21.1818	8.68279	-1.2866	5e-05
EZR	64.8153	49.8156	-0.379736	0.01745
RFFL	16.487	8.27006	-0.995364	5e-05
UNC13D	3.42165	0.284775	-3.5868	5e-05
DPYSL2	15.7107	31.5626	1.00647	5e-05
TGFB2	5.04221	8.73714	0.793104	0.0008
COMT	102.857	55.0896	-0.900788	0.00265
XYLB	1.1956	2.17528	0.863466	0.01105
HDAC6	6.45992	11.4628	0.827371	0.00135
UPRT	0.169339	4.12611	4.6068	5e-05
CBX5	20.8274	44.1989	1.08553	0.00035
PSMD5	34.2205	11.4415	-1.58058	5e-05
PTGS1	11.3538	0.0741649	-7.25823	5e-05
TBC1D2	27.1446	11.0198	-1.30056	0.0002
BTAF1	6.29463	9.82421	0.642219	0.0003
BAMBI	0.699099	1.47886	1.08091	0.00475
IL11	4.39474	1.12155	-1.97028	5e-05
WAC	42.856	67.1282	0.647421	0.01005
SRPK1	41.3039	30.0478	-0.459018	0.00595
TMEM14A	26.8069	10.8031	-1.31115	5e-05
HSP90AB1	101.455	37.0551	-1.4531	5e-05
ZNF184	7.42505	10.2645	0.467196	0.0078
DSP	90.2701	10.0302	-3.1699	5e-05
SIRT1	9.091	14.3858	0.662137	5e-05
ACOT7	24.773	15.8648	-0.642944	0.013
SCD	271.143	112.463	-1.26961	5e-05
ABLIM1	30.0535	22.7518	-0.401552	0.00755
RAB18	39.8883	61.2265	0.61819	0.0003
NRP1	43.8308	18.2348	-1.26525	0.00585
TSPAN15	2.52917	5.69089	1.16999	0.0021
FAM21A	3.89481	7.88992	1.01846	0.00415
MAST3	1.24734	2.69153	1.10957	0.0001
KCNK6	4.85057	0.547128	-3.1482	5e-05
PSMD8	23.8605	14.2142	-0.747297	5e-05
HSD3B7	0.689539	2.76754	2.0049	5e-05
SETD1A	5.04368	6.6557	0.400112	0.0173
BCL7C	4.08394	8.28009	1.01968	0.00185
CIRBP	54.8184	92.317	0.751938	5e-05
2018-03-02	6.87719	13.1405	0.934131	0.0121
CDC34	15.822	33.9685	1.10227	0.0003
MTAP	34.5937	15.8014	-1.13046	0.01245
MISP	29.6044	6.51991	-2.18289	5e-05
HCN2	0.561322	1.13071	1.01033	0.00555
GADD45B	50.7836	79.0432	0.638278	0.006
PALM	1.12517	39.5985	5.13723	5e-05
MKNK2	24.9434	49.8094	0.997758	5e-05
ZDHHC8	7.6848	11.7492	0.612481	0.00395
KLHL22	6.47878	22.6345	1.80473	5e-05
SMARCB1	4.32202	7.64597	0.822992	0.0093
DERL3	2.60658	0.383177	-2.76608	0.00035
SUSD2	1.06092	9.93462	3.22714	5e-05
GGT5	0.239232	62.0003	8.01772	5e-05
SEC14L2	15.8483	2.23014	-2.82912	5e-05
SPECC1L	13.9227	25.1441	0.852774	5e-05
PPIL2	10.2685	14.9501	0.541936	0.01215
YPEL1	0.5167	6.10763	3.56321	0.00015
PPM1F	10.7283	22.3623	1.05964	5e-05
SLC35E4	4.12704	6.85419	0.73188	0.0083
TOP3B	2.79575	6.22652	1.15519	0.001
CARD10	19.0714	7.01889	-1.4421	5e-05
LRP5L	1.18405	3.52232	1.5728	0.0001
SLC25A1	21.008	33.3947	0.668683	0.0001
ADRBK2	3.40486	0.849817	-2.00237	5e-05
LGALS1	51.1291	19.4708	-1.39283	5e-05
PATZ1	18.9393	27.7155	0.549316	0.0036
TRIOBP	9.49085	5.18234	-0.872933	0.00075
EIF3L	80.8342	112.049	0.471087	0.0133
MICALL1	27.2726	14.5742	-0.904039	5e-05
PICK1	3.04834	1.76315	-0.789868	0.016
TTC28	0.382407	5.1647	3.7555	0.00065
2018-09-03	0.859593	2.06568	1.26489	5e-05
DMC1	0.663757	0.182992	-1.85887	0.00775
CBY1	12.3096	24.7179	1.00577	0.0002
XBP1	102.522	144.984	0.49996	0.0017
POLDIP3	34.1098	49.183	0.527974	0.00075
RAB36	1.27208	2.26822	0.834373	0.00045
LMF2	15.565	21.911	0.493355	0.0034
PACSIN2	39.1605	26.5743	-0.559367	0.0054
AP1B1	18.1538	10.5152	-0.787793	5e-05
TOM1	3.00778	6.93947	1.20613	5e-05
BIK	1.95676	0.0669668	-4.86888	5e-05
HMOX1	2.66641	8.42006	1.65893	5e-05
MCM5	10.8194	4.49465	-1.26735	5e-05
APOBEC3H	1.09859	0.155453	-2.8211	0.007
TTLL12	36.609	16.9106	-1.11427	5e-05
CBX7	6.18315	15.5059	1.3264	5e-05
ZMAT5	1.29884	3.95037	1.60477	0.01505
RBFOX2	36.5569	61.8288	0.758137	0.00025
SYNGR1	1.76753	8.49221	2.2644	5e-05
TAB1	11.0511	15.4591	0.484268	0.0107
MTMR3	10.1565	16.8639	0.73153	0.0006
APOL1	3.93107	13.1427	1.74127	5e-05
TXN2	29.6522	40.4024	0.446303	0.0119
FOXRED2	8.62995	32.2837	1.90338	5e-05
TNRC6B	4.31026	2.5386	-0.763743	5e-05
FAM118A	26.0099	13.242	-0.973946	0.00465
KCTD17	8.26762	17.3186	1.06678	0.0014
RANGAP1	32.0844	18.531	-0.79193	5e-05
PMM1	7.01645	13.3411	0.927069	0.0009
CERK	15.2024	30.8385	1.02044	5e-05
ABHD4	17.7307	35.3359	0.994882	5e-05
PRMT5	14.6195	7.07716	-1.04665	0.00315
SOS2	5.42448	9.95125	0.875393	5e-05
NIN	5.73172	10.8306	0.918067	5e-05
PYGL	17.4524	7.76003	-1.16929	0.00335
TRIM9	2.32798	0.422264	-2.46286	5e-05
PLEK2	59.0214	0.00460092	-13.647	5e-05
VTI1B	6.12161	11.3498	0.890687	0.0128
DAAM1	14.6117	4.78421	-1.61077	5e-05
SPTLC2	12.7304	7.57535	-0.748897	0.00525
SIX4	8.56528	6.48788	-0.400754	0.01105
KIAA0247	21.1823	15.9618	-0.408235	0.01545
PCNX	6.45175	8.97432	0.47611	0.0026
PAPLN	4.79219	1.07881	-2.15124	5e-05
CCNB1IP1	15.7021	26.1807	0.73754	0.0017
TRIP11	8.28201	5.08801	-0.702879	0.00025
EFS	1.18196	0	#NAME?	5e-05
DHRS2	1.77683	0.740796	-1.26216	0.0152
KIAA0391	19.8195	12.2319	-0.696264	0.01305
NFKBIA	34.4864	14.4799	-1.25198	5e-05
PNN	51.0699	66.4386	0.37955	0.01305
GSS	25.0272	15.0191	-0.7367	0.00545
PROCR	65.3026	20.6947	-1.65788	5e-05
NINL	2.4102	1.26169	-0.933792	0.01495
CD40	0	6.50657	inf	5e-05
ZMYND8	46.9873	19.8941	-1.23993	5e-05
NFATC2	0.742832	0.0919118	-3.01471	5e-05
RIMS4	0.0693418	39.5191	9.15461	5e-05
CSTF1	27.9329	12.286	-1.18495	5e-05
RAE1	11.0706	7.10477	-0.639875	0.00375
TPD52L2	187.781	113.294	-0.728977	5e-05
NELFCD	18.0467	10.321	-0.80616	0.00035
SLMO2	99.7271	73.121	-0.4477	0.00395
NTSR1	16.939	0.0937216	-7.49775	5e-05
TCFL5	10.0645	15.9804	0.667031	0.0065
EEF1A2	25.5272	6.75828	-1.91731	5e-05
PTK6	12.9928	0.155063	-6.38871	5e-05
C20orf27	11.2366	26.5083	1.23824	5e-05
RNF24	2.16484	10.106	2.22287	5e-05
ARFRP1	46.8322	23.7646	-0.978686	0.01405
TRIB3	68.2428	200.429	1.55434	5e-05
RASSF2	0.131273	1.01677	2.95336	5e-05
CSNK2A1	27.3313	73.1312	1.41993	5e-05
SLC52A3	1.48655	0	#NAME?	5e-05
CDS2	3.3959	16.7225	2.29993	5e-05
HM13	62.7587	33.3185	-0.913492	0.01445
SNPH	1.69316	6.65306	1.9743	5e-05
SIRPB1	0.696686	0.150767	-2.20818	0.0003
FERMT1	28.1609	0.0255361	-10.1069	0.0007
PLCB4	0.342275	1.50194	2.1336	5e-05
TM9SF4	29.5224	43.6337	0.563632	0.00035
SAMHD1	27.4879	11.217	-1.29312	5e-05
KIF3B	21.6417	16.7278	-0.371559	0.01265
MANBAL	78.2099	53.2638	-0.554196	0.0009
IDH3B	2.79625	5.16236	0.884539	0.00515
MAPRE1	133.344	73.4192	-0.860926	5e-05
JAG1	28.187	6.05266	-2.21939	5e-05
SNTA1	6.23952	13.3405	1.09631	5e-05
TTI1	40.0724	29.3201	-0.450716	0.013
E2F1	49.1459	94.2164	0.938908	5e-05
RPRD1B	78.7935	45.6221	-0.788343	0.0158
PXMP4	0	24.9164	inf	5e-05
WFDC2	1.83314	0.0396387	-5.53126	5e-05
AHCY	153.046	62.2724	-1.2973	0.0003
FAM83D	68.9903	23.3318	-1.56409	5e-05
DHX35	6.99796	4.09017	-0.774775	0.00095
MAP1LC3A	9.39215	1.74766	-2.42603	5e-05
APMAP	36.8313	66.2848	0.847747	5e-05
USP14	24.4636	17.3617	-0.494733	0.00425
RNMT	10.2922	17.0768	0.73049	5e-05
RBBP8	18.4237	26.0027	0.4971	0.00465
RIOK3	41.2319	19.1362	-1.10746	5e-05
VSIG1	0.644802	0.0711492	-3.17994	0.0011
STS	1.1272	0.722923	-0.640828	0.00985
TBL1X	6.06949	25.1167	2.049	5e-05
MID1	15.8503	26.4446	0.738469	0.0082
MOSPD1	6.81812	10.854	0.670786	0.001
AMMECR1	15.8961	7.23474	-1.13566	5e-05
XIAP	14.9075	8.02064	-0.894248	0.01295
SYP	0.719988	0.126836	-2.50501	0.00055
PLS3	46.6441	10.1127	-2.20552	5e-05
NAA10	2.26875	7.27245	1.68054	0.01
SMARCA1	0.701382	0.190714	-1.87879	0.00685
RBBP7	75.3855	190.25	1.33554	5e-05
KCND1	0.269024	1.15543	2.10262	5e-05
UBE2NL	52.2375	24.4382	-1.09595	5e-05
SCML2	4.40519	14.6123	1.72991	5e-05
EMD	24.1883	46.856	0.953921	5e-05
TAZ	9.00445	29.9438	1.73354	5e-05
RAB40AL	1.25583	5.91669	2.23615	5e-05
PGK1	73.1544	41.0602	-0.833204	0.0001
PHEX	1.85368	0.0226341	-6.35575	0.00055
UBL4A	38.298	70.7969	0.886419	5e-05
CD99L2	10.1443	27.0243	1.41359	5e-05
RP2	11.5132	5.84673	-0.977592	5e-05
TIMP1	62.7864	20.8534	-1.59017	5e-05
KLHL4	0.111142	1.7157	3.94832	5e-05
GABRE	2.24172	3.89091	0.795498	0.0022
PORCN	4.20315	1.67501	-1.3273	5e-05
RBM3	71.7308	49.5601	-0.533412	0.00015
DRP2	0.0478024	0.865422	4.17825	5e-05
ARMCX3	5.86768	17.4816	1.57497	5e-05
NDFIP2	17.6847	9.82862	-0.847439	5e-05
KLF5	73.4502	18.8574	-1.96163	5e-05
DNAJC3	16.6616	10.7126	-0.637212	5e-05
PARP4	9.58985	6.41798	-0.579389	0.00655
DGKH	5.22568	2.20072	-1.24765	5e-05
TSC22D1	204.582	44.1925	-2.2108	5e-05
MSLN	0.154795	0.725008	2.22764	0.00045
MGRN1	8.65063	14.4043	0.735619	0.00485
HSF4	0.925744	2.84014	1.61728	0.0012
CORO1A	3.31369	0.654911	-2.33907	5e-05
ELMO3	1.19426	0.20739	-2.5257	5e-05
ARL2BP	32.3129	61.3169	0.924176	5e-05
PLLP	26.2907	1.48227	-4.14867	5e-05
ZNF423	0.0102602	0.608956	5.89121	5e-05
CCL22	0.71566	0	#NAME?	5e-05
ACD	11.1164	19.5364	0.813472	0.0174
PARD6A	1.83554	10.8855	2.56813	5e-05
MMP15	3.16477	13.3225	2.07369	5e-05
CYB5B	276.034	165.803	-0.735371	0.00145
CCDC113	2.63504	1.5354	-0.779205	0.0008
PSMD7	54.2585	37.3508	-0.53871	0.00645
SLC38A7	4.98517	7.51598	0.592316	0.0018
COG4	5.85826	3.74759	-0.64451	0.0078
PLA2G15	8.36417	13.189	0.657047	0.0112
ESRP2	9.70959	1.55308	-2.64428	5e-05
FA2H	0.646742	0.23438	-1.46434	0.00815
MON1B	22.0717	14.5209	-0.604069	0.0019
AXIN1	9.84994	19.6764	0.99828	5e-05
HCFC1R1	24.382	53.0883	1.12258	5e-05
MPG	16.4027	28.7945	0.811858	0.01445
TAF1C	9.90789	4.78369	-1.05045	0.00015
COTL1	151.733	49.0411	-1.62947	5e-05
USP10	36.6088	24.8862	-0.556843	0.00025
CRISPLD2	0.726387	0.343858	-1.07893	0.00445
NME4	24.5351	1.92815	-3.66956	5e-05
ABCC1	10.3037	15.4541	0.584826	0.0026
MTHFSD	6.85109	4.60376	-0.57352	0.0088
CLCN7	4.69161	11.6174	1.30813	0.0001
SLC7A5	617.94	221.424	-1.48065	5e-05
RHBDL1	0.667683	1.44527	1.1141	0.009
EEF2K	7.66348	20.2087	1.3989	0.0019
GSPT1	27.4017	7.02847	-1.96298	5e-05
GGA2	12.7844	24.6252	0.945745	5e-05
HMOX2	47.754	15.8207	-1.59381	5e-05
SALL1	3.18859	0	#NAME?	5e-05
PYCARD	16.5395	4.30274	-1.94259	5e-05
CDIPT	19.8892	38.8619	0.966375	5e-05
IL21R	0.801536	0.00846817	-6.56457	0.0026
TMC5	3.06547	0.00797556	-8.58631	5e-05
CCP110	18.1852	11.9206	-0.609309	0.0003
C16orf62	1.73583	5.94621	1.77634	0.01275
CORO2B	0.224697	0.914599	2.02516	0.00155
ACSBG1	0.867522	0.178035	-2.28474	0.0153
CTSH	1.81457	4.30705	1.24707	0.0016
FAH	2.47999	0.979351	-1.34043	0.00015
HOMER2	12.3515	0.995778	-3.63272	5e-05
EHD4	27.1302	16.8673	-0.685666	5e-05
CEP152	2.97667	4.57911	0.621369	0.0065
DMXL2	7.35764	14.2902	0.957712	0.00025
DNAJC17	0.215271	0.789233	1.8743	0.0043
RHOV	2.91591	0.971043	-1.58634	5e-05
SLC30A4	1.90916	4.12207	1.11043	5e-05
MYEF2	4.30421	0.0337154	-6.99619	5e-05
SGK3	4.74953	1.4437	-1.71801	0.00245
ZDHHC2	3.42595	5.2062	0.603729	0.00125
ZFAND1	35.5636	23.4625	-0.600041	0.0103
CA2	2.69359	0.7041	-1.93568	0.0009
EYA1	3.043	1.93987	-0.649537	0.00895
NBN	11.5288	7.77515	-0.568306	0.00175
NIPAL2	5.02809	0.761929	-2.72228	5e-05
PLAT	15.8896	6.58768	-1.27024	5e-05
JPH1	6.47846	0.0420817	-7.26631	0.0037
GDAP1	12.0241	1.53076	-2.97361	5e-05
ESRP1	109.787	1.77094	-5.95404	5e-05
NDRG1	61.8512	45.7588	-0.434751	0.00645
PYCRL	8.81392	2.43195	-1.85767	5e-05
SQLE	64.3422	20.197	-1.67162	5e-05
SH2D4A	10.6723	6.47096	-0.721821	0.00135
ERI1	9.56326	6.88531	-0.473982	0.0037
SLC39A14	32.2622	61.522	0.93126	5e-05
LEPROTL1	13.4558	38.8254	1.52877	5e-05
R3HCC1	12.07	28.2752	1.22811	5e-05
TNFRSF10A	10.5436	7.39299	-0.512133	0.01365
PPP2CB	10.9564	16.0256	0.548611	0.0038
BNIP3L	22.4764	72.8576	1.69667	5e-05
KCNN4	18.2399	3.89438	-2.22764	5e-05
NUCB1	62.3995	97.244	0.640075	0.0003
DHDH	0.0856715	0.635665	2.89138	0.0001
GYS1	15.8936	8.46598	-0.908702	0.0001
TUBB4A	0.106417	1.73461	4.02682	5e-05
RELB	10.4822	5.43407	-0.947842	0.00415
LIN7B	0.359296	2.37545	2.72496	5e-05
PPP1R13L	63.2876	31.7336	-0.995912	0.01235
ERCC2	2.3688	5.46568	1.20625	5e-05
SLC17A7	0.0836642	0.76983	3.20186	0.0001
KLC3	0.633482	0.00383834	-7.36668	0.0002
AMH	0.423357	9.08113	4.42293	5e-05
OAZ1	133.226	191.98	0.527077	0.0008
STX10	11.1154	16.3279	0.554783	0.00605
CCDC130	11.9415	19.1262	0.67956	0.01675
PTOV1	5.01242	8.9681	0.839295	0.00925
AES	215.343	299.698	0.476875	0.00805
SNAPC2	10.9519	18.1345	0.72756	0.00015
IL27RA	4.82629	2.08552	-1.21051	5e-05
ASF1B	48.2649	73.741	0.611494	5e-05
OLFM2	3.75027	1.3965	-1.42517	5e-05
ZNF419	7.89644	12.9617	0.714982	0.00405
SYDE1	5.87421	30.6583	2.38381	5e-05
CCNE1	3.03243	0.638565	-2.24757	5e-05
URI1	18.4412	27.685	0.586172	0.0039
PDCD5	3.02128	7.62052	1.33473	5e-05
TIMM50	6.61831	11.3713	0.780862	0.00115
PRX	2.0412	6.82408	1.74121	5e-05
NUMBL	4.68518	9.41609	1.00702	5e-05
FSD1	1.60044	4.4791	1.48474	0.0001
APLP1	18.0431	48.2405	1.4188	5e-05
ATP5SL	27.2317	41.2262	0.598278	0.00025
PLIN3	50.3232	21.6469	-1.21706	5e-05
MYH14	0.757193	0	#NAME?	5e-05
GLTSCR2	8.78666	18.2878	1.05749	0.00055
ICAM5	0.338758	2.18953	2.6923	0.00145
ETFB	3.43964	1.09199	-1.65529	0.0046
RABAC1	2.82117	5.88481	1.0607	0.0098
ATP1A3	0.0692204	0.777908	3.49033	5e-05
MEIS3	1.03996	4.52494	2.12137	5e-05
PTPRS	2.45125	5.61112	1.19477	0.00025
MEGF8	10.4538	16.8104	0.685328	0.00115
KDELR1	90.3183	144.625	0.679226	5e-05
CYTH2	3.17983	7.38559	1.21577	0.00345
GRWD1	9.1946	4.5235	-1.02335	0.0043
ZNF175	3.75007	6.31706	0.752339	0.0011
PLA2G4C	0.959339	0.205965	-2.21964	5e-05
DKFZP761J1410	8.30552	17.6121	1.08442	5e-05
FAM83E	0.903747	0.0903442	-3.32242	0.0121
PPP2R1A	51.6482	35.3293	-0.547853	0.0094
DNASE2	19.3113	37.0489	0.93999	0.00015
RPL18A	2.38774	4.85126	1.02271	0.01465
PIK3R2	18.4157	25.3415	0.460562	0.0029
ISYNA1	13.4379	0.612829	-4.45468	5e-05
CRTC1	0.930279	6.07031	2.70604	5e-05
USF2	9.3879	16.9755	0.85458	0.0001
LSR	46.2659	27.7006	-0.74003	0.01545
ZNF14	2.93121	4.20982	0.522261	0.0147
SCN1B	0.448181	3.76272	3.06962	5e-05
SIPA1L3	3.04193	5.47627	0.848205	0.00395
CADM4	0.801627	5.86711	2.87165	5e-05
GTPBP10	5.30286	2.19806	-1.27054	0.00165
RASA4	0.204601	1.07347	2.3914	5e-05
CDK6	25.1649	3.97927	-2.66084	5e-05
TFPI2	89.0129	12.4452	-2.83843	5e-05
BET1	23.2887	32.7589	0.492261	0.0117
NAMPT	28.9412	20.7573	-0.479506	0.00165
TWISTNB	25.1554	18.8465	-0.416573	0.00555
SP4	9.03511	6.36321	-0.505788	0.00205
DNAH11	2.60423	0.222007	-3.55218	0.00095
MTPN	53.3369	99.1702	0.894773	0.0001
PTN	0.683604	7.28405	3.41351	5e-05
DFNA5	39.7953	21.185	-0.909554	5e-05
ZC3HAV1	16.5143	10.3415	-0.67528	5e-05
TTC26	2.25045	1.34689	-0.740577	0.0042
CAV1	180.841	70.9966	-1.3489	5e-05
MET	20.8129	13.2593	-0.650482	0.0019
RNF32	0.201194	1.84102	3.19385	5e-05
LMBR1	10.319	32.7552	1.66642	5e-05
HOXA1	5.64587	1.14695	-2.29939	0.0001
DNAJB6	21.9265	43.0594	0.973657	5e-05
HOXA3	2.13864	4.50235	1.07398	0.0004
LFNG	12.0403	1.58752	-2.92303	5e-05
IQCE	3.66868	5.65578	0.624466	0.00045
TSPAN12	0.841205	0.0741643	-3.50366	0.00125
CHN2	1.33648	0.447572	-1.57825	5e-05
GRB10	24.8041	15.7875	-0.651795	0.00065
ABHD11	8.49253	4.60909	-0.881711	0.00015
COBL	7.08343	11.4125	0.688089	0.0013
PLEKHA8	9.58151	15.006	0.647212	0.0001
STX1A	24.5877	8.20779	-1.58287	5e-05
NOD1	4.49351	8.49007	0.917934	0.0004
CASP2	9.63031	15.3476	0.672358	5e-05
HSPB1	32.1535	18.912	-0.765669	0.0016
CYP3A5	0.204465	0.611045	1.57942	0.0002
ZKSCAN1	11.9778	9.13563	-0.390782	0.00975
SNX8	8.58835	13.4247	0.644441	0.00575
WASL	9.29256	21.392	1.20293	5e-05
MOSPD3	3.09787	5.41469	0.805601	0.00945
IMPDH1	5.34542	8.52482	0.673366	0.013
LSM5	26.2653	17.5025	-0.585599	0.0122
SERPINE1	29.7063	85.9041	1.53196	5e-05
CLDN15	1.14427	7.46036	2.70482	5e-05
NRF1	3.05546	7.85491	1.36221	5e-05
CEP41	6.61915	11.7874	0.832525	0.00095
ZNF862	0.458847	4.5041	3.29515	5e-05
MEST	2.65003	1.13992	-1.21708	0.00175
TSPAN13	39.5169	3.74832	-3.39815	5e-05
AGR2	6.82085	0	#NAME?	5e-05
BLVRA	12.891	30.8075	1.25692	5e-05
TMEM248	22.431	30.5038	0.443498	0.0048
RHEB	8.05321	22.5076	1.48277	0.00365
PRKAG2	5.82057	9.93986	0.772064	0.0007
POLD2	100.31	163.048	0.700839	0.00605
YKT6	70.6146	93.1619	0.399772	0.01085
SPATA6L	1.7014	0.377551	-2.17198	0.00125
CNTNAP3	4.67017	1.35586	-1.78427	5e-05
SPIN1	78.9422	39.8829	-0.985027	5e-05
PRUNE2	0.431229	4.61823	3.42081	5e-05
TRIM14	28.1961	18.8844	-0.5783	0.00205
CORO2A	24.3336	10.5744	-1.20238	5e-05
LHX6	5.83471	1.0376	-2.49141	5e-05
PTGR1	12.2149	4.00405	-1.60911	0.0072
SUSD1	1.91011	0.226091	-3.07868	0.0006
AKNA	3.40945	6.32021	0.890433	0.00195
DNM1	1.50322	16.0015	3.41208	5e-05
ENG	0.674585	8.2451	3.61146	0.001
KANK1	6.90138	1.38189	-2.32024	5e-05
ELAVL2	8.70586	0	#NAME?	5e-05
NCS1	14.6621	23.3937	0.674028	5e-05
TESK1	7.16811	15.6882	1.13001	5e-05
CA9	3.21365	15.7424	2.29238	0.00105
FUBP3	31.5756	19.3983	-0.702879	0.0006
TYRP1	0.207172	0.818152	1.98154	0.0026
MPDZ	6.71053	4.4138	-0.604406	0.0101
DDX58	8.82047	1.43814	-2.61665	5e-05
GLIS3	0.442845	9.82529	4.47163	5e-05
RAPGEF1	21.9928	29.687	0.432799	0.00675
SETX	22.3978	14.5872	-0.618649	0.00105
UBE2R2	19.9271	37.3032	0.904567	5e-05
ZFAND5	48.2481	25.3321	-0.929506	5e-05
HPS1	3.23087	7.32249	1.18041	0.00615
PHYH	3.90574	10.1353	1.37572	5e-05
RASSF4	0.266536	5.04697	4.24302	5e-05
DNMBP	18.2161	8.93025	-1.02844	5e-05
RAB11FIP2	7.96405	14.2364	0.838012	0.00085
ERLIN1	23.1399	35.1952	0.604996	0.0001
TRDMT1	3.01019	1.9136	-0.653564	0.012
ATE1	11.7126	16.599	0.503039	0.0035
PALD1	0.0562495	0.776418	3.78692	0.0004
UNC5B	2.96655	0.545738	-2.4425	5e-05
C10orf54	5.71368	9.81407	0.780431	0.0125
MICU1	15.254	25.8182	0.759196	0.0003
BMPR1A	2.55792	5.3638	1.06828	5e-05
MINPP1	14.2036	20.8635	0.55472	0.00115
C10orf2	10.4718	6.07486	-0.785593	0.01295
LZTS2	19.5769	39.9368	1.02857	5e-05
SFXN3	34.9811	24.5217	-0.512517	0.001
FBXW4	3.20923	6.57452	1.03466	0.0018
SUFU	4.59178	8.64448	0.912725	5e-05
ACBD5	8.17061	10.8209	0.405303	0.01655
LHPP	1.61754	5.54739	1.778	0.00905
GTPBP4	16.8674	7.72108	-1.12736	0.01775
BCCIP	16.6129	8.37555	-0.988047	0.0164
SH3PXD2A	17.1187	1.27509	-3.74689	5e-05
OBFC1	3.0104	1.24277	-1.27639	0.0044
MAP3K8	1.88484	5.41382	1.5222	0.0006
DKK1	164.356	9.02224	-4.1872	5e-05
RPL28	7.8826	14.3346	0.862761	0.00015
ZMIZ1	8.38648	11.085	0.402469	0.0104
TSPAN14	45.511	30.5188	-0.576519	0.00085
TBC1D12	2.6003	5.42548	1.06107	5e-05
KRT23	40.2238	0.0021243	-14.2088	5e-05
RGS9	0.142985	0.789631	2.46532	0.0004
RNF43	6.01432	0.124841	-5.59024	0.0001
2018-09-04	0.763364	6.90296	3.17677	5e-05
MTMR4	10.8679	18.0546	0.732298	5e-05
TRIM37	8.30579	15.0689	0.859388	0.0047
DHX40	8.7657	16.094	0.876583	5e-05
CDK5RAP3	12.8203	29.8736	1.22044	0.01795
CBX1	55.2783	108.868	0.977801	5e-05
GALK1	2.34224	8.45973	1.85272	0.0021
INTS2	3.49798	5.05112	0.530084	0.00575
MED13	12.0603	18.1713	0.591395	0.00415
PFN1	87.0526	40.0603	-1.11971	5e-05
SLC25A11	10.1776	5.33672	-0.931374	0.01615
RASD1	0.640016	0.106961	-2.58102	0.00135
GOSR1	11.5054	7.91421	-0.539794	0.0007
ALDH3A1	3.9199	1.42602	-1.45882	0.0114
SMARCD2	12.4084	21.3075	0.780044	5e-05
SYNGR2	40.6352	56.7818	0.482698	0.00175
B9D1	1.69286	0.65755	-1.36429	0.0146
PSMD11	33.5623	19.31	-0.797492	5e-05
CCL2	0	0.921061	inf	5e-05
DHX58	4.52768	1.99128	-1.18508	0.0071
MLX	34.2262	23.8121	-0.523405	0.00425
CNTNAP1	2.45463	10.2332	2.05969	5e-05
DLX4	2.34229	3.92013	0.742981	0.01355
PPP1R9B	11.7689	18.282	0.635446	0.0001
COL1A1	10.365	2.17452	-2.25295	0.00025
VAT1	55.8988	106.826	0.934371	5e-05
LRRC59	99.6546	142.037	0.511262	0.00395
ABCC3	2.38323	22.5681	3.24329	5e-05
LUC7L3	28.2309	41.1724	0.544401	0.01095
MPP2	3.87371	9.09731	1.23173	5e-05
DUSP3	16.161	31.217	0.949812	5e-05
HLF	1.07355	0.333294	-1.68753	0.0002
EFNB3	0.0265655	7.0509	8.05211	5e-05
YWHAE	357.205	252.565	-0.500099	0.00175
SLC9A3R1	28.6272	39.2241	0.454354	0.00765
TMEM104	7.37148	12.4002	0.750336	5e-05
CDR2L	5.68831	25.9149	2.18771	5e-05
PMP22	5.9574	31.9847	2.42463	5e-05
SLAIN2	10.03	16.366	0.706387	0.00165
OCIAD1	20.2793	32.919	0.69891	0.0011
DCUN1D4	10.8492	17.6935	0.705638	0.0001
USP46	2.95147	7.68529	1.38066	5e-05
SULT1E1	3.32599	0.0614573	-5.75806	0.0013
KIAA1211	0.403341	4.36127	3.43468	5e-05
NFKB1	6.07161	2.84946	-1.09139	5e-05
AREG	13.9151	5.06845	-1.45704	5e-05
UBE2D3	101.381	44.1432	-1.19952	5e-05
TBC1D9	2.69897	5.61209	1.05613	0.0031
INPP4B	4.80328	1.0738	-2.16129	5e-05
CPE	8.28142	2.48979	-1.73385	0.00295
WFS1	8.16398	24.103	1.56187	5e-05
GAR1	5.77053	3.44216	-0.745388	0.016
FRG1	3.50129	1.38316	-1.33992	0.00975
AADAT	0	1.10976	inf	5e-05
SLC2A9	3.03627	0.521742	-2.54089	0.0032
WHSC1	41.0111	97.6699	1.2519	5e-05
STIM2	4.74773	7.26109	0.612949	0.016
NKX3-2	0.112336	1.19988	3.417	5e-05
GLRB	0.7803	7.46883	3.25878	5e-05
RAPGEF2	4.43688	9.7663	1.13827	0.00105
PPARGC1A	0.00946224	1.05542	6.80142	5e-05
CRYAB	0.00148229	1.10975	9.54819	5e-05
HTATIP2	22.2965	0	#NAME?	5e-05
CTSC	73.3678	21.9448	-1.74127	5e-05
FNBP4	13.5581	21.3205	0.653091	0.0054
SC5D	51.4811	21.3618	-1.26901	5e-05
C11orf63	2.7474	0.0122358	-7.81081	0.00065
HSPA8	391.108	138.617	-1.49647	5e-05
DNAJC4	9.9947	28.7326	1.52345	0.00065
SNX15	8.10955	16.736	1.04526	5e-05
LPXN	6.97877	2.04694	-1.76951	5e-05
DTX4	4.95813	10.3128	1.05656	5e-05
EHD1	52.7711	29.7876	-0.825037	0.00265
ST3GAL4	13.2525	20.2064	0.608552	0.00645
CCND1	80.1059	41.261	-0.957131	5e-05
CCDC86	36.3326	24.814	-0.550112	0.0006
TMEM109	68.1634	183.121	1.42572	5e-05
TRIM3	6.17268	15.352	1.31446	0.00035
CHORDC1	24.4846	11.9569	-1.03403	5e-05
PANX1	19.4145	10.4817	-0.889261	5e-05
ARHGEF17	6.17011	16.5286	1.4216	5e-05
KIAA1377	3.96773	1.73479	-1.19355	5e-05
GALNT18	3.58739	0.160143	-4.4855	5e-05
PVRL1	86.0939	13.2228	-2.70289	5e-05
HIPK3	9.59382	13.2581	0.466701	0.0021
KIAA1549L	2.61208	0.405811	-2.68632	5e-05
COMMD9	19.1944	13.1068	-0.550372	0.0134
MDK	36.8708	8.38258	-2.13701	5e-05
MADD	4.84334	14.2996	1.56191	5e-05
CD81	45.9196	91.708	0.997937	0.00015
C11orf58	81.8662	118.549	0.534142	0.0038
PITPNM1	2.91049	6.27849	1.10916	0.0006
AIP	10.2972	23.4623	1.18809	5e-05
EXPH5	2.15523	1.33702	-0.688818	0.0014
CORO1C	64.1478	35.7529	-0.843339	5e-05
ASIC1	2.76791	9.72456	1.81284	5e-05
CAPRIN2	5.82699	10.1147	0.795627	0.0107
KCTD10	33.2199	18.7531	-0.824918	0.0002
MVK	19.6397	5.53424	-1.82732	5e-05
CSRNP2	11.5826	23.3348	1.01053	5e-05
BCL7A	6.06457	11.8492	0.966314	5e-05
CYP27B1	6.8113	0.600642	-3.50335	5e-05
PPM1H	0.175356	8.03779	5.51844	5e-05
METAP2	26.1202	18.9435	-0.463468	0.00975
ELK3	50.5547	31.1162	-0.700178	5e-05
PARP11	6.79514	4.31945	-0.653655	0.01755
SH2B3	31.4584	22.7071	-0.470297	0.00195
MANSC1	8.46197	0.364417	-4.53733	5e-05
CREBL2	16.8657	36.1639	1.10046	5e-05
ALDH2	1.59991	3.4084	1.0911	0.01165
OAS3	64.6692	25.9577	-1.31692	5e-05
OAS2	19.6872	0.619253	-4.99059	0.00015
ARHGDIB	59.0063	6.19256	-3.25226	5e-05
GTF2H3	17.4668	9.2737	-0.913395	5e-05
SLC38A1	41.598	82.9081	0.994999	5e-05
C12orf49	12.1119	20.375	0.750371	5e-05
VDR	12.7048	4.76472	-1.4149	5e-05
FZD10	1.33281	0	#NAME?	5e-05
TBC1D30	2.54505	0.0946938	-4.74828	5e-05
RAB5B	14.1389	28.1689	0.994437	0.0062
TIMELESS	5.21613	10.8011	1.05012	5e-05
KRR1	9.17665	13.7134	0.579548	0.00835
GAPDH	1159.7	797.942	-0.539394	0.0129
NOP2	37.8783	20.5444	-0.882625	0.0002
COPS7A	51.9203	32.7045	-0.666806	0.00685
GNB3	0.154016	2.47991	4.00914	0.00035
CDCA3	32.7762	15.1362	-1.11465	0.0005
USP5	10.3856	4.34315	-1.25777	0.0009
TPI1	381.982	173.428	-1.13917	0.00045
ENO2	10.3164	49.7912	2.27096	0.0034
C12orf57	23.7411	44.4838	0.905894	0.00325
PTPN6	7.64868	0.644231	-3.56956	5e-05
LPCAT3	10.6585	5.33102	-0.999519	0.00325
SLCO1B3	2.4285	1.79631e-07	-23.6885	0.0009
GOLT1B	26.5676	41.175	0.6321	0.0015
LDHB	81.3433	34.3408	-1.2441	5e-05
FGFR1OP2	8.72714	21.6107	1.30816	5e-05
BTN3A3	2.31337	5.20582	1.17013	5e-05
RWDD1	1.13331	2.49161	1.13654	0.00095
PAK1IP1	4.20339	1.6168	-1.37842	5e-05
GCNT2	1.87487	0.0839862	-4.4805	5e-05
NEDD9	7.38329	0.154435	-5.57919	5e-05
ADTRP	2.88484	0.37126	-2.95799	5e-05
ASF1A	12.819	8.58163	-0.578959	0.01645
RNGTT	8.10047	12.2756	0.599718	0.0005
TPD52L1	16.8673	3.84076	-2.13476	5e-05
NCOA7	35.3038	17.5278	-1.01018	5e-05
SASH1	3.31062	7.79293	1.23507	5e-05
ULBP1	7.46761	13.0357	0.803746	5e-05
MTRF1L	13.999	7.27824	-0.943663	5e-05
PPARD	13.0775	22.0571	0.754154	5e-05
STK38	13.0155	18.762	0.527579	0.0031
CD83	12.617	5.20142	-1.27839	5e-05
BACH2	1.90193	0.51896	-1.87377	0.00095
CAP2	2.70655	6.16755	1.18824	5e-05
RAB23	14.3765	26.271	0.869759	0.0051
ASCC3	17.3588	8.93127	-0.958726	0.0124
BVES	4.33763	0.450176	-3.26834	5e-05
WASF1	8.43584	25.8338	1.61466	5e-05
AIM1	34.3856	4.75667	-2.85378	5e-05
SMAP1	11.4654	17.343	0.597069	0.0003
SOBP	0.347886	2.06968	2.57272	5e-05
TRIM38	10.1068	5.5831	-0.856191	0.0001
PERP	121.382	29.0922	-2.06085	5e-05
KIAA1244	1.61982	0.6756	-1.2616	5e-05
GPR126	27.0109	19.8229	-0.446376	0.01455
PHACTR2	12.2561	7.0947	-0.78869	0.00465
PHF1	6.77	21.1134	1.64093	0.0028
CUTA	41.7229	22.6576	-0.880846	0.00015
CCND3	78.5655	53.9063	-0.543441	0.00155
BYSL	10.0797	5.55441	-0.859746	0.01175
GUCA1B	0.212951	0.879987	2.04696	0.00865
GLTSCR1L	4.32358	6.20363	0.520885	0.0096
PPP2R5D	21.6243	34.3419	0.667316	0.0005
PTK7	65.2875	100.129	0.616985	0.0048
CUL9	3.76907	8.32817	1.14379	0.0049
DNPH1	6.04688	3.30324	-0.872309	0.0107
GMDS	4.94477	0.816615	-2.59818	0.0027
VEGFA	75.119	53.1904	-0.498011	0.0018
PRPF4B	25.4179	16.1311	-0.655994	0.00075
BTN2A1	10.4024	16.8484	0.6957	0.0111
LAMA4	0.00134501	4.29885	11.6421	5e-05
FBRSL1	2.48412	5.56994	1.16493	0.00025
ERBB2IP	27.8189	37.4473	0.428796	0.00625
GHR	0.175756	0.985836	2.48777	0.00845
HMGCS1	409.081	24.7669	-4.0459	5e-05
DAP	143.766	61.0027	-1.23678	5e-05
KIF20A	21.6697	6.92202	-1.64642	5e-05
NNT	15.6744	2.12478	-2.88302	0.00085
MRPS30	24.95	5.30068	-2.23479	5e-05
MRPS27	60.6922	45.5277	-0.414766	0.0148
HBEGF	40.6613	6.83525	-2.57259	5e-05
LOX	6.56754	50.6774	2.94792	5e-05
SPARC	0.13921	182.064	10.353	5e-05
HMGCR	69.0689	23.5534	-1.5521	5e-05
FAF2	66.9872	46.9038	-0.51418	0.001
RASGRF2	10.2371	0.008604	-10.2165	0.00065
CCNG1	62.6876	102.137	0.704253	0.0065
POLR3G	12.7126	6.70765	-0.922375	0.00035
DROSHA	21.6301	10.1165	-1.09632	0.00175
LMNB1	52.6943	29.1299	-0.855145	0.00085
ARRDC3	14.558	7.05568	-1.04495	5e-05
GOLPH3	78.9018	61.5797	-0.357603	0.0169
SUB1	63.3138	36.0495	-0.812542	0.0174
TARS	150.812	87.8831	-0.779098	5e-05
IRX4	5.57403	2.80137	-0.992587	0.0053
PDE4D	6.29202	14.1618	1.17041	0.0001
BRIX1	12.9284	4.95947	-1.38228	0.00055
SLC12A7	8.00719	18.9843	1.24544	5e-05
RAD50	3.4245	10.4891	1.61492	5e-05
GNPDA1	50.055	89.5428	0.839063	5e-05
NUP155	17.7719	8.08564	-1.13616	0.008
NR3C1	38.1408	26.6711	-0.516056	0.0018
LIFR	3.90011	8.38187	1.10376	5e-05
TXNDC15	32.5371	75.7988	1.22009	5e-05
TTC33	11.542	7.98577	-0.531393	0.00495
WWC1	19.488	13.1473	-0.567823	0.01725
DPYSL3	26.4919	0.448336	-5.88483	5e-05
ATP6V0E1	60.8027	91.561	0.590598	0.00115
ZNF346	10.1081	18.2687	0.853869	0.00305
UNC5A	0.0125109	2.02074	7.33555	0.00015
EHHADH	3.1173	1.39262	-1.16249	0.01225
BCL6	5.29493	7.97568	0.590995	0.01495
SLC25A36	37.3934	56.6273	0.598712	0.00155
RNF7	43.965	29.1353	-0.593587	0.00435
TFDP2	3.94956	9.24053	1.22628	5e-05
KAT2B	3.55911	7.02519	0.98102	5e-05
BCHE	0	3.69511	inf	5e-05
PDCD10	9.07752	4.54073	-0.999374	0.0002
PFKFB4	7.57533	3.99872	-0.921771	0.0002
COL7A1	40.9848	0.668454	-5.93812	5e-05
HES1	18.3527	6.87665	-1.41622	5e-05
ACAP2	11.2151	16.0223	0.514638	0.00065
USP9Y	0	8.11767	inf	5e-05
HYAL1	1.48385	0.54945	-1.43329	0.0014
GNB4	18.0772	13.7308	-0.396758	0.01155
UMPS	40.6699	23.8204	-0.771765	0.00015
NCBP2	65.5837	35.6749	-0.87843	5e-05
SNX4	6.72792	10.4668	0.637591	0.0008
C3orf52	8.98119	3.15009	-1.51151	5e-05
FRMD4B	9.08786	3.1875	-1.51151	5e-05
PLXNA1	18.7814	12.2653	-0.614718	0.0001
ATP6V1A	21.7016	9.23576	-1.2325	5e-05
ABTB1	1.18845	3.39983	1.51638	5e-05
CSPG5	0.635552	1.79437	1.49739	0.00055
NEK11	0.720285	0.138213	-2.38168	0.0007
MRPL3	30.7105	22.1534	-0.471207	0.00805
PLSCR4	3.49701	18.716	2.42008	5e-05
MAPKAPK3	41.4878	18.6014	-1.15728	5e-05
EIF1B	19.7736	30.4452	0.62264	0.00115
ARHGEF26	4.66954	6.91644	0.566748	0.0055
KLHL24	2.92539	12.7542	2.12427	5e-05
DNAH1	0.213318	0.65676	1.62236	0.0099
FOXP1	9.26446	3.42224	-1.43676	5e-05
EEF1B2	23.9401	11.0919	-1.10992	0.0005
KANSL3	14.4734	28.6973	0.987511	0.00265
RTKN	7.42176	3.30186	-1.16848	0.0007
IL1A	48.4761	0.335289	-7.17572	5e-05
CCL20	11.9744	0.29374	-5.34926	5e-05
KCNIP3	0.257354	5.00339	4.28108	5e-05
NCL	376.252	200.428	-0.908616	0.0013
ACTR3	31.8548	17.8019	-0.839478	5e-05
STEAP3	16.1064	10.5899	-0.604949	0.0007
TFCP2L1	6.55148	0.0402026	-7.34839	5e-05
GPD2	25.3817	14.2185	-0.836021	5e-05
TANC1	19.5108	13.4303	-0.538782	0.01755
SLC30A3	0.427769	6.1391	3.84312	5e-05
NRBP1	9.69843	17.6215	0.861512	0.00315
ITGB6	22.2165	0.0111505	-10.9603	5e-05
IFIH1	5.683	2.25394	-1.3342	5e-05
GCA	8.73959	0.543074	-4.00834	5e-05
MOGS	38.8544	52.5663	0.436062	0.01165
NDUFS7	1.85628	3.37607	0.862933	0.0006
GRB14	1.70606	0.0814241	-4.38907	5e-05
CLIP4	7.02585	11.6469	0.729207	0.00195
SPTBN1	51.183	28.2015	-0.859893	5e-05
DOK1	2.30855	21.1566	3.19605	5e-05
GALNT3	55.7103	0	#NAME?	5e-05
FN1	2713.47	591.951	-2.19659	0.00165
STAT1	31.446	13.16	-1.25671	5e-05
PECR	3.44252	7.80264	1.1805	0.00045
IGFBP2	4.31132	97.6118	4.50085	5e-05
ELMOD3	3.30469	7.22908	1.1293	0.0031
EFHD1	18.013	30.2577	0.748267	0.0065
COQ10B	10.2953	7.2777	-0.500429	0.00575
CHST10	7.25975	4.61601	-0.653274	0.0006
IL1R1	1.57938	0.124102	-3.66975	5e-05
IL1RL1	4.30611	0.060599	-6.15095	5e-05
IL18R1	4.1667	1.07555	-1.95383	0.00145
SLC9A2	0.961399	0	#NAME?	5e-05
PASK	4.01731	12.9248	1.68584	5e-05
STK25	30.6912	60.73	0.984586	0.00065
PROC	0.632362	0.175017	-1.85326	0.00235
DLX2	0.978402	0.324855	-1.59063	0.00075
SDC1	117.409	43.7258	-1.42499	5e-05
SLC1A4	12.4929	29.727	1.25066	5e-05
SOS1	5.68685	15.8354	1.47745	5e-05
COX7A2L	74.3241	111.483	0.584921	0.00015
PNO1	12.6008	4.40206	-1.51726	0.0165
TRAK2	9.8125	14.9937	0.611668	0.00495
PCYOX1	14.1419	26.6532	0.914335	5e-05
ARID3A	5.03004	0.358156	-3.81191	5e-05
VAX2	0.138177	0.852347	2.62492	0.00945
PLEKHA3	0.874694	1.6751	0.937396	0.0001
PARD3B	0.177941	4.07172	4.51617	5e-05
DHCR24	207.259	112.961	-0.875606	5e-05
PAPPA2	0.194476	2.06942	3.41156	0.00025
RALGPS2	5.15987	15.3245	1.57044	5e-05
CEP104	3.87742	7.98408	1.04203	0.0149
FAM20B	15.1225	20.8469	0.463135	0.0024
STXBP3	3.52757	5.90743	0.743857	0.00725
PHF13	18.1723	26.8359	0.562424	0.0118
ERRFI1	253.457	46.2728	-2.45351	5e-05
AMPD2	24.0171	11.2725	-1.09125	0.00455
KCNC4	3.22199	0.639526	-2.33288	5e-05
EDEM3	8.97366	13.9681	0.638367	0.0001
WDR77	13.3644	4.36162	-1.61546	5e-05
ATP5F1	28.5746	13.5191	-1.07974	0.00065
CAPZA1	114.737	69.5168	-0.722903	5e-05
RNF19B	11.3536	6.96971	-0.703981	0.0179
SCAMP3	30.0596	65.794	1.13013	5e-05
TRIM62	2.24481	4.50316	1.00435	0.0001
MEF2D	9.37102	12.697	0.438207	0.01295
FBXO2	9.6107	0.564986	-4.08835	0.0002
C1orf21	5.25362	13.407	1.3516	0.0064
DNAJC6	0.531384	4.65681	3.13152	5e-05
LEPR	0.916546	3.66513	1.99959	0.0017
KIAA2013	19.1186	25.9209	0.439142	0.0054
MFN2	39.4381	29.1743	-0.434891	0.00585
NCF2	2.60981	0	#NAME?	5e-05
PLA2G4A	1.47364	0.140787	-3.38779	0.00015
GADD45A	33.0613	55.9158	0.758113	5e-05
PRDM2	11.5612	15.4123	0.414791	0.01345
RGS2	16.169	2.20022	-2.87751	5e-05
CTH	1.07804	2.80136	1.37772	0.005
PLEKHM2	8.58061	15.4343	0.846987	5e-05
CRYZ	23.7814	7.72816	-1.62164	5e-05
TFAP2E	0.0807789	0.816887	3.33809	0.01155
NR5A2	1.25259	0.101032	-3.63202	0.00085
KIF21B	2.45648	1.4609	-0.749735	5e-05
TMEM9	32.8436	58.4913	0.832612	5e-05
RP11-268J15.5	1.17886	2.75489	1.2246	0.00555
TSNAX	16.1872	10.6148	-0.608777	0.00525
RRAGC	12.1067	19.1392	0.660723	5e-05
NID1	2.00622	0.116841	-4.10186	5e-05
HPCAL4	3.7531	0.14758	-4.66852	5e-05
BMP8B	0.974131	7.43893	2.93291	5e-05
MYCL	0.410444	2.80221	2.77131	5e-05
ZNF684	3.59084	6.53463	0.863785	0.00165
RIMS3	0.954258	5.18215	2.4411	5e-05
AKT3	19.269	38.3554	0.99315	5e-05
LPHN2	0.438256	24.3538	5.79623	5e-05
PADI2	0.326441	1.4956	2.19583	5e-05
KDM5B	7.03361	3.78718	-0.893142	0.0011
ZNHIT6	15.4645	11.2339	-0.461096	0.00935
GBP3	6.34992	1.71844	-1.88564	5e-05
CDK18	0.788431	3.94898	2.32443	5e-05
TXNIP	291.806	154.349	-0.918812	5e-05
ECE1	46.6445	71.4788	0.615808	5e-05
HMGCL	9.17639	15.2607	0.73382	0.00325
GALE	10.9983	6.2056	-0.82564	0.0167
ID3	50.7395	29.9384	-0.761112	5e-05
LEPRE1	9.9936	22.9283	1.19805	0.00885
CDC20	18.7126	5.91137	-1.66245	5e-05
ARTN	10.6579	0.448438	-4.57087	5e-05
ATP6V0B	8.80039	16.2608	0.885756	0.0006
PIK3R3	13.5521	2.9798	-2.18523	5e-05
TSPAN1	7.85456	0.280126	-4.80938	5e-05
BLZF1	15.7701	9.00129	-0.80899	5e-05
SLC19A2	6.13938	9.18073	0.580517	0.0041
F3	63.2891	7.93776	-2.99515	5e-05
DARS2	24.7302	7.02149	-1.81643	5e-05
IRF6	31.4923	0	#NAME?	5e-05
SLC35A3	5.29556	3.77761	-0.487311	0.0094
STMN1	251.545	364.952	0.536891	0.00335
MAN1C1	0.784842	4.38125	2.48087	5e-05
RPS6KA1	26.6141	15.3572	-0.793273	0.0075
NENF	6.26477	14.6135	1.22197	0.0004
2018-03-02	1.1933	4.63884	1.9588	0.0001
ESYT2	13.0597	26.3911	1.01493	5e-05
CD3EAP	33.3967	18.6122	-0.843458	0.007
RCN2	43.8995	60.9041	0.472334	0.00425
CTSD	64.2266	105.278	0.712964	5e-05
KIF14	8.51951	3.38138	-1.33316	5e-05
ATF6	7.07271	9.83966	0.476346	0.00415
FASTKD2	9.67049	6.28068	-0.622669	0.0045
NRP2	4.67786	0.159928	-4.87036	5e-05
KLF7	22.2507	8.2013	-1.43993	5e-05
SGIP1	0.00626881	1.65553	8.04489	5e-05
TNFAIP3	17.9522	3.32889	-2.43105	5e-05
RAB32	11.2254	19.4279	0.791365	0.00055
SGK1	2.39957	1.2333	-0.960248	0.00105
RNF146	21.646	31.7692	0.553526	0.0037
CTGF	17.8212	44.768	1.32887	5e-05
SLC16A7	0.782498	2.80997	1.84439	5e-05
VAMP8	52.9669	19.7805	-1.42101	5e-05
MYL12B	159.382	117.489	-0.439968	0.00585
FOXO3	21.0929	10.743	-0.973356	5e-05
PKD2	3.37141	7.27877	1.11034	5e-05
CCNI	68.1536	193.098	1.50247	5e-05
PPL	40.2043	19.1675	-1.06869	5e-05
HS1BP3	8.92866	24.6594	1.46562	5e-05
CCND2	33.0531	0.00375712	-13.1029	0.00195
ELL2	32.9592	17.0936	-0.94723	0.0074
SATB2	2.89958	4.72615	0.704821	0.0062
TJP2	20.5022	7.99291	-1.35899	5e-05
PIGZ	2.33812	12.9444	2.46891	5e-05
C1orf198	9.17331	26.7805	1.54567	5e-05
PTBP3	80.9537	32.9427	-1.29714	5e-05
RAD23B	62.7411	39.8163	-0.656051	5e-05
FKBP15	7.84434	4.7198	-0.732926	0.00285
FAM206A	28.2641	17.4052	-0.699457	0.0006
PPP2R4	82.1607	53.1787	-0.627599	0.00205
GLE1	26.8653	20.4522	-0.393489	0.0156
CNTRL	4.38114	0.943525	-2.21517	5e-05
NEK6	12.6629	17.9369	0.502324	0.00725
HSDL2	24.4768	13.3361	-0.876075	0.00495
ALG2	54.377	36.485	-0.575695	0.00045
VPS4B	23.7277	11.453	-1.05084	5e-05
PGF	10.4581	3.21734	-1.70068	5e-05
ACOT2	7.91888	1.72101	-2.20204	5e-05
LTBP2	10.4701	0.5358	-4.28844	5e-05
FLVCR2	1.0486	3.0637	1.54681	0.00255
ABCD4	4.0337	8.07471	1.00131	0.00085
DLST	33.8726	50.567	0.57808	5e-05
PPP4R4	3.52494	0.117243	-4.91003	5e-05
ALDH6A1	2.09436	5.73583	1.45349	0.0063
RHOQ	15.4545	34.9367	1.17672	5e-05
KLHL29	2.42452	8.39077	1.7911	5e-05
FAM98A	19.4125	11.3755	-0.771052	5e-05
AFTPH	13.1274	21.4514	0.708485	5e-05
LGALSL	4.85068	9.41244	0.956381	5e-05
CNRIP1	6.08317	16.3562	1.42694	5e-05
BCL11A	4.92618	0.353669	-3.8	0.0001
EPCAM	16.3359	0	#NAME?	5e-05
SLC17A5	2.37418	6.6142	1.47813	5e-05
OGFRL1	14.7294	53.9987	1.87422	5e-05
FAM178A	15.7543	23.6157	0.583999	0.01265
ELOVL3	0.224684	1.89747	3.07811	0.0002
IFIT3	27.5139	8.11839	-1.76089	5e-05
IFIT2	30.5102	6.83759	-2.15773	5e-05
MXI1	9.36233	20.3075	1.11707	5e-05
FAM45A	7.67527	18.9704	1.30546	5e-05
GOT1	51.1455	23.8601	-1.10001	5e-05
GNA13	31.054	45.5802	0.553626	5e-05
HOXB3	0.476795	9.02817	4.24299	5e-05
RCL1	6.49376	3.36845	-0.946969	0.00035
MOB3B	6.93534	0.390775	-4.14955	5e-05
CD274	10.2348	4.49963	-1.18561	0.0001
PLEKHG1	1.34829	0.206891	-2.70419	0.00015
CYSTM1	21.7131	45.6488	1.07201	0.00275
SLC10A7	4.43405	2.58205	-0.78011	0.0005
MASTL	24.1418	42.0133	0.799315	0.0052
KIAA1217	14.2907	1.09815	-3.70192	5e-05
TAF12	3.72453	6.19117	0.733155	0.01715
MTRF1	6.61907	1.94503	-1.76684	0.0092
DNAJC15	8.15294	2.23036	-1.87004	5e-05
PROSER1	19.3471	14.4775	-0.418301	0.006
UFM1	55.5265	30.6181	-0.858793	5e-05
ELF1	32.0507	12.3093	-1.3806	5e-05
SMAD9	1.92112	0.878006	-1.12964	0.0002
HSPH1	13.9009	6.50334	-1.09593	0.0003
EXOSC8	6.54959	3.64848	-0.844111	0.01605
TGFBI	487.384	98.7954	-2.30254	5e-05
PAIP2	74.4015	111.121	0.578734	0.0013
EGR1	81.7465	16.5149	-2.30739	5e-05
ZFP30	0	2.65709	inf	5e-05
SOCS2	17.7888	7.53625	-1.23905	5e-05
NFYB	5.64005	8.54935	0.600105	0.00115
CLU	8.54646	43.5033	2.34773	5e-05
TNFRSF10B	58.772	131.081	1.15725	5e-05
SORBS3	19.186	43.9077	1.19442	5e-05
PTK2B	6.43053	2.94051	-1.12887	0.0001
PDLIM2	4.44289	14.4468	1.70118	0.0026
UBIAD1	12.231	25.2293	1.04456	5e-05
COIL	16.666	23.8026	0.514218	0.0014
TRIM25	38.119	27.9292	-0.448739	0.0091
LRAT	1.28365	0.0521161	-4.62238	0.0002
TRIM6	12.2569	0.0657746	-7.54185	5e-05
PAPD5	7.52536	12.6283	0.746824	5e-05
TSHZ3	4.55299	0	#NAME?	5e-05
ECHDC2	4.41244	11.1752	1.34065	5e-05
ZNF211	8.7657	12.9558	0.563662	0.0032
RNF2	11.432	16.0561	0.490052	0.0085
CSTA	4.5963	0.210221	-4.4505	0.007
B4GALT4	9.29445	16.2041	0.801922	0.00095
KIF18A	6.85624	3.06059	-1.16361	0.01185
DESI2	40.5815	54.7219	0.431296	0.00505
GJA3	2.07986	0.584329	-1.83163	5e-05
TBC1D15	3.07606	5.22868	0.765364	0.0031
BAI2	4.47805	8.90949	0.99247	0.0007
FABP3	0.42688	0.756983	0.826431	0.0131
RNF115	5.85105	8.83486	0.594511	0.0001
POLR3GL	5.01858	8.66399	0.787753	0.00385
TNFSF10	4.29636	1.65299	-1.37804	0.0001
PDS5A	11.0749	19.7666	0.835767	5e-05
LRIF1	19.4359	10.1013	-0.944186	5e-05
RPL21	2.81509	1.71875	-0.711824	0.0171
FYTTD1	35.0447	53.8393	0.619465	0.00405
MTERFD2	11.1286	23.4052	1.07256	0.00615
MRPS2	136.436	88.1268	-0.630566	0.00675
KIAA1191	90.9797	148.401	0.705881	5e-05
RBBP6	18.2363	24.5217	0.427246	0.01035
ZC3H7A	35.5393	16.3132	-1.12338	5e-05
SERAC1	1.90858	2.81751	0.561924	0.0145
ODF2L	7.38843	3.08367	-1.26062	5e-05
PTGFR	0.0203603	1.66352	6.35233	0.00315
TRMT13	8.85989	6.01308	-0.559183	0.00835
PQLC1	13.9233	25.7339	0.886163	5e-05
ZMIZ2	12.6631	17.4357	0.461411	0.008
HNRNPA2B1	141.81	84.0801	-0.754128	0.00755
FAM126A	20.1591	30.3737	0.591396	0.00015
INHBA	33.6851	0.0331292	-9.98979	5e-05
FKBP9	30.2356	55.2267	0.869119	0.00935
ARL4A	41.3844	21.9793	-0.91294	5e-05
POLM	48.2775	12.2927	-1.97355	5e-05
TWIST1	10.4208	17.2404	0.726326	0.0003
SMU1	6.08622	4.557	-0.417465	0.0121
GLIPR2	3.95392	24.9191	2.6559	5e-05
CLTA	37.9107	76.6827	1.0163	0.00025
RECK	2.64153	5.88531	1.15574	0.0001
CNTFR	0.00354687	2.61566	9.52641	0.00035
KIAA1549	1.67667	2.88407	0.782506	0.00035
C7orf49	16.7798	30.9714	0.884212	0.0042
CALD1	20.7616	40.2753	0.955977	5e-05
SRGN	3.54699	64.2035	4.17799	5e-05
BICC1	2.57375	5.27846	1.03624	5e-05
VPS26A	28.046	43.001	0.616576	5e-05
ACADS	0.386766	2.08585	2.4311	0.0003
MED13L	10.1118	14.9866	0.56763	0.00605
CDKN2C	23.061	32.2515	0.483909	0.0093
ACOT9	7.6504	11.3991	0.575311	0.01385
PKN1	5.49374	25.2376	2.19971	0.01335
CD97	7.94467	4.79116	-0.729612	0.0028
SPRYD7	8.68092	5.16916	-0.747919	0.00015
HOXC13	0.912972	0.179066	-2.35008	0.0002
LRP1	3.53949	18.0796	2.35275	5e-05
IKZF4	2.36304	5.57643	1.2387	5e-05
TUBA1B	316.298	604.404	0.934229	0.00095
METTL21B	4.97985	8.52578	0.77573	0.01635
STIL	15.0682	10.4462	-0.528519	0.0042
HJURP	78.8395	38.7245	-1.02567	5e-05
AMD1	43.0506	30.0748	-0.517479	0.00045
USP45	5.0224	10.5503	1.07083	0.0068
MORF4L2	208.175	139.363	-0.578954	0.00035
RAB9A	18.7755	40.2617	1.10056	5e-05
BAZ2B	6.65743	4.16074	-0.678124	0.0127
SLC36A1	13.4982	9.24321	-0.546306	0.0006
BATF3	6.51645	1.32868	-2.29409	0.0027
PLA2G12A	9.53025	6.27791	-0.602231	0.0026
PFKFB2	9.27811	4.03744	-1.20039	5e-05
AGO2	5.86418	2.93406	-0.999034	0.0076
MXD4	4.51793	14.3839	1.67072	5e-05
CKS2	84.6049	53.4332	-0.663004	0.00925
FAM210B	83.5237	23.8886	-1.80586	5e-05
SLPI	4.54627	1.24064	-1.8736	0.00175
TTPAL	29.6097	11.2543	-1.3956	5e-05
PREX1	1.05307	4.06476	1.94856	5e-05
ARHGAP40	9.84269	0.189026	-5.7024	5e-05
SDC4	246.431	100.091	-1.29986	5e-05
VAPB	121.575	68.9085	-0.819095	5e-05
ATP5E	2.54468	0.805254	-1.65997	5e-05
ZNFX1	33.2603	19.801	-0.748225	0.00195
RAB22A	15.7545	12.0983	-0.380966	0.01115
MOCS3	20.4448	7.68027	-1.41251	5e-05
STX16	73.4034	50.9358	-0.527166	0.0016
PMEPA1	118.959	14.0265	-3.08423	5e-05
RNF114	53.7221	36.9102	-0.541495	0.001
BCAS4	12.201	18.2799	0.583259	0.00575
FASTKD3	10.7198	6.12145	-0.808333	0.01515
PEPD	4.16264	11.25	1.43436	0.0003
VAMP7	13.5937	22.2609	0.711574	5e-05
MPHOSPH10	12.6929	8.21827	-0.62711	0.0021
ATP8A1	0.226484	2.55696	3.49695	5e-05
LYPD3	14.7915	1.86814	-2.98509	5e-05
TRERF1	7.03832	4.37084	-0.68732	0.0013
BTN2A2	10.8782	17.0146	0.645331	0.00205
WRNIP1	31.6895	19.1406	-0.727373	0.00215
SERPINB6	38.8318	24.5432	-0.661919	0.00615
MOCS1	1.51249	4.17184	1.46376	5e-05
MED20	13.9541	22.8075	0.708816	5e-05
OR2B6	1.78631	0	#NAME?	5e-05
SPDEF	3.11001	0.0394101	-6.30221	0.00075
CDKN1A	297.095	140.103	-1.08444	5e-05
SOX4	21.0774	12.7355	-0.726836	5e-05
GLO1	231.962	140.532	-0.722985	5e-05
RPP40	5.17314	2.1497	-1.2669	0.0173
ATXN1	12.8987	6.65027	-0.955745	0.0001
RUNX2	5.32096	3.40335	-0.644733	0.00225
LRRFIP1	73.6571	25.8331	-1.5116	5e-05
RAB17	12.6707	0.892718	-3.82714	5e-05
EREG	12.8779	4.45912	-1.53006	5e-05
AHNAK	110.736	76.6633	-0.530511	0.0167
SH3TC1	12.9985	6.20323	-1.06725	0.0065
MT2A	197.101	10.3932	-4.24523	5e-05
C16orf70	6.69278	11.856	0.824939	0.00545
GOT2	62.9566	37.4909	-0.747818	5e-05
CLYBL	0.248957	1.19271	2.26027	0.01155
RAP2A	19.1126	14.9776	-0.351717	0.01745
EFNB2	28.3888	7.97899	-1.83104	5e-05
TM9SF2	15.0087	10.7595	-0.480188	0.0078
BMP4	3.04647	9.79984	1.68562	0.0001
SOX9	26.539	3.70897	-2.83902	5e-05
HS3ST3B1	2.45852	0	#NAME?	5e-05
SLC25A35	17.2587	4.8046	-1.84483	5e-05
GGA3	8.59763	16.8466	0.970448	5e-05
ARMC7	7.67588	13.6452	0.829988	0.00185
NUP85	2.37274	9.83043	2.0507	5e-05
MIF4GD	19.6598	48.985	1.31709	5e-05
TTF1	8.58896	3.65445	-1.23283	5e-05
GTF3C4	21.8514	9.99193	-1.12889	5e-05
PPP1R12C	9.45702	17.0306	0.84867	0.0003
OPRL1	0.119079	0.758424	2.67108	0.00035
IL1B	6.21678	0.159722	-5.28254	5e-05
POLR1B	13.6093	9.46054	-0.524595	0.0098
PSD4	6.94564	0.083326	-6.3812	5e-05
PSPN	1.21859	1.90062	0.641256	0.0106
RPL23	7.29528	2.78269	-1.39048	0.0016
CD70	6.29768	2.58982	-1.28197	0.0027
C3	7.70803	32.738	2.08653	0.0003
SH2D3A	44.0398	0.756186	-5.86392	5e-05
TRIP10	9.93617	17.1186	0.7848	0.0029
FOSB	1.42542	0.248451	-2.52035	0.0122
VASP	64.546	23.4645	-1.45985	0.0007
GPCPD1	3.49486	6.76153	0.952115	0.00755
FOXA2	27.9269	0.0904375	-8.27052	5e-05
CENPB	27.5307	43.6947	0.666419	5e-05
PSMF1	20.7134	39.3468	0.92568	0.00275
DTD1	15.9031	24.7298	0.636944	0.00095
RBCK1	19.2984	57.4436	1.57366	5e-05
TMX4	7.7499	26.3465	1.76536	5e-05
STK35	9.25554	22.0524	1.25254	5e-05
SNRPB	6.31157	12.0488	0.932813	0.01465
NRSN2	18.6736	47.2094	1.33807	5e-05
AP5S1	3.6601	5.92228	0.694268	0.00295
BMP2	2.93514	0.430167	-2.77046	5e-05
FLRT3	2.3197	0.0135504	-7.41945	0.0127
OVOL2	5.76919	0.00109194	-12.3673	0.0008
MKKS	5.48852	11.2624	1.03703	5e-05
BFSP1	1.55218	0.358434	-2.11452	0.00065
DSTN	157.654	105.895	-0.574133	0.00015
TBC1D20	5.69319	36.2932	2.67239	5e-05
ITPA	5.99002	12.2599	1.03331	0.00785
MCM8	3.21237	5.48616	0.772159	0.00165
FAM110A	11.7526	6.71159	-0.808255	0.0088
MRPS26	4.38407	20.2919	2.21056	5e-05
NCLN	29.8883	20.4448	-0.547845	0.001
HNRNPR	109.094	57.4669	-0.924763	5e-05
ID1	62.6523	9.36655	-2.74178	5e-05
PLAGL2	18.703	25.0957	0.424172	0.00345
AMOT	0	2.64078	inf	5e-05
TMEM115	20.7326	29.1411	0.491155	0.00705
PSMB2	25.1484	17.0237	-0.562927	0.0008
ST3GAL3	2.98558	8.94641	1.5833	0.00485
THRA	8.83654	15.0364	0.766906	0.01255
CCR7	0.900209	0.157756	-2.51257	0.0038
FRMD8	14.7078	11.0486	-0.412717	0.01165
PRRG2	1.94293	0.0373616	-5.70053	0.00245
GLIS2	11.0676	17.4308	0.655296	0.00545
NSRP1	26.1469	9.26228	-1.4972	0.00135
DNAJC8	51.4491	72.5378	0.495588	0.00205
IFI6	26.448	8.23144	-1.68394	5e-05
EMG1	7.61423	3.05651	-1.31681	0.0171
ELK1	17.6059	24.237	0.461153	0.0044
ATG14	5.25239	7.33752	0.482318	0.00635
DLGAP5	5.42703	2.36574	-1.19787	0.0104
SGPP1	16.94	25.2247	0.574397	5e-05
PLEKHG3	28.08	10.5024	-1.41881	5e-05
EVI2A	0.756335	0	#NAME?	0.004
FAM78A	1.24127	5.04463	2.02294	5e-05
SLC10A3	28.167	38.4076	0.447387	0.00455
ARMCX1	0	7.1308	inf	5e-05
TIMM8A	7.64436	3.97306	-0.944146	0.00015
IPPK	9.93814	3.53167	-1.49262	0.0063
PTPRB	6.45125	0.343578	-4.23087	0.0003
DYRK2	6.43824	11.1536	0.792764	0.0003
LRRC61	0	1.08852	inf	0.00075
FGFRL1	10.9122	34.0751	1.64277	5e-05
TMEM175	2.23367	4.28547	0.94004	0.00365
EPS15L1	7.72147	13.9165	0.849843	0.0167
KLF2	0.266624	1.20033	2.17055	0.0001
FBXL16	10.0637	28.2639	1.4898	5e-05
CHTF18	6.43234	19.2109	1.57851	0.00435
TICAM1	21.0381	15.5434	-0.436708	0.00585
TUBA4A	341.804	90.6504	-1.91478	5e-05
TNFRSF19	7.13816	0.0443589	-7.33019	5e-05
HIP1	10.5826	15.6159	0.561321	0.00725
CASD1	2.88942	5.15611	0.835505	0.00345
LRFN1	0.655499	1.57998	1.26924	5e-05
ZFP36	24.6142	10.813	-1.18672	5e-05
RASL11B	0.592585	0.210406	-1.49384	0.0114
TUBGCP6	5.16291	8.51566	0.721935	0.0005
DGCR6L	12.3905	24.9812	1.01161	5e-05
GNAZ	0.748864	16.4552	4.4577	5e-05
ADORA2A	0.270191	1.89219	2.80801	0.0004
ATF4	345.917	470.67	0.444289	0.00605
A4GALT	30.2016	13.9932	-1.1099	5e-05
CDC42EP1	77.9009	102.76	0.399563	0.00935
RAC2	33.3038	5.37974	-2.63008	5e-05
LIF	45.6218	12.4781	-1.87032	5e-05
APOBEC3F	9.43806	3.57243	-1.40158	0.0037
KRT17	194.976	4.36065	-5.48261	5e-05
SPECC1	31.2678	18.9538	-0.722191	0.0029
CPA4	5.61452	1.99573	-1.49224	5e-05
DOCK4	2.22117	3.5741	0.686258	0.0049
POT1	2.67896	7.79993	1.54179	0.0003
ATP6V1F	29.7507	113.522	1.93198	5e-05
PRKRIP1	9.90442	15.4912	0.645309	0.002
PODXL	1.09262	31.8769	4.86665	5e-05
STRIP2	1.5668	4.17585	1.41424	5e-05
MKLN1	3.97158	8.52649	1.10224	0.00015
CALU	64.3597	265.651	2.04531	5e-05
CCDC136	0.680926	2.83727	2.05893	5e-05
SMO	0	6.97788	inf	5e-05
IRF5	2.32912	3.83953	0.721144	0.0024
KLHDC10	6.1912	17.0162	1.45862	5e-05
NDUFA5	19.1138	38.5591	1.01246	5e-05
OPN1SW	0.969653	4.37739	2.17453	5e-05
MYO1B	70.2722	16.7483	-2.06894	5e-05
CHN1	7.99064	16.5056	1.04657	0.0004
GAD1	0.974995	2.17143	1.15518	0.0133
SNRPN	0.0890038	3.02166	5.08533	0.00785
TWSG1	25.8268	36.3357	0.492516	0.00075
ARHGAP22	1.08117	0.132813	-3.02512	5e-05
MYO5C	3.27744	0.203705	-4.00802	0.0001
TMOD2	3.30043	8.40237	1.34814	5e-05
TTBK2	5.72763	7.91911	0.4674	0.0169
DUT	34.0844	13.6234	-1.32302	5e-05
VPS13C	8.3736	12.7437	0.605867	0.00635
LOXL1	0.593576	6.77061	3.51178	0.00055
MBD4	14.3491	21.3637	0.574202	0.0019
SPCS3	65.9841	32.1751	-1.03617	5e-05
E2F8	10.2348	3.95179	-1.37291	5e-05
DCTD	72.9456	38.6725	-0.915514	5e-05
SOX15	43.4034	0	#NAME?	0.0026
MMP28	7.62434	3.72368	-1.03388	0.00965
MRM1	3.3602	1.06063	-1.66363	0.0001
CCNT1	8.96516	15.5593	0.795376	5e-05
SLC44A2	55.333	38.7929	-0.512347	0.00245
MTUS1	7.23622	16.734	1.20947	5e-05
BCL2L2	29.6257	15.9097	-0.896939	0.0008
SNX6	20.0162	28.4122	0.505343	0.01195
EGLN3	4.58631	0.654281	-2.80935	0.00045
DAD1	63.3944	93.5651	0.561613	0.01465
EPB41L4A	1.90599	0.0392489	-5.60174	5e-05
QRICH2	0.109399	0.833159	2.92899	5e-05
SEC14L1	23.5232	43.3729	0.882709	0.00015
FGF13	1.91396	0.0459405	-5.38065	5e-05
CDKN1C	1.69412	4.96171	1.5503	5e-05
TMEM8A	15.9807	30.3854	0.927045	0.01
ABHD17A	3.07902	5.09813	0.727495	0.0156
PHF10	7.50449	23.4123	1.64144	5e-05
FAM155B	0.94607	0	#NAME?	5e-05
SH3BP4	54.4812	37.1708	-0.551588	0.0002
MOSPD2	8.41566	20.8459	1.30862	5e-05
LDLR	50.1912	17.8353	-1.4927	5e-05
ELOF1	26.1778	39.8307	0.605537	0.0006
PRKCSH	50.5259	80.5101	0.672147	0.0114
THEM6	10.1552	29.9449	1.56009	5e-05
PVRL2	23.4366	54.2336	1.21042	0.00025
TOMM40	22.5295	13.1411	-0.777726	0.00935
FAM98C	1.42428	4.57011	1.682	0.00175
ATP8B3	3.05419	1.53538	-0.992191	0.0124
BST2	6.17838	38.3632	2.63442	5e-05
SLC27A1	4.118	10.3776	1.33346	0.0005
LSM7	2.02739	3.82939	0.917494	0.0123
RTN4IP1	2.40065	4.24334	0.821779	0.00405
ACTN4	98.9469	38.942	-1.34533	5e-05
STK33	0.0941766	3.26232	5.11439	5e-05
ZSWIM6	6.89282	9.78496	0.505472	0.0138
UNC13A	8.70053	0.0421415	-7.68972	5e-05
GDF15	64.228	6.63365	-3.27533	5e-05
PGPEP1	6.47575	9.07335	0.486589	0.01035
JUND	10.1562	27.9213	1.459	0.0044
CRB3	6.31904	0.0497164	-6.98984	0.00025
ZBTB46	2.2676	7.41205	1.7087	5e-05
HELZ2	14.2088	7.03208	-1.01476	0.0032
PAK4	14.0272	7.96432	-0.816605	5e-05
MNX1	0.815107	2.14653	1.39694	0.0075
OSBPL2	23.6215	11.9612	-0.981731	5e-05
EXOSC2	17.9848	9.60424	-0.905034	5e-05
POMT1	3.32113	12.6117	1.92502	5e-05
UBE2M	16.3361	24.8576	0.605622	0.0003
C16orf13	2.6643	6.85264	1.3629	5e-05
NPAS1	0.140833	0.67562	2.26222	0.0101
MAP3K10	1.87656	5.3661	1.51578	0.0016
ARHGEF16	6.34453	1.08534	-2.54736	5e-05
SESN2	18.3145	23.928	0.385714	0.0174
THEMIS2	2.07816	0.509683	-2.02764	0.01125
CLIP1	15.2704	28.2028	0.885102	5e-05
ZNF426	4.254	2.46698	-0.786072	0.0014
SLC6A8	9.10863	25.231	1.46989	5e-05
PLXNA3	1.48297	4.55956	1.6204	5e-05
MPP1	0.0982852	17.6904	7.49178	5e-05
ZNF331	6.15394	14.7091	1.25713	5e-05
HSD17B3	1.64761	0.00501526	-8.35984	5e-05
AKAP12	231.925	37.6517	-2.62287	5e-05
EPS8L1	3.25841	0.15121	-4.42955	5e-05
AAR2	47.6593	36.1421	-0.399077	0.0135
ZNF341	1.45392	0.435053	-1.74068	0.00055
ACSS2	59.1118	33.4844	-0.819955	0.002
ARHGEF9	4.15839	7.63792	0.877155	5e-05
C1QL1	7.78362	24.7273	1.66759	5e-05
ZNF227	9.87783	19.3236	0.968099	5e-05
ZNF428	0.651558	7.09525	3.44489	0.00165
ZNF141	2.60393	0.136482	-4.25391	5e-05
COX4I1	40.0901	24.0574	-0.736768	0.01345
EMC8	10.9057	4.90183	-1.15369	0.0002
GSE1	19.6958	11.7674	-0.743089	0.00215
CHMP1A	49.6158	29.7728	-0.736804	5e-05
SH3BGRL	0.0615971	26.7369	8.76176	0.0002
PRR7	0.862801	1.7727	1.03885	0.00395
NFATC1	8.8445	0.903972	-3.29043	5e-05
CAP1	124.661	58.6902	-1.08682	5e-05
PPT1	64.2277	85.463	0.412103	0.00575
RAB11FIP4	1.43532	0.656874	-1.12768	0.0007
RLIM	21.2551	13.5729	-0.64708	5e-05
CAPN7	8.38318	14.7076	0.810996	0.00055
RFTN1	7.37614	17.209	1.22222	0.00075
ZFYVE20	8.2485	14.2485	0.78861	5e-05
SLC6A6	10.6957	6.76045	-0.661836	0.0001
NR1H2	5.78427	10.9764	0.924196	0.00155
MGAT1	96.4432	70.2791	-0.456583	0.01155
GFPT2	2.70451	14.9139	2.46322	5e-05
PSME3	81.6443	39.0961	-1.06233	5e-05
ACLY	23.796	13.0192	-0.870077	5e-05
VPS25	39.8407	27.0762	-0.557217	0.0052
DIAPH1	197.838	102.072	-0.954737	5e-05
NDFIP1	25.6041	33.1928	0.374494	0.0143
UBE2D2	40.4227	30.2562	-0.417936	0.00615
EXOC4	12.3812	30.0588	1.27963	0.0046
ANO1	21.8492	0	#NAME?	5e-05
NINJ1	31.8576	51.7081	0.698752	0.0023
MAP1B	12.5456	39.7972	1.66548	5e-05
TNS4	180.533	11.7834	-3.93744	5e-05
PDHA1	14.054	30.7925	1.1316	0.00015
MCCC2	30.7701	16.1365	-0.9312	5e-05
ZNF132	5.60216	1.29248	-2.11584	5e-05
VIMP	13.7248	19.372	0.497192	0.01005
CHSY1	32.0412	49.7089	0.633577	0.00035
SNRPA1	2.92013	4.60994	0.658716	0.011
THAP1	10.2723	6.3956	-0.6836	0.00045
C19orf12	12.2228	19.4793	0.672363	0.0003
ZSWIM4	2.06871	4.10906	0.990075	5e-05
RFX1	0.83687	3.49767	2.06332	5e-05
MATN3	3.9736	1.6087	-1.30455	5e-05
TRIM21	10.5613	5.48809	-0.944409	0.00015
ACACA	33.4122	12.8119	-1.38289	5e-05
PPARG	1.74591	6.52014	1.90092	0.0004
TRIM5	20.1219	7.99873	-1.33092	5e-05
TRIM22	14.5321	4.00031	-1.86106	5e-05
TIMM10B	27.889	15.2521	-0.87069	0.00195
EFR3A	17.728	10.6483	-0.735401	5e-05
PER2	3.08745	1.07615	-1.52054	0.0011
PTPRE	8.84087	5.44917	-0.698153	0.0003
PRKAA1	45.4564	30.2307	-0.588468	0.0003
CARD6	6.51105	0.725474	-3.16589	5e-05
RAP1GAP2	26.8151	13.4085	-0.999905	5e-05
MYBBP1A	34.2428	12.8024	-1.41938	5e-05
SERPINF1	4.63383	1.05027	-2.14144	0.0002
TBC1D14	0.756859	20.8013	4.78051	5e-05
TMEM128	3.06466	14.919	2.28335	5e-05
PNISR	39.8525	55.9444	0.489326	0.0117
POPDC3	4.52926	0.169505	-4.73988	0.00045
FIGNL1	45.6669	64.945	0.508069	0.001
UTP3	20.5141	14.3971	-0.510845	0.0016
ITGB4	141.553	34.5824	-2.03323	5e-05
WBP2	56.1555	90.4268	0.687322	5e-05
H3F3B	245.553	476.398	0.956132	5e-05
TRIM47	33.2408	10.5679	-1.65327	5e-05
EIF5A	225.53	59.8786	-1.91321	5e-05
MATN2	0.363115	2.23132	2.6194	5e-05
REEP2	2.18716	29.7821	3.76731	5e-05
MTSS1L	10.5381	30.8155	1.54804	5e-05
ANKEF1	2.30618	0	#NAME?	0.0018
PCED1A	3.17887	13.4628	2.08239	5e-05
PCNA	46.369	87.8494	0.921873	5e-05
NXT1	18.9991	26.0349	0.454516	0.01365
POLR3F	10.9199	6.91739	-0.658657	0.0052
RIN2	12.4452	3.74983	-1.73069	5e-05
PTPRA	5.68981	20.416	1.84325	0.00015
BCAN	0.363553	1.42474	1.97046	5e-05
ARHGEF11	4.67977	7.93794	0.762327	0.0001
IGHMBP2	6.05483	11.9062	0.975551	5e-05
ZSWIM3	3.534	2.19539	-0.686825	0.00425
RBM38	18.8571	28.6698	0.60442	0.00035
VSTM2L	7.10734	0.155598	-5.51341	5e-05
PPP1R3D	8.62553	3.93196	-1.13336	0.00045
DMGDH	0.239041	1.14032	2.25411	0.0053
AP3B1	35.0783	20.7616	-0.756665	0.00075
ZBED3	4.75192	17.099	1.84733	5e-05
INADL	3.83242	1.45169	-1.40052	5e-05
USPL1	7.84456	5.55581	-0.497696	0.01035
XPO4	9.07916	6.32175	-0.522235	0.00085
WASF3	3.81273	7.47062	0.970404	5e-05
MYH10	11.9842	7.11148	-0.752915	0.01235
SCO1	15.6805	7.75144	-1.01643	0.0007
CHI3L1	0	3.77912	inf	5e-05
DSTYK	4.5494	8.43741	0.891122	5e-05
SLC41A1	26.1621	56.0855	1.10015	5e-05
TMCC2	2.26565	11.6388	2.36095	5e-05
DCLK1	1.19802	0.210934	-2.50579	5e-05
RFXAP	8.33199	4.20687	-0.985912	5e-05
RFC3	29.9028	16.0803	-0.89499	5e-05
STARD13	5.68805	3.39632	-0.743964	0.0066
BEX2	3.83702	0	#NAME?	5e-05
RNF128	1.6833	0.215205	-2.96751	5e-05
TBC1D8B	3.09109	0.0163162	-7.56567	0.00015
TCEAL4	63.6891	93.1804	0.54898	0.0004
EPHB2	37.4322	16.0963	-1.21755	5e-05
BTBD2	8.77914	30.4405	1.79384	5e-05
CNDP2	60.3416	36.8849	-0.710123	0.00135
RTN3	95.5908	201.884	1.07858	5e-05
C1QTNF6	1.91612	7.72873	2.01204	5e-05
FAM83F	3.5804	0	#NAME?	0.01375
ADCK2	4.73967	15.1364	1.67517	0.00015
MKRN1	10.386	28.3717	1.44981	5e-05
AGAP3	6.02248	25.915	2.10536	5e-05
KRBA1	1.2886	2.99436	1.21645	0.0004
C12orf29	8.16465	11.7152	0.520923	0.0128
TMEM254	12.6132	17.1913	0.446751	0.01385
TMTC1	0.448059	12.7881	4.83496	5e-05
KRAS	9.40308	18.7731	0.997464	5e-05
IPO8	5.08393	11.6474	1.196	5e-05
LRRCC1	1.95124	0.521549	-1.90351	0.00015
ARNTL	13.034	5.17188	-1.33352	5e-05
MICALCL	4.43578	0.439612	-3.33489	5e-05
RRAS2	30.477	41.1613	0.433564	0.00525
TEX15	6.20067	0	#NAME?	5e-05
TMEM66	68.8177	164.346	1.25588	5e-05
RNF122	1.2849	2.71434	1.07894	0.0012
DPF2	31.3714	43.5675	0.473802	0.00355
C14orf1	23.8738	11.8427	-1.01143	0.01525
C14orf159	0.761674	5.1334	2.75267	5e-05
TTC9	1.29899	0.69773	-0.89665	0.001
LOXL2	16.9398	52.024	1.61876	0.0001
CTIF	6.88311	25.6241	1.89637	5e-05
IER3IP1	37.2805	69.1899	0.892139	0.0001
CCNB1	36.8572	11.3136	-1.70388	5e-05
CDK7	0.369732	2.33662	2.65987	0.00015
IRAK2	11.2122	2.31648	-2.27506	5e-05
CAMK1	0.0507691	3.27932	6.0133	0.0002
BHLHE40	80.5877	26.6506	-1.59639	5e-05
ARL8B	42.1286	56.4053	0.42103	0.00825
[truncated: 2,994 more rows]

## Sheet: Sheet2
Differentially expression genes between BERP35T4 and BEP2D
gene	value_1	value_2	log2(fold_change)	p_value
FUCA2	9.65302	1.11438	-3.11473	5e-05
NIPAL3	7.49761	10.2663	0.45341	0.0088
LAS1L	11.9599	8.52167	-0.488994	0.0136
ENPP4	0	1.4619	inf	5e-05
SEMA3F	8.334	12.6316	0.599958	0.0077
CYP51A1	97.1303	28.8324	-1.75223	5e-05
BAD	13.5616	36.9018	1.44417	5e-05
CD99	41.9861	19.9866	-1.07088	5e-05
HS3ST1	0.817293	0.153548	-2.41216	0.00435
SNX11	9.84176	14.1865	0.527533	5e-05
M6PR	127.121	95.2684	-0.416132	0.0006
KLHL13	3.12005	0.958862	-1.70217	5e-05
CYP26B1	27.4398	12.0259	-1.19013	5e-05
SARM1	0.00345376	6.14168	10.7962	5e-05
POLDIP2	30.4065	23.109	-0.395923	0.02195
PLXND1	7.79298	11.6114	0.575293	0.00285
AK2	73.1314	49.7172	-0.556746	0.00015
FKBP4	46.4503	18.0058	-1.36722	0.0003
CAMKK1	2.81023	3.93174	0.484478	0.0015
RECQL	17.7188	9.3193	-0.926992	5e-05
HSPB6	0.101411	1.39046	3.77727	0.00025
ARHGAP33	2.51305	4.78453	0.928942	5e-05
PDK4	0	1.25827	inf	5e-05
SLC25A13	10.9124	5.70352	-0.936046	5e-05
CDC27	38.0784	16.1502	-1.23742	5e-05
DVL2	8.8348	18.7427	1.08506	5e-05
UPF1	24.359	31.3753	0.365176	0.0177
SKAP2	14.7712	10.9392	-0.433286	0.0001
HOXA11	1.14863	0.183735	-2.64421	5e-05
POLR2J	15.4774	22.8376	0.561245	0.01885
DHX33	13.1271	8.91553	-0.558157	0.0021
RPAP3	2.8047	6.02603	1.10336	0.0059
FAM214B	12.0747	5.89404	-1.03466	5e-05
PRKAR2B	0.888152	0.280614	-1.66222	0.00015
CREBBP	6.91703	14.8854	1.10568	0.00015
RHBDD2	30.8838	48.2551	0.643832	5e-05
ZNF195	13.2483	10.4069	-0.348261	0.01075
FBXL3	18.971	26.6517	0.490432	0.00035
PDK2	3.70653	11.1841	1.59331	5e-05
ITGA3	134.22	213.156	0.667312	5e-05
ZFX	5.49132	10.1524	0.886598	5e-05
LAMP2	35.1169	25.9505	-0.436402	0.00015
GDE1	42.5716	65.3748	0.618844	5e-05
TMEM98	4.40116	0.392151	-3.48841	5e-05
AP2B1	96.1134	35.8086	-1.42443	5e-05
ZNF263	20.1761	31.8811	0.660055	5e-05
TNFRSF12A	96.3312	76.431	-0.333845	0.0029
MAP3K9	11.4761	4.27094	-1.426	5e-05
BAIAP2L1	21.3225	9.61293	-1.14933	5e-05
JHDM1D	1.28155	2.61597	1.02946	0.01205
ALDH3B1	3.31802	16.1116	2.27971	5e-05
TTC22	0.615559	0	#NAME?	5e-05
FARP2	6.88292	10.4006	0.595578	0.00025
GGCT	130.404	94.9071	-0.458403	0.0115
DBF4	18.529	12.3502	-0.585257	0.0009
IFRD1	5.93899	25.1546	2.08253	5e-05
GTF2IRD1	1.36973	5.2803	1.94673	0.0005
ARHGAP44	0.238766	3.02234	3.662	5e-05
ELAC2	8.12627	4.04333	-1.00705	5e-05
PNPLA4	1.33592	1.95855	0.551948	0.0085
ADIPOR2	85.4835	60.7871	-0.491881	5e-05
CDKL3	0.265596	3.33133	3.64879	0.009
MARK4	4.409	9.53385	1.11261	5e-05
TRAPPC6A	0.160054	0.800666	2.32264	0.02345
LUC7L	10.1592	17.0944	0.750741	0.01885
PIGQ	12.069	31.5124	1.38461	5e-05
TEAD3	10.7586	15.9785	0.570641	5e-05
DNAJC11	7.17639	4.15115	-0.789747	0.00595
MYLIP	2.73284	7.17395	1.39237	5e-05
JARID2	13.5337	4.03797	-1.74485	5e-05
NADK	17.7432	31.2901	0.818437	5e-05
CYTH3	16.5512	68.6724	2.05279	5e-05
ADAM22	0.377461	4.67144	3.62947	5e-05
SYPL1	91.3397	61.0687	-0.580809	5e-05
CYB561	31.2256	12.7817	-1.28865	5e-05
CELSR3	7.85168	16.7946	1.09692	5e-05
MGST1	165.309	53.6988	-1.6222	5e-05
CRY1	9.29984	21.0901	1.18129	5e-05
NFIX	4.35522	15.9536	1.87307	5e-05
ST3GAL1	15.2004	3.47969	-2.12708	5e-05
PKD1	5.12218	19.3425	1.91695	5e-05
MED24	74.3962	18.24	-2.02813	5e-05
UBE3C	12.1032	19.5058	0.688512	0.00065
PAX7	1.77556	0	#NAME?	5e-05
FAM76A	3.03446	4.21986	0.475753	0.0013
VTA1	37.8862	29.6261	-0.354804	0.01385
MLXIPL	0.329671	11.1275	5.07696	5e-05
BAZ1B	30.4185	42.2115	0.472686	5e-05
SPRTN	12.24	7.25928	-0.753702	5e-05
ZNF207	40.2439	14.958	-1.42785	5e-05
CD9	64.7445	17.073	-1.92304	5e-05
IFFO1	0.768288	1.78953	1.21986	5e-05
NISCH	16.206	35.9146	1.14804	5e-05
PRSS3	29.3842	0.0437435	-9.39176	5e-05
LRRC23	0.940755	5.42858	2.52868	0.01025
HFE	4.51098	6.88078	0.609132	0.00795
SCMH1	7.37279	14.1027	0.935685	5e-05
FYN	1.88049	4.07712	1.11644	0.0015
HIVEP2	10.3404	6.117	-0.757394	5e-05
LYPLA2	39.6996	12.949	-1.61628	5e-05
MRC2	5.73666	34.578	2.59157	5e-05
BTBD7	17.6676	11.7254	-0.591472	5e-05
APBA3	14.2994	29.1247	1.02629	5e-05
ABHD5	6.93966	3.25144	-1.09379	0.00595
KAL1	0.798576	0	#NAME?	5e-05
AKAP8L	12.6282	23.5098	0.896608	0.00235
RNF216	10.3737	27.0302	1.38164	5e-05
PTBP1	152.125	218.236	0.520629	5e-05
SYT7	1.05676	2.75396	1.38187	5e-05
PLAUR	13.0686	5.61444	-1.21889	5e-05
ANLN	220.726	113.862	-0.954969	5e-05
RABGAP1	10.3732	8.00989	-0.373005	0.00675
CEP68	4.06445	6.87966	0.759277	0.00845
MAP4K3	8.82648	4.98427	-0.824455	0.0001
TMEM159	8.43629	4.1248	-1.03228	5e-05
BRCA1	16.1645	13.2907	-0.282418	0.0094
ERCC1	20.7809	6.89923	-1.59075	0.0005
MBTPS2	7.29948	23.8942	1.71079	5e-05
PRICKLE3	4.4107	2.49531	-0.821793	0.01025
EXTL3	34.1367	21.1848	-0.688297	5e-05
KDM5D	0	6.27313	inf	5e-05
CALCOCO1	9.72874	20.9813	1.10878	5e-05
UBR7	30.6867	38.7095	0.335074	0.0025
PSMC4	9.56245	4.73451	-1.01417	5e-05
MAN2B2	1.82708	4.70177	1.36367	5e-05
SLC25A39	31.096	17.2276	-0.852007	5e-05
NUB1	9.08092	14.7587	0.700652	0.0001
PGM3	8.92928	13.0294	0.545152	0.0173
RWDD2A	2.54597	8.35949	1.7152	0.00025
CLK1	12.7699	20.5886	0.689102	5e-05
POLR3B	1.14749	0.522696	-1.13443	0.0242
DNASE1L1	25.8248	37.7855	0.549077	0.0084
HEBP1	13.8925	28.0136	1.01182	5e-05
GPRC5A	100.264	11.8804	-3.07715	5e-05
MAMLD1	3.26506	7.56775	1.21276	5e-05
POLA2	10.2951	16.0626	0.641752	0.01195
ZC3H3	5.74696	8.22536	0.51728	5e-05
CAPN1	96.9699	32.7128	-1.56768	5e-05
SLC30A9	4.10168	11.6556	1.50673	5e-05
YAF2	10.727	24.8588	1.21251	0.0013
ZMYND11	16.9458	35.0414	1.04813	5e-05
BID	4.76542	9.84018	1.04608	5e-05
XYLT2	9.49475	24.6662	1.37733	5e-05
ISL1	4.47107	0.969268	-2.20565	5e-05
ATP2C1	8.39441	4.11252	-1.0294	5e-05
WWTR1	26.5961	16.6743	-0.673592	5e-05
AGPS	17.4035	10.8349	-0.683688	0.00045
PHLDB1	23.3581	16.1779	-0.529902	5e-05
CYP24A1	20.0452	0.137357	-7.18918	5e-05
SNAI2	103.23	3.63062	-4.8295	5e-05
ZRANB1	10.0094	16.284	0.702097	5e-05
GPR124	0.23845	12.9495	5.76307	5e-05
RUNX3	6.85829	19.2485	1.48883	5e-05
PLEKHB1	0.251474	1.02061	2.02096	5e-05
SERPINB1	18.2143	11.2454	-0.695733	5e-05
SPAST	5.15054	6.99725	0.442063	0.00015
OSBPL5	5.12747	11.1895	1.12583	0.0004
AQR	4.27457	2.19663	-0.960489	0.00055
CPS1	0.905018	1.88741	1.06039	0.00085
RNF10	51.6839	84.2692	0.70529	0.0095
ZNF839	5.53458	8.32425	0.588847	0.0011
ZDHHC6	16.4423	13.1253	-0.325062	0.01945
GRAMD1B	1.69881	5.5637	1.71152	5e-05
RNH1	12.0861	38.9498	1.68827	5e-05
NDUFS1	5.59303	2.39764	-1.22202	0.00255
RB1CC1	10.4326	13.0393	0.321774	0.0031
ERP44	4.60675	6.2586	0.44209	0.0007
BIRC3	21.9015	4.38131	-2.3216	5e-05
AKAP11	16.7204	12.1368	-0.462223	5e-05
STRAP	102.54	74.7728	-0.455606	0.0003
DEF6	5.64182	1.49587	-1.91518	5e-05
PLEKHO1	4.93249	15.1043	1.61457	5e-05
EHD2	60.2859	35.2141	-0.775668	5e-05
DEPDC1	24.1358	16.5806	-0.541679	5e-05
CCDC28A	2.18393	4.89507	1.1644	0.0001
RRAGD	0.158872	9.42712	5.89089	5e-05
HSF2	3.93306	9.27958	1.23841	5e-05
NR1H3	1.4833	8.14952	2.45791	5e-05
TYMP	1.27672	0.415749	-1.61865	0.0001
NCAPH2	2.32087	5.55415	1.2589	0.00145
TOMM34	137.849	27.606	-2.32003	5e-05
SEC63	27.1307	34.9728	0.366306	0.0052
VIM	98.7153	130.457	0.402225	0.0005
FAS	14.5128	8.41139	-0.786908	0.0001
RNASET2	0.0645495	0.852697	3.72355	5e-05
CD44	384.66	30.7112	-3.64675	5e-05
KCNG1	7.45826	12.8896	0.789299	5e-05
BTN3A1	4.2061	6.99841	0.734543	5e-05
PRKCH	10.1379	5.19198	-0.965402	0.00025
B4GALT7	9.12944	18.9178	1.05115	5e-05
SH2D2A	1.26293	0.234115	-2.43148	0.0026
VEZT	16.6185	11.8847	-0.483686	0.0002
BCLAF1	51.9538	29.8041	-0.801719	5e-05
ANK1	1.70737	0.351267	-2.28114	5e-05
RABEP1	10.4564	14.8351	0.504629	0.012
HMGB3	42.8461	13.5912	-1.65649	5e-05
NUP160	8.3457	5.73665	-0.540823	0.00145
BAK1	24.4635	14.3177	-0.772829	5e-05
IKZF2	0.725481	1.42584	0.974803	5e-05
GRN	34.4057	54.9357	0.675098	0.0001
CENPQ	8.97631	12.1105	0.432069	0.00445
SARS	35.7718	59.1477	0.725498	5e-05
RANBP3	10.1676	13.4073	0.399043	0.002
ALG1	0.20243	1.09267	2.43236	0.0083
ABCF2	5.44543	7.23535	0.410019	0.0036
CHPF2	7.18996	9.62232	0.420402	0.0009
GAB2	0.242723	2.09767	3.1114	5e-05
ATP6V0A1	26.0969	13.3496	-0.967082	5e-05
SLC4A7	24.0624	10.3113	-1.22255	5e-05
APBA2	3.0319	10.4741	1.78853	5e-05
MAP2K3	21.4047	6.25062	-1.77586	5e-05
TMSB10	348.771	238.268	-0.5497	5e-05
SH3YL1	22.2336	5.14968	-2.11018	5e-05
FAM136A	69.4698	51.077	-0.443711	5e-05
VCL	82.3233	30.2845	-1.44272	5e-05
DEPDC1B	16.873	7.51759	-1.16638	5e-05
DAPK2	0.539861	1.15865	1.10178	0.0025
ADSS	16.7396	8.92963	-0.906593	5e-05
TIMP2	21.3674	279.997	3.71193	5e-05
TBC1D23	16.1362	12.4265	-0.37688	0.00265
ZZZ3	12.1196	14.6526	0.273809	0.0126
USP2	0.776688	3.07583	1.98557	5e-05
TUBG2	1.83575	3.98866	1.11953	0.00635
NSUN2	78.1601	14.879	-2.39315	5e-05
FBXO42	8.07626	16.9477	1.06933	5e-05
AGA	2.88343	0.952826	-1.5975	5e-05
MAT2B	60.6975	40.1034	-0.597911	5e-05
TRIO	41.6511	19.8023	-1.07269	0.0019
VCAN	0.0152094	3.31337	7.76719	5e-05
CLEC16A	8.15421	4.982	-0.710818	5e-05
CDH1	81.9751	0.471868	-7.44066	5e-05
SKIV2L2	8.84514	6.24094	-0.503122	0.0122
FAM65A	16.1598	25.7558	0.672485	5e-05
RAI14	66.9757	21.3701	-1.64804	5e-05
PNKP	2.53578	4.84752	0.934816	0.00195
PHLPP2	4.24057	6.81429	0.684307	5e-05
SPDL1	39.3498	17.6304	-1.15829	5e-05
CTNS	3.08719	5.78699	0.906519	5e-05
RTN4R	3.12659	12.3864	1.98609	5e-05
PHF23	24.5955	14.2554	-0.786886	5e-05
INPP4A	4.40074	8.28615	0.912955	0.0002
RAB27B	7.47004	4.32717	-0.787692	5e-05
PSMA4	46.1532	25.8142	-0.838266	5e-05
LSG1	12.9122	9.26993	-0.478099	0.01385
PARP3	3.19015	4.93768	0.630212	0.00575
TNC	15.6854	9.47552	-0.727141	5e-05
AIFM2	4.84803	8.90297	0.876887	5e-05
BARX2	9.52703	0	#NAME?	5e-05
PHF15	25.6088	20.0944	-0.349847	0.00965
ZIC2	5.51499	1.95019	-1.49974	5e-05
ADRB1	0.839356	0.45482	-0.883987	0.0024
CUL7	1.63627	2.62373	0.681205	0.0005
CTNNA1	158.441	130.2	-0.283211	0.0164
PHKA2	5.4863	15.6044	1.50805	5e-05
HSPA5	237.334	160.53	-0.564072	5e-05
DSG2	79.3027	26.0026	-1.60872	5e-05
GEMIN8	6.4822	11.4089	0.815598	0.01815
OFD1	1.4903	3.32104	1.15603	0.0003
CTPS2	3.13896	7.65266	1.28568	5e-05
ARAP2	2.15804	0.435338	-2.30952	5e-05
KIAA0556	1.89833	3.02173	0.670643	0.00035
DTNBP1	3.52694	10.528	1.57774	5e-05
C12orf4	13.7208	6.40543	-1.099	5e-05
SCML1	27.3829	53.292	0.960644	5e-05
WWC3	7.21342	23.4484	1.70074	5e-05
MAP4	64.104	92.4001	0.52748	5e-05
GOPC	25.5027	17.2562	-0.563536	5e-05
HDAC9	1.72771	0.862932	-1.00154	0.0007
TSPAN17	23.2741	30.4464	0.387542	0.0001
ZNF800	5.01141	19.8636	1.98684	5e-05
SNX29	6.08665	2.25794	-1.43064	5e-05
MRPS10	42.3846	20.6962	-1.03417	5e-05
FAM120A	52.4287	34.4392	-0.606306	5e-05
KITLG	5.63524	7.39816	0.39269	0.0167
ADAMTS6	2.06677	0.465208	-2.15143	5e-05
H6PD	7.46331	18.6769	1.32337	5e-05
VAMP3	95.6546	62.161	-0.621823	0.00175
PER3	1.27551	10.1904	2.99806	5e-05
UTS2	0.0827815	2.07895	4.6504	0.0072
EPN3	15.1544	0.0908405	-7.38218	5e-05
LTBP1	1.05023	0.0631467	-4.05585	5e-05
RCN1	38.925	90.2023	1.21247	5e-05
RFC2	15.9159	22.7431	0.514955	0.00045
NEDD4L	14.9252	6.89649	-1.11382	5e-05
DKK3	52.1733	147.746	1.50174	5e-05
ARHGEF5	4.79157	0.812685	-2.55973	5e-05
MCUR1	8.2786	11.8295	0.51493	5e-05
LIMA1	169.977	18.1103	-3.23045	5e-05
LETMD1	24.2887	37.103	0.611252	0.00325
MAPK9	18.7062	29.4429	0.654401	5e-05
BCAR1	13.431	36.0639	1.42499	0.0001
FAM160A2	6.99751	9.73932	0.47698	0.01015
HERPUD1	9.63002	30.9332	1.68355	5e-05
PIK3CB	9.45178	12.2096	0.369354	0.00355
CYBA	1.12932	0.0814332	-3.79369	5e-05
THOC3	115.975	36.8351	-1.65466	5e-05
HEBP2	2.89027	4.35488	0.591429	0.012
RRP12	2.49282	1.20711	-1.04623	0.0039
FNIP2	3.01212	3.91469	0.378119	0.00945
MSMO1	201.845	32.1573	-2.65003	5e-05
TTC17	11.9173	19.4123	0.703914	0.02045
FOXN3	5.58581	26.6307	2.25325	5e-05
MRTO4	15.9824	8.70922	-0.875865	0.00035
MCF2L2	1.61941	0.429002	-1.91641	0.0145
LAMA3	64.7048	4.92319	-3.71621	5e-05
AP5M1	13.3876	7.98359	-0.745787	0.0013
PHPT1	17.452	25.0578	0.521868	0.0022
ENTPD2	12.2247	0.351361	-5.1207	5e-05
LY75	6.92424	0.00381056	-10.8274	5e-05
HHAT	0.644827	3.14787	2.28739	5e-05
FOXC1	6.51506	10.07	0.628209	5e-05
TBC1D22A	2.75897	4.76172	0.787351	0.0001
PLEKHH1	2.17099	1.03219	-1.07265	0.00375
ATP9A	19.0758	9.57683	-0.994121	5e-05
FAM168A	14.1634	29.0687	1.0373	5e-05
GALC	2.81818	0.0121217	-7.86103	5e-05
CUL1	1.97487	3.52423	0.835549	0.00115
CYFIP2	0.211272	2.96042	3.80863	5e-05
TAB2	43.4952	60.1595	0.467934	5e-05
GINM1	12.3675	15.55	0.330364	0.00845
USP36	16.1957	37.3258	1.20457	5e-05
KMT2C	4.02718	7.20439	0.839104	0.0088
PUM2	21.2968	30.4715	0.516826	5e-05
MRPL43	52.9279	76.7086	0.53536	0.00055
ZFR	40.2381	50.6098	0.330853	0.0063
ZNF280C	1.64631	1.01853	-0.692743	0.0001
TRAF1	1.09312	0.315569	-1.79242	5e-05
RC3H2	20.4874	15.1045	-0.439757	0.005
PCGF2	8.63805	18.8105	1.12276	5e-05
TRAF3IP2	45.2566	17.2202	-1.39403	5e-05
DCBLD2	83.6486	40.0231	-1.06351	5e-05
SOAT1	5.95973	4.51745	-0.399737	0.00045
GDI2	77.2871	41.0354	-0.913357	5e-05
TMCC3	12.6214	5.17698	-1.28569	5e-05
USP13	3.99633	6.03752	0.595279	5e-05
ATP11B	13.3875	19.5957	0.549645	0.0001
LAMC2	436.496	0.0839687	-12.3438	5e-05
CAMK2B	8.76526	0.807625	-3.44004	5e-05
ATP2B4	27.3242	14.1802	-0.946304	5e-05
RIOK2	10.9407	6.97904	-0.648611	0.0001
NDC1	26.1044	15.2307	-0.777313	5e-05
DGKG	0.857687	0.00665257	-7.0104	5e-05
FLYWCH1	16.611	45.5382	1.45494	5e-05
UNKL	3.31369	12.3439	1.89729	5e-05
TBXAS1	0.0412878	1.48108	5.1648	5e-05
MXD1	9.73862	3.34721	-1.54076	5e-05
SLC2A3	14.0739	3.03175	-2.2148	5e-05
YBX3	82.2612	61.0383	-0.430499	0.0078
WNK1	39.9631	55.9075	0.484372	0.00025
OGFR	21.849	33.6667	0.623756	5e-05
GNA15	10.8051	0.012289	-9.78013	0.003
HDAC7	9.06621	23.8939	1.39807	5e-05
MRPS35	17.5737	28.2788	0.6863	5e-05
TNK2	5.48412	8.88709	0.696451	0.00225
CDH3	40.699	0.218807	-7.53919	5e-05
DGAT2	2.2932	0.905325	-1.34085	5e-05
ZNF112	4.04065	7.49867	0.892047	5e-05
CS	111.573	82.282	-0.439341	5e-05
MRPS24	30.2105	74.7045	1.30614	0.0025
VMP1	105.841	50.5242	-1.06685	5e-05
APPBP2	6.16834	10.8189	0.810593	5e-05
POLD1	2.64036	8.72428	1.7243	0.0001
EIF4B	124.734	158.306	0.343863	0.0003
SLC6A16	0.0116533	0.76368	6.03416	0.0002
SPHK2	4.47706	8.55928	0.934936	0.00165
CA11	0.680106	1.6733	1.29887	0.0099
EPN1	19.6816	25.6878	0.384238	0.00285
MED29	20.4465	24.5088	0.261446	0.0086
ZNF275	4.43886	7.11724	0.681128	5e-05
MTMR1	16.6584	11.0913	-0.586828	5e-05
GPC1	19.8148	44.512	1.16761	5e-05
HAGH	1.03635	5.35108	2.36832	0.00105
RNF4	24.1061	40.9564	0.76469	5e-05
CASP8	15.5046	6.67364	-1.21615	5e-05
LIMCH1	0.304137	16.5597	5.76681	5e-05
TM7SF3	8.6337	12.6707	0.553446	0.0132
SPA17	3.70871	0.510471	-2.86102	0.00135
ATP2C2	0.886997	0.174386	-2.34665	0.0012
NGFR	5.74671	2.04216	-1.49264	5e-05
CDON	1.25494	3.51103	1.48427	5e-05
HIPK2	6.10416	16.0024	1.39042	5e-05
TNPO3	3.34265	6.08908	0.865232	5e-05
TMEM161A	10.6191	25.009	1.23578	5e-05
LPAR2	8.55603	3.60452	-1.24714	0.00015
CTSA	7.54351	13.0514	0.790895	5e-05
SUGP2	17.749	27.0188	0.606227	0.00465
SNX24	13.3526	37.3415	1.48366	5e-05
EYA2	11.5519	8.6483	-0.417641	0.01075
CNN2	171.78	64.7172	-1.40834	5e-05
ABCA7	1.65366	0.842643	-0.972673	0.0233
DDX20	9.46919	7.20974	-0.393294	0.02525
BTBD1	30.0631	17.9415	-0.744696	5e-05
CALCRL	0.150017	0.767975	2.35593	0.0002
ANKS1A	6.85614	4.58477	-0.580545	5e-05
ZNF76	2.82114	5.37955	0.931209	0.0004
SLC9A3R2	9.80674	19.5922	0.998432	5e-05
UHRF1BP1	5.52302	17.2579	1.64373	5e-05
GNAI3	33.1053	24.9564	-0.407649	5e-05
IPO5	33.6742	14.8592	-1.18029	5e-05
OAT	38.714	22.123	-0.807306	5e-05
WDR3	4.3007	1.23933	-1.79501	0.00015
TRAM2	52.8756	68.753	0.378821	0.00015
MCM10	16.4777	8.45278	-0.963015	0.00015
DGKA	13.8378	4.25289	-1.7021	5e-05
ERBB3	7.63013	3.35293	-1.18629	0.00095
TBC1D22B	6.0849	8.21469	0.432974	0.00245
SPEN	25.417	16.5105	-0.622412	0.00045
ZC3H15	81.7717	61.6982	-0.406372	0.00325
MAP2K4	15.3443	10.5132	-0.5455	5e-05
TMEM206	3.63455	8.94736	1.29968	5e-05
SLK	21.6995	14.0328	-0.628858	5e-05
CYB5R4	2.15744	1.19188	-0.856084	5e-05
GSTO2	6.047	0.453224	-3.73793	5e-05
TLE2	0.226662	3.17949	3.81018	5e-05
FAM107B	44.6263	61.8172	0.470115	5e-05
ME1	4.82647	8.52972	0.82153	5e-05
CDK13	16.0441	22.8727	0.511588	0.00035
MTHFD2	69.1089	205.958	1.57541	5e-05
YBX1	81.7142	128.198	0.64972	5e-05
PDE4A	4.44223	0.117092	-5.24557	5e-05
DIP2B	17.5115	7.22369	-1.27749	5e-05
SMARCD1	28.9818	21.8413	-0.40809	0.00015
NGEF	3.78101	0.855869	-2.14331	0.00015
ASPM	18.3292	8.88146	-1.04528	5e-05
ELOVL1	39.8636	24.5052	-0.701984	5e-05
FGFR2	2.22228	0.523035	-2.08706	5e-05
EML1	0.144288	2.97906	4.36783	5e-05
THUMPD1	24.8493	33.2726	0.421129	0.003
MSANTD3	75.5953	55.4961	-0.44591	0.00165
STAG3	0.106402	0.878582	3.04565	5e-05
FECH	9.47964	15.2155	0.682634	5e-05
MYO9A	3.76006	6.00671	0.675819	0.0001
DDX3Y	0.12783	23.3131	7.51077	5e-05
PFKP	21.6106	9.70356	-1.15515	5e-05
IDI1	145.591	45.8085	-1.66824	5e-05
KLF6	51.4895	23.3798	-1.13901	5e-05
NEO1	4.11674	9.12454	1.14825	0.00035
TRAM1	54.6081	82.6698	0.598246	5e-05
PHKA1	1.99423	1.51158	-0.399771	0.0256
CACNB1	3.69716	7.19999	0.961575	0.00195
PKM	574.006	209.168	-1.45641	5e-05
DHX29	5.24229	2.90775	-0.850296	5e-05
DNTTIP2	72.7484	44.8701	-0.697162	0.00015
SYT1	0.199487	1.72303	3.11058	5e-05
NAV3	3.70433	0.0898807	-5.36506	5e-05
ROGDI	2.83478	4.10434	0.533913	0.0184
PDZD4	0.025224	1.79111	6.14991	5e-05
PDK3	1.02584	2.32902	1.18292	0.0001
HYAL2	27.3518	20.6034	-0.40875	0.01315
FGFR3	0.554646	1.97671	1.83346	5e-05
IFI35	3.66627	1.23122	-1.57422	0.0009
HEATR6	6.19493	13.7663	1.15198	5e-05
COASY	48.2775	32.2367	-0.582646	0.0185
MEF2A	11.5607	24.4655	1.08152	5e-05
ACSL4	29.4262	18.3663	-0.680037	5e-05
GPKOW	1.7457	2.74658	0.653833	0.0115
PRR11	28.0437	15.9705	-0.81227	0.00025
ATP11A	4.8834	8.97173	0.877502	5e-05
POLR1A	6.13302	3.56641	-0.782124	5e-05
LAPTM4A	14.7396	23.1476	0.651164	5e-05
CYFIP1	9.0064	5.71146	-0.65709	0.01605
KIF2A	12.8852	8.31652	-0.631662	0.0211
PSME4	22.0331	9.63392	-1.19348	5e-05
SIRT2	7.00088	16.4049	1.22852	5e-05
ERLEC1	10.0548	27.2069	1.43608	0.00015
PPP2R5B	3.01599	6.95192	1.20478	5e-05
PITX1	12.3639	26.2806	1.08787	0.02145
MAST4	9.00967	1.54227	-2.54642	5e-05
DNAJA2	23.6944	15.5421	-0.608358	5e-05
BCL3	6.61309	9.67095	0.548333	0.0165
KCNAB2	0.521855	12.5164	4.58403	5e-05
RORA	2.8024	0.617859	-2.18131	5e-05
TGFBR3	1.27988	5.5205	2.10879	5e-05
HES2	7.86238	0.0281837	-8.12396	5e-05
ATP1B3	100.849	82.5558	-0.288756	0.0142
GNB5	12.2492	18.6701	0.608044	0.00405
LRP6	5.29296	7.69992	0.540769	0.00555
IKBKAP	5.79219	3.03639	-0.931755	5e-05
NUCB2	4.73491	13.5191	1.51359	5e-05
PTPN3	13.5982	6.03557	-1.17186	0.0004
SPTB	1.14124	0.507312	-1.16965	0.01795
SLC44A1	20.8301	12.3505	-0.754106	5e-05
TMEM260	4.03615	5.81197	0.52605	0.00535
EXOC5	20.2192	14.6818	-0.461699	0.00035
CLTCL1	0.617114	1.79183	1.53783	5e-05
FSTL3	25.5952	51.6777	1.01367	5e-05
DGCR2	24.6747	35.3064	0.516898	0.00045
RNF126	1.11276	2.47045	1.15062	0.0045
ZXDC	7.0567	11.9215	0.756498	0.00035
JMJD6	14.4745	10.0401	-0.527742	0.00075
ASNS	17.8514	73.1994	2.03579	5e-05
AP3M2	20.5928	16.5792	-0.312771	0.00955
ST6GALNAC2	4.77533	1.00636	-2.24645	5e-05
PABPC1	444.775	731.798	0.718369	5e-05
TESK2	1.9527	4.31356	1.14341	0.00165
C16orf80	20.737	30.582	0.560472	0.0055
CSNK2A2	24.2823	37.0384	0.609116	5e-05
TCOF1	28.2115	16.7788	-0.749646	5e-05
CDC42	140.252	86.2129	-0.702045	5e-05
OSBPL3	17.8309	8.37739	-1.0898	5e-05
RAD18	12.3933	15.4875	0.321546	0.00665
ATP2B1	16.805	26.9056	0.679013	0.00845
NCK2	15.5231	28.6904	0.886149	5e-05
MAP4K4	22.572	13.5088	-0.740635	0.00015
MGAT4A	0.236247	4.16506	4.13997	5e-05
ARHGAP10	7.0506	4.55209	-0.631215	0.00575
RPS6KA2	4.15454	29.8897	2.84689	5e-05
VASH1	0.495058	8.56015	4.11197	5e-05
SEL1L	16.8531	34.8451	1.04794	5e-05
ATP6AP1	23.3941	70.4735	1.59094	5e-05
TCF3	32.7918	66.9029	1.02873	5e-05
TRIB2	5.50356	7.35772	0.418892	0.003
MBD3	26.2205	42.0013	0.679741	5e-05
HLTF	4.69482	14.7309	1.64971	5e-05
FAM50A	0.661767	2.39933	1.85823	0.0004
FAM3A	6.49606	35.6847	2.45767	5e-05
CYBRD1	21.2615	90.5605	2.09064	5e-05
PDCD2	14.2579	9.49043	-0.587216	5e-05
RDH11	75.3189	32.6359	-1.20655	5e-05
LPHN1	3.99143	16.3486	2.03419	0.0017
ACTN1	52.511	29.616	-0.82624	5e-05
PTPN18	26.6022	21.6785	-0.295278	0.0195
LIMS2	0.0774986	3.70618	5.57962	5e-05
ALDH3A2	23.0162	12.4011	-0.89218	5e-05
TFRC	36.0428	11.956	-1.59198	5e-05
SREBF1	55.868	22.3198	-1.3237	0.0035
AFF4	36.3844	43.801	0.267642	0.0038
HSD17B10	11.2477	5.72797	-0.973542	5e-05
MARK2	11.9754	9.22711	-0.376124	0.0017
HMMR	33.0933	16.7217	-0.984819	5e-05
NFATC3	8.03919	13.4606	0.743617	5e-05
TRNT1	8.60159	4.58996	-0.90612	0.00105
STK10	35.6069	15.1695	-1.23098	5e-05
FBXW11	22.7716	35.2223	0.629255	5e-05
CRMP1	0.795988	1.7366	1.12545	0.0118
EVC	1.75443	2.50317	0.512752	0.009
NDE1	28.8152	22.736	-0.341849	0.02005
TMEM38A	6.65267	10.9098	0.713615	0.00035
AP1M1	9.30086	12.6849	0.447678	0.0053
PANX2	0.438261	0.946006	1.11006	5e-05
SELO	2.87922	5.45741	0.922541	0.0006
TP63	51.9772	0.0100987	-12.3295	5e-05
CLCN4	2.30247	4.20673	0.869517	5e-05
SDHA	49.2805	86.5219	0.812049	0.0008
GSDMB	1.50343	6.30593	2.06845	5e-05
KDM5A	9.7187	6.88637	-0.49702	0.01905
ADAM11	0.0541517	1.84771	5.09259	5e-05
PPP2R3A	2.68689	1.66763	-0.688141	0.00025
FERMT2	21.0309	29.0158	0.464329	0.0015
PTGS2	10.1112	0.0743949	-7.08654	5e-05
IGF2BP2	30.523	18.3514	-0.734008	5e-05
MRPS34	39.1308	61.7726	0.658664	5e-05
NOTCH3	0.827952	0.0119267	-6.11728	0.00035
MGLL	21.6282	3.83953	-2.49391	5e-05
NTN4	13.6238	20.8932	0.616901	5e-05
BCS1L	37.6711	23.4723	-0.682499	0.02485
ZNF532	11.5605	7.13583	-0.696053	5e-05
LMAN1	67.2389	86.2145	0.358635	0.00275
PTPLAD1	53.3099	39.8264	-0.420677	5e-05
ENO1	315.97	85.1357	-1.89195	5e-05
ANO8	0.78006	2.55926	1.71407	5e-05
TUBE1	2.67851	7.09254	1.40487	5e-05
ARHGEF10L	0.298337	2.32104	2.95976	5e-05
TIPIN	7.24558	4.7143	-0.620059	0.0097
NUP37	11.1571	3.75566	-1.57083	0.01945
SEMA3A	9.07947	3.77968	-1.26434	5e-05
GTSE1	20.608	11.5085	-0.840506	5e-05
SEMA3C	14.487	3.36989	-2.10398	5e-05
GRAMD4	1.90355	9.70188	2.34957	5e-05
ZNF638	23.1462	17.1131	-0.435672	0.02285
TIMM21	57.8246	33.7446	-0.777028	5e-05
SLC25A3	71.8393	127.313	0.825541	5e-05
FOSL2	23.6675	19.9936	-0.243369	0.01345
CACNG4	1.6299	2.77277	0.766543	0.00015
FSCN1	213.954	74.8443	-1.51534	5e-05
ACTB	4682.04	1306.73	-1.84117	5e-05
MOCOS	5.89726	12.5299	1.08726	5e-05
WDR62	2.25691	3.27282	0.536187	0.00125
BCAP29	23.0974	15.1914	-0.604479	5e-05
SEC31B	1.86436	3.75896	1.01165	0.0237
KIFAP3	3.38296	1.38905	-1.28419	5e-05
MKRN2	13.7606	20.2776	0.559343	0.001
MCM6	18.4919	3.99889	-2.20922	5e-05
RBMS2	13.5673	7.81071	-0.796605	5e-05
PTPN23	6.65316	11.3969	0.776529	5e-05
UNG	51.8155	18.7225	-1.46861	5e-05
FMO4	4.38801	2.10096	-1.06252	5e-05
SLC46A1	17.8081	6.59824	-1.43238	5e-05
PLXNA2	34.2348	7.12494	-2.26451	5e-05
ACACB	0.865619	2.2944	1.40632	5e-05
TRAF4	18.6378	11.8715	-0.650729	0.0055
PAG1	3.2598	5.75598	0.820278	5e-05
ICAM3	5.37239	2.65499	-1.01686	5e-05
MCAM	0.48348	47.0521	6.60466	5e-05
GPC4	1.17707	3.78411	1.68475	5e-05
MBNL3	1.55766	0.0244816	-5.99153	5e-05
CAMSAP3	0.988661	0.105061	-3.23425	0.0002
MAP2K7	7.67591	15.3931	1.00387	5e-05
DGKD	15.4145	11.4948	-0.423309	0.001
IL4R	51.0938	18.7609	-1.44542	5e-05
DYNC1I2	10.5071	5.56645	-0.916529	5e-05
FAM76B	7.51273	10.8436	0.52943	0.01435
POLD3	20.0276	38.5014	0.942923	5e-05
GPR137B	1.31254	4.99282	1.9275	5e-05
PHF17	11.4303	16.8504	0.55992	5e-05
UBE2A	37.4489	66.3884	0.826008	5e-05
FGFR1	4.36615	24.1674	2.46863	5e-05
FBLN1	13.7845	45.4882	1.72245	5e-05
MAP2	0.747148	2.82278	1.91765	5e-05
ARAF	3.44112	5.6646	0.719097	0.0074
NEBL	4.94141	13.4294	1.4424	5e-05
ACER3	20.6396	13.9831	-0.561723	5e-05
UBE2K	21.455	33.4294	0.639802	5e-05
C12orf5	26.8577	10.0817	-1.41361	5e-05
TULP3	24.1729	35.9802	0.573809	0.0251
SYNJ2	8.0724	6.27134	-0.364224	0.0022
PPP2R5C	24.6409	32.1262	0.382696	0.00675
GNB1	121.593	158.886	0.385937	5e-05
EDN1	1.45359	0.231256	-2.65205	5e-05
ZCWPW1	0.191158	2.47679	3.69563	0.00015
ITM2A	0	3.58	inf	5e-05
VDAC3	43.5679	25.3542	-0.781044	5e-05
TNRC6C	0.613512	0.0134664	-5.50965	5e-05
CBFA2T2	6.01976	11.7099	0.959953	5e-05
ITCH	45.1487	17.7137	-1.34982	5e-05
TP53INP2	18.142	10.9554	-0.727691	0.00195
SDF4	33.9053	68.2598	1.00952	5e-05
TP73	5.78293	3.39599	-0.767967	0.0001
TOLLIP	12.2286	22.2373	0.862722	5e-05
UBE2D4	3.40147	11.978	1.81616	5e-05
RUNX1T1	0	0.762124	inf	5e-05
FKBP7	2.01371	6.06188	1.58991	5e-05
OSBPL6	2.09964	4.75176	1.17832	5e-05
SLC1A3	11.2668	4.01703	-1.48788	5e-05
XRCC5	31.2195	18.0919	-0.787102	5e-05
MKNK1	16.5234	12.0442	-0.456167	0.01335
TNS1	0.608049	2.28321	1.90881	5e-05
REXO1	1.33398	4.59408	1.78404	0.0122
CEACAM1	4.00053	0.459428	-3.12228	5e-05
SENP1	6.183	13.6525	1.14278	5e-05
CIC	9.61403	14.4568	0.588539	0.0111
LIPE	7.55093	1.59169	-2.24609	0.00055
FDFT1	125.658	18.9072	-2.73249	5e-05
PAFAH1B3	8.55994	13.2233	0.62741	0.0021
LRRC16A	11.6832	4.21201	-1.47185	5e-05
DDX1	6.61854	3.19006	-1.05293	0.0154
EPB41L2	95.1548	64.4995	-0.560989	0.00085
MOXD1	0.933606	0.438779	-1.08932	0.0126
STX7	3.49846	4.1739	0.254675	0.02135
RABL2B	5.61542	11.3643	1.01704	5e-05
CRYBG3	13.0503	0.0113426	-10.1681	5e-05
RAB21	9.67954	11.6707	0.269878	0.00775
CNOT4	4.80824	7.96497	0.728161	5e-05
PSEN1	16.1128	22.638	0.49054	5e-05
HSP90AA1	291.379	66.0471	-2.14133	5e-05
DLGAP4	74.0803	28.2749	-1.38957	5e-05
COL4A4	0.272266	0.696937	1.35601	5e-05
TCF7	18.6949	7.36636	-1.34362	5e-05
OSTM1	8.38618	24.0125	1.5177	5e-05
PCNP	107.487	184.144	0.776676	5e-05
ARG2	4.13095	0.947866	-2.12372	0.00495
PKP1	63.0534	0	#NAME?	5e-05
STK17B	12.8835	6.1647	-1.06342	5e-05
ZNF506	2.59403	0.0481001	-5.75301	5e-05
JMJD4	4.28802	2.87181	-0.578349	0.02645
DUSP12	8.35086	12.6394	0.59793	0.0263
HSPB11	1.54286	4.44004	1.52497	0.00275
PHLPP1	3.18354	6.70994	1.07567	5e-05
SMARCD3	0.414879	4.05768	3.28989	5e-05
STRADB	8.38103	31.2389	1.89814	0.00155
BZW1	138.927	69.3343	-1.00269	5e-05
ME2	21.5814	30.7518	0.510884	0.00855
C5orf22	35.1603	21.8291	-0.687691	5e-05
CCNT2	13.0765	9.84219	-0.409921	0.0002
COBLL1	12.6232	0.38164	-5.04773	5e-05
KCNK2	0.808031	0.155925	-2.37356	5e-05
SERTAD4	9.56004	6.88433	-0.473701	5e-05
NFE2L1	69.943	162.022	1.21193	5e-05
ITGB5	42.2675	29.3418	-0.526594	0.00105
ERC1	21.6273	9.34954	-1.20989	5e-05
PALB2	9.12091	11.6697	0.35552	0.00545
LYRM2	17.5157	10.5273	-0.734507	5e-05
ZCCHC6	9.90106	3.30265	-1.58396	5e-05
GRHL2	11.946	0.305422	-5.28957	5e-05
TNPO1	32.7961	45.5933	0.475299	5e-05
PLOD1	38.7377	24.1405	-0.682281	5e-05
P2RX5	9.02137	0.0949925	-6.56939	5e-05
DIS3	5.84816	2.23188	-1.38972	5e-05
PDS5B	11.9417	6.19244	-0.947427	0.0001
OXCT1	46.583	13.0035	-1.8409	5e-05
ZNF671	1.09991	4.82121	2.132	0.0002
ZNF416	3.08382	5.30666	0.783086	5e-05
ZNF264	3.32547	4.70573	0.500861	0.01085
FAT1	55.8166	29.8745	-0.901777	5e-05
CHMP2B	35.1726	18.8065	-0.903225	5e-05
SMAP2	16.7484	20.3716	0.282542	0.0116
ZMPSTE24	39.3757	20.0828	-0.971344	5e-05
NOA1	1.56552	4.14169	1.40358	0.007
REST	9.14152	12.11	0.405695	0.00015
SSH1	24.2164	20.0035	-0.275731	0.00955
GSTP1	34.0876	25.632	-0.411297	0.01655
KIAA1467	3.38427	7.78503	1.20186	5e-05
WBP11	27.1794	20.4354	-0.411444	5e-05
COL16A1	2.55155	0.296665	-3.10446	5e-05
NCOA1	3.06823	6.08563	0.988001	5e-05
AGBL5	9.00677	17.4296	0.952456	5e-05
KIF3C	9.57092	13.4182	0.487459	5e-05
RAB10	59.6299	80.0191	0.424309	5e-05
HADHA	17.7876	8.24171	-1.10986	5e-05
MAPRE3	1.96884	5.81608	1.5627	5e-05
CD59	229.901	97.3301	-1.24006	5e-05
CD82	57.8596	14.2188	-2.02476	5e-05
BCORL1	4.05427	8.53813	1.07448	5e-05
ATRX	9.59924	7.89919	-0.281215	0.0141
MYNN	6.26705	9.22971	0.558499	0.0001
SCAMP1	30.8408	45.7097	0.567659	5e-05
PREP	18.8546	7.00083	-1.42932	5e-05
HACE1	3.67584	6.39694	0.799307	5e-05
SLC25A24	39.8477	27.9962	-0.509266	5e-05
IGSF9	0.826922	0.0350055	-4.5621	0.0001
ZNF213	4.27867	14.2256	1.73326	5e-05
AKR1B1	3.73783	8.2424	1.14086	5e-05
CPNE3	31.5185	39.951	0.342036	0.00615
RRN3	22.2082	15.0968	-0.556852	0.00515
ATG16L1	13.7934	10.7868	-0.354713	0.0036
RAD54L	3.95092	7.65415	0.954054	5e-05
DNAJA1	37.0869	14.3888	-1.36596	5e-05
B4GALT1	107.363	77.4579	-0.471009	5e-05
CHMP5	13.5298	17.451	0.367172	0.00605
EIF2AK1	37.5833	62.2683	0.728406	5e-05
EPDR1	2.16482	0	#NAME?	0.00065
SNX10	21.3963	7.09985	-1.5915	5e-05
SEPHS1	15.5466	19.5156	0.328027	0.00675
FAT2	8.26179	0.131157	-5.97709	5e-05
ERO1LB	1.52806	7.74272	2.34114	5e-05
TXLNG	14.4616	27.4154	0.922762	5e-05
LAT2	2.89729	0.341645	-3.08413	5e-05
HUWE1	18.0822	12.4025	-0.543937	0.00045
ZW10	6.97475	4.72939	-0.560486	0.0007
ALG9	4.30401	7.87392	0.8714	0.00095
MTMR2	11.1816	9.29559	-0.266505	0.0251
PPP1R15A	39.5694	175.443	2.14855	5e-05
TRIP6	12.0035	17.142	0.514083	0.0221
FTL	125.419	822.534	2.71332	5e-05
BAX	18.1462	36.1514	0.994388	5e-05
NLK	9.96228	4.44962	-1.16279	5e-05
ATXN7L3	30.9902	22.3169	-0.473673	0.00045
PGS1	7.25684	15.9377	1.13503	5e-05
PSMC5	11.9595	6.83471	-0.807209	0.01365
MMP2	1.14678	2.70471	1.23789	5e-05
LPCAT2	8.89997	6.09864	-0.545313	0.00195
OGFOD1	18.1007	8.86504	-1.02985	0.0107
SH3BP2	3.68139	15.778	2.0996	5e-05
ADD1	24.3705	40.7442	0.741458	0.00035
TXNDC16	4.03069	5.74	0.510023	0.00015
C14orf166	43.3922	26.7386	-0.698515	0.001
NID2	0.234289	0.681211	1.53981	0.0112
PTHLH	17.6453	1.26239	-3.80505	5e-05
ERGIC2	8.8659	15.6938	0.823859	0.0095
TFAP2C	17.9319	4.8031	-1.90049	5e-05
AURKA	66.9458	16.0559	-2.05989	5e-05
METTL2A	4.68861	6.29548	0.425155	0.01225
DDX18	27.3769	14.9345	-0.874317	5e-05
KHSRP	68.5111	110.391	0.688207	5e-05
GNA11	21.5025	40.3078	0.906554	0.0027
ASAP3	3.24193	12.6286	1.96177	5e-05
DNMT3B	3.50223	2.39421	-0.548724	0.00245
TPX2	45.9842	25.2658	-0.863953	5e-05
PDRG1	18.5673	29.4942	0.667669	5e-05
EPB41L1	8.88727	21.498	1.27439	5e-05
DOCK9	8.9255	5.19907	-0.77968	0.00035
TMEM40	16.6999	0.562136	-4.89277	5e-05
CRLS1	1.44944	3.70457	1.35381	5e-05
ATRN	3.4551	11.8176	1.77413	5e-05
SMOX	2.73341	19.1631	2.80956	5e-05
FKBP1A	137.177	166.602	0.280362	0.0081
NSFL1C	5.33791	14.5694	1.4486	5e-05
ZNF343	3.47316	10.6239	1.613	5e-05
EBF4	0.131309	12.5432	6.5778	5e-05
MAVS	7.33124	14.3342	0.96733	5e-05
LZTS3	0.475665	8.39698	4.14185	5e-05
MAPKAPK5	0.623287	1.5825	1.34424	0.0101
ESF1	7.56129	4.6537	-0.700255	5e-05
RBBP9	14.3501	19.6427	0.45293	5e-05
SLC23A2	5.88649	22.6427	1.94357	5e-05
SLC8B1	8.33959	14.4396	0.791985	5e-05
TMEM230	32.8679	99.5944	1.59939	5e-05
DZANK1	0.875917	2.03166	1.2138	0.00935
KDM2B	2.69022	5.98803	1.15436	5e-05
TASP1	4.33719	1.47775	-1.55336	5e-05
RPLP0	106.945	153.758	0.523795	5e-05
PXN	185.689	82.6611	-1.16761	5e-05
CHGB	0.944173	0.313238	-1.59179	5e-05
ERP29	60.126	90.1902	0.584981	5e-05
IGBP1	8.88161	14.0317	0.659794	5e-05
GRAMD1A	2.16527	4.62382	1.09454	0.0061
CDIP1	18.2621	23.4853	0.362903	0.00265
CMTM1	2.24689	0.0282691	-6.31256	5e-05
RBM41	9.59434	4.6113	-1.05701	5e-05
BIRC5	66.9335	80.0822	0.258752	0.00765
MLF2	104.037	61.4917	-0.758636	0.00015
OTUB2	3.01529	1.52013	-0.988098	5e-05
DDX24	170.788	120.955	-0.497737	0.0004
NECAP1	39.8384	12.2412	-1.70242	5e-05
ARHGAP4	3.88084	0.224499	-4.11159	5e-05
DHX32	9.63933	5.4918	-0.811654	0.00165
RCOR1	13.356	15.9068	0.252157	0.0193
LTBP4	14.5648	37.8864	1.37919	5e-05
BLVRB	5.36498	9.74792	0.861522	0.00175
SLC9A1	31.0629	15.767	-0.978289	5e-05
SPTLC1	20.3417	13.2561	-0.617779	0.0003
PCBP4	5.11445	9.2659	0.857352	0.0045
YPEL3	8.40135	3.05054	-1.46155	5e-05
MRPS33	8.42011	32.557	1.95106	5e-05
ICAM1	18.8403	39.0098	1.05002	5e-05
STRN4	19.297	45.8562	1.24874	5e-05
IRAK3	3.20773	4.56661	0.509571	0.0008
MUL1	30.9441	21.7388	-0.509389	5e-05
PDCD7	10.6643	17.6286	0.725128	5e-05
SPG21	18.8956	31.4144	0.733376	5e-05
LEPREL1	2.56446	9.60985	1.90586	5e-05
FLT3LG	0.00664618	0.876313	7.04278	5e-05
RAB11FIP3	4.31126	14.0407	1.70343	5e-05
GNPTG	0.97112	2.6952	1.47267	5e-05
ZNF268	7.74663	2.9655	-1.38529	5e-05
CERS4	0.824662	7.10577	3.10712	5e-05
EFNB1	28.5032	10.0958	-1.49737	5e-05
PDPR	8.29412	20.7655	1.32403	5e-05
AARS	8.61637	30.4762	1.82253	5e-05
GLG1	14.096	16.8627	0.258549	0.01365
KIF4A	3.80915	2.51309	-0.600008	0.0031
OSBPL8	8.76972	22.5731	1.364	5e-05
PUS7	6.58662	4.14293	-0.668888	0.005
DLD	12.07	6.03365	-1.00032	5e-05
CMTM6	82.4723	63.0154	-0.388206	0.0001
ITGA6	178.548	19.663	-3.18276	5e-05
MLTK	25.054	29.7133	0.246071	0.01535
SEL1L3	9.00913	28.0022	1.63608	5e-05
CDV3	76.0216	94.6804	0.316656	0.00095
ALKBH5	50.9931	41.9096	-0.283024	0.0058
PITPNM3	2.21593	1.31903	-0.748437	0.001
ORC6	19.8006	26.2049	0.404298	0.00105
ZFHX4	0.145923	3.38796	4.53714	5e-05
ZC3HC1	1.66229	4.01906	1.27368	5e-05
TMEM101	14.1005	20.1757	0.516878	0.00015
CD200	0	2.68133	inf	0.0215
CCDC80	0.887867	19.7268	4.47367	5e-05
HAUS4	4.64613	14.8865	1.67991	0.01315
SLC7A8	2.58263	0.273079	-3.24146	5e-05
OSGEP	7.01958	16.4495	1.22858	5e-05
G2E3	9.26768	5.01477	-0.886024	5e-05
HNRNPC	187.835	148.243	-0.3415	0.00895
SUPT16H	74.0022	58.559	-0.337678	0.0008
TOX4	21.1188	15.1982	-0.474625	0.00405
TINF2	14.6238	28.4239	0.958779	5e-05
TYRO3	9.50299	18.5412	0.964278	5e-05
SNAP23	23.6396	8.44504	-1.48503	5e-05
PHGDH	57.2376	126.386	1.1428	5e-05
EZR	69.6009	48.4506	-0.522592	5e-05
CLSPN	10.1344	5.99239	-0.758057	0.02485
RFFL	14.9564	8.0445	-0.894689	5e-05
UNC13D	2.98132	0.276953	-3.42823	5e-05
DPYSL2	25.2169	30.6964	0.283678	0.00415
TGFB2	4.21395	8.49653	1.0117	5e-05
GPATCH2	7.38643	10.0071	0.43807	0.00155
COMT	134.996	53.5845	-1.33303	5e-05
XYLB	0.974527	2.11563	1.11831	5e-05
CDC6	32.8286	20.0944	-0.708162	0.0001
CBX5	13.822	42.9891	1.63701	5e-05
MSH2	9.55184	6.49661	-0.556092	0.00035
ARCN1	104.299	51.4964	-1.01818	5e-05
TMEM38B	11.1176	16.7827	0.594134	0.0003
PSMD5	38.8291	11.1292	-1.80279	5e-05
PTGS1	12.4306	0.072076	-7.43016	5e-05
CRAT	9.90724	18.5056	0.90141	0.018
SH2D3C	0.164673	0.68791	2.06262	0.0021
TBC1D2	19.011	10.7194	-0.826612	0.00335
DFNB31	0.730795	2.38902	1.70888	5e-05
BTAF1	6.66743	9.55507	0.519134	5e-05
IKZF5	8.6183	6.02919	-0.515438	0.0083
BAMBI	0.390654	1.43801	1.88011	5e-05
IL11	3.52689	1.09057	-1.69331	5e-05
WAC	36.9743	65.2966	0.820485	5e-05
NUBP2	7.90699	19.4243	1.29666	5e-05
SRPK1	46.1974	29.2253	-0.660594	5e-05
BRPF3	19.2527	28.8947	0.585748	0.0009
TMEM14A	28.072	10.5056	-1.41797	5e-05
HSP90AB1	129.147	36.0417	-1.84128	5e-05
ITPR3	5.2615	3.96469	-0.408265	0.0248
ZNF184	5.52377	9.98386	0.853944	5e-05
DSP	107.699	9.7565	-3.4645	5e-05
SIRT1	7.47744	13.9935	0.90414	5e-05
ACOT7	29.5775	15.4286	-0.938892	5e-05
CDC7	18.0712	22.4973	0.31606	0.00595
SCD	296.753	109.371	-1.44003	5e-05
TMED1	15.0138	29.0958	0.954522	0.0015
ABLIM1	28.8974	22.1279	-0.385067	0.0001
RAB18	45.8765	59.5631	0.376663	0.001
NRP1	42.3809	17.7383	-1.25655	0.0001
TSPAN15	2.91339	5.53466	0.925795	0.0024
FAM21A	4.68616	7.67423	0.711615	0.0006
MAST3	1.40966	2.61823	0.893239	0.00015
KCNK6	5.55948	0.531888	-3.38576	5e-05
PSMD8	23.7885	13.8243	-0.783059	5e-05
HSD3B7	0.511324	2.69235	2.39655	5e-05
SETD1A	4.08357	6.47475	0.664996	5e-05
BCL7C	3.66331	8.05583	1.13688	5e-05
CIRBP	40.9894	89.7894	1.13129	5e-05
2018-03-02	7.86767	12.785	0.700445	0.00825
NDUFB7	27.2319	49.2884	0.855948	0.00555
CDC34	11.6996	33.0469	1.49806	5e-05
MTAP	41.7348	15.3685	-1.44127	5e-05
MISP	28.8645	6.3407	-2.18658	5e-05
CEP170B	11.7206	16.5714	0.499643	5e-05
POLRMT	3.01797	5.866	0.958798	5e-05
HCN2	0.654879	1.09966	0.747759	0.0042
GADD45B	30.9624	76.8678	1.31186	5e-05
PALM	0.379155	38.5223	6.66676	5e-05
MKNK2	22.4627	48.4541	1.10909	5e-05
ARVCF	4.09249	8.19654	1.00204	0.0249
ZDHHC8	6.73218	11.4348	0.76429	5e-05
KLHL22	5.23156	22.0129	2.07303	5e-05
SNAP29	12.8097	17.3068	0.434101	0.00305
CRKL	38.7242	53.0906	0.455222	5e-05
SMARCB1	3.64666	7.43653	1.02805	0.0004
DERL3	1.9049	0.372475	-2.3545	0.00015
GSTT2	3.33595	1.12785	-1.56452	5e-05
SUSD2	0.60525	9.66207	3.99673	5e-05
SEC14L2	21.9651	2.16949	-3.33979	5e-05
SPECC1L	11.5634	24.4557	1.08061	5e-05
PPIL2	10.3448	14.5426	0.491375	0.0016
YPEL1	0.208551	5.94132	4.83231	0.00425
PES1	18.0242	12.2782	-0.553835	0.0063
PRODH	0.246329	1.15848	2.23358	0.00015
PPM1F	10.4799	21.7497	1.05337	5e-05
SLC35E4	4.14886	6.66782	0.6845	0.00025
TOP3B	2.74087	6.05771	1.14414	0.00145
MFNG	2.22817	0.601949	-1.88814	0.0002
CARD10	20.4924	6.82679	-1.58581	5e-05
LRP5L	1.62697	3.42535	1.07406	0.00355
SLC25A1	19.2041	32.4847	0.758346	5e-05
ADRBK2	2.9912	0.826381	-1.85584	5e-05
GGA1	7.49257	11.2368	0.584702	0.0054
SH3BP1	4.85421	2.82191	-0.782565	0.01205
LGALS1	62.9299	18.9354	-1.73266	5e-05
PIK3IP1	3.87631	1.81181	-1.09725	0.0087
PATZ1	13.6335	26.959	0.98361	5e-05
TRIOBP	9.22746	5.04059	-0.872342	5e-05
NHP2L1	88.6184	62.7099	-0.498914	0.0002
MICALL1	26.2466	14.1761	-0.888672	5e-05
TTC28	0.0430642	5.02311	6.86595	5e-05
CENPM	17.4968	32.8045	0.906804	5e-05
2018-09-03	0.406685	2.01012	2.3053	5e-05
DDX17	175.216	209.126	0.255239	0.00985
DMC1	0.676446	0.177948	-1.92652	0.0048
CBY1	10.566	24.0398	1.18599	5e-05
TOMM22	43.6097	36.6717	-0.249983	0.01695
XBP1	64.6769	141.018	1.12456	5e-05
RTCB	15.4258	8.82732	-0.805302	0.00015
JOSD1	42.3671	65.6932	0.632799	5e-05
FBXO7	27.2648	34.5429	0.341351	0.0038
GTPBP1	13.0763	19.6471	0.587367	0.00235
POLDIP3	31.6798	47.8354	0.594517	5e-05
RAB36	1.18714	2.20651	0.894277	5e-05
PPP6R2	4.60253	8.12147	0.819313	0.01285
DNAL4	6.67477	27.5138	2.04337	0.0097
LMF2	10.1245	21.3144	1.07398	5e-05
PACSIN2	34.4764	25.8462	-0.415656	0.0016
AP1B1	20.4416	10.2267	-0.999165	5e-05
TOM1	2.74992	6.74886	1.29525	5e-05
BIK	2.16168	0.0651645	-5.05192	5e-05
HMOX1	2.16493	8.18976	1.9195	5e-05
MCM5	10.3624	4.37126	-1.24523	5e-05
TTLL12	42.8807	16.4498	-1.38226	5e-05
CBX7	4.45737	15.0827	1.75863	5e-05
ZMAT5	0.839116	3.84299	2.19529	0.00025
RBFOX2	34.2619	60.14	0.811722	5e-05
SYNGR1	1.49782	8.25962	2.46321	5e-05
TAB1	9.26624	15.0349	0.698258	5e-05
MTMR3	8.24986	16.4008	0.991323	5e-05
APOL1	3.49117	12.7833	1.87247	5e-05
MYH9	100.797	73.4916	-0.455805	0.0136
FOXRED2	6.24395	31.4006	2.33026	5e-05
TNRC6B	5.26004	2.46908	-1.0911	5e-05
SGSM3	3.56406	7.54917	1.0828	0.0091
IFT27	1.67638	4.94776	1.56143	0.0022
FAM118A	20.6523	12.8757	-0.681643	0.0104
KCTD17	8.61969	16.8392	0.966113	5e-05
ST13	50.1862	36.3213	-0.466476	5e-05
RANGAP1	32.4829	18.0225	-0.849881	5e-05
ZC3H7B	17.7699	25.0491	0.495327	5e-05
TRMU	25.7145	15.9484	-0.689172	5e-05
PMM1	5.33548	12.977	1.28226	5e-05
CERK	16.1319	29.9977	0.894938	5e-05
BRD1	8.40205	14.1717	0.754196	5e-05
ABHD4	15.5976	34.3689	1.13978	5e-05
KHNYN	14.8644	19.766	0.411161	0.01415
SDR39U1	21.7057	40.9957	0.917398	0.0012
PRMT5	10.9587	6.88477	-0.670589	0.0103
VCPKMT	5.60862	4.08147	-0.458554	0.00755
SOS2	5.58273	9.6792	0.793919	5e-05
NIN	6.90913	10.5346	0.608563	5e-05
PYGL	15.5365	7.54902	-1.0413	0.0002
TRIM9	2.638	0.41084	-2.6828	5e-05
PSMC6	16.4917	8.73884	-0.916223	5e-05
CGRRF1	4.07486	8.37697	1.03968	0.00035
ATP6V1D	39.1361	21.252	-0.880902	0.0033
PLEK2	70.6727	0.00447264	-13.9477	5e-05
VTI1B	5.10713	11.0398	1.11213	5e-05
GSTZ1	2.88036	6.35892	1.14254	0.006
DAAM1	16.3115	4.65306	-1.80964	5e-05
SPTLC2	14.9895	7.36695	-1.02481	0.0013
RIN3	5.70115	8.34625	0.549874	0.00985
ALKBH1	7.22872	10.675	0.56242	0.0004
SIX4	7.78419	6.31084	-0.302715	0.0052
ERH	125.924	77.2194	-0.70552	0.00315
HIF1A	142.056	96.1	-0.563849	0.01335
SRSF5	89.2045	61.0005	-0.548295	0.0001
EIF5	60.0293	72.6368	0.275035	0.011
DICER1	10.1194	8.01054	-0.337152	0.01185
MTHFD1	5.2454	1.30948	-2.00205	0.02475
PCNX	6.07166	8.72867	0.523671	5e-05
VRK1	10.9611	5.46907	-1.00303	0.01135
PSMC1	3.5419	2.13977	-0.727068	0.0061
PAPLN	4.28494	1.04904	-2.03021	5e-05
C14orf93	10.4037	18.338	0.817738	0.00015
PSMB5	73.537	48.6131	-0.597125	5e-05
CCNB1IP1	10.2076	25.4657	1.3189	5e-05
TRIP11	8.83474	4.94912	-0.836016	5e-05
ARHGAP5	32.0977	39.1482	0.286476	0.006
CHD8	45.6261	34.69	-0.395339	0.02105
PCK2	8.8068	44.5331	2.33819	5e-05
KIAA0391	20.8835	11.8975	-0.811707	5e-05
NFKBIA	29.3013	14.0829	-1.05702	5e-05
PSME2	5.50733	13.95	1.34084	0.0051
TM9SF1	39.8121	58.5684	0.556916	0.0051
PCIF1	5.97451	7.97882	0.417355	0.01565
GSS	21.3938	14.605	-0.550734	0.0035
MMP9	4.59185	0.00514017	-9.80304	0.02355
TRPC4AP	16.3827	11.6048	-0.497448	0.00075
ABHD12	4.88372	10.0623	1.0429	0.00475
PROCR	72.1633	20.1252	-1.84226	5e-05
GINS1	32.8103	23.4714	-0.483246	5e-05
NINL	3.25953	1.22734	-1.40913	5e-05
ZMYND8	50.6044	19.3485	-1.38704	5e-05
NDRG3	32.1932	40.2058	0.320645	0.00185
C20orf24	80.783	55.1576	-0.550491	0.01755
NFATC2	0.988761	0.0894477	-3.46651	5e-05
RIMS4	0.0591392	38.4358	9.34412	5e-05
ADNP	57.9593	47.8939	-0.275198	0.0073
CSTF1	32.8463	11.9483	-1.45893	5e-05
RAE1	12.8077	6.91016	-0.890216	5e-05
TPD52L2	194.945	110.202	-0.822917	5e-05
NELFCD	22.7998	10.0386	-1.18346	5e-05
CTSZ	118.67	88.7395	-0.419306	0.00045
SLMO2	100.703	71.1186	-0.501808	5e-05
NTSR1	13.1962	0.0911759	-7.17726	5e-05
TCFL5	8.84696	15.5445	0.813152	5e-05
GID8	38.8545	31.0377	-0.324059	0.0058
EEF1A2	14.6364	6.57396	-1.15472	5e-05
PTK6	12.8997	0.150779	-6.41876	5e-05
GMEB2	9.9014	14.2472	0.524973	5e-05
C20orf27	12.8988	25.7838	0.999231	5e-05
CDC25B	19.8512	25.3865	0.354833	0.0004
RNF24	2.58473	9.82819	1.92691	5e-05
ARFRP1	33.9119	23.1181	-0.552767	0.02105
TRIB3	19.1716	194.966	3.34618	5e-05
RASSF2	0.0715098	0.989085	3.78988	5e-05
CSNK2A1	24.2932	71.132	1.54994	5e-05
SLC52A3	1.29741	0	#NAME?	5e-05
CDS2	3.39587	16.2655	2.25996	5e-05
HM13	58.8323	32.4015	-0.860549	0.00105
SNPH	1.35725	6.47138	2.25339	5e-05
SIRPB1	1.4898	0.146789	-3.3433	5e-05
FERMT1	35.3899	0.024826	-10.4773	0.00175
PLCB4	0.106058	1.46124	3.78428	5e-05
TM9SF4	29.1916	42.4405	0.539888	5e-05
CRNKL1	7.1747	4.28193	-0.744657	0.01025
POFUT1	46.1879	57.7107	0.321324	0.0006
SAMHD1	19.6807	10.9108	-0.851029	5e-05
KIF3B	24.0645	16.2726	-0.564465	5e-05
MANBAL	85.5209	51.8063	-0.72315	5e-05
IDH3B	2.63589	5.02201	0.929974	0.0002
MAPRE1	156.867	71.4085	-1.13537	5e-05
JAG1	26.2278	5.88658	-2.1556	5e-05
SNTA1	5.69373	12.9744	1.18822	5e-05
TTI1	39.1929	28.5166	-0.458789	0.0001
E2F1	36.5589	91.6481	1.32588	5e-05
RPRD1B	75.0285	44.3764	-0.757646	0.0002
CHMP4B	41.6631	31.4914	-0.403809	0.0002
ASIP	0.334828	1.00334	1.58332	0.0008
WFDC2	0.766843	0.0385474	-4.31423	5e-05
AHCY	182.526	60.5679	-1.59147	5e-05
FAM83D	80.1746	22.6935	-1.82087	5e-05
DHX35	7.40694	3.97841	-0.896684	5e-05
MAP1LC3A	7.37663	1.70033	-2.11715	5e-05
APMAP	39.2208	64.4747	0.717116	5e-05
ZNF516	4.93488	7.50427	0.604695	0.00475
USP14	25.7247	16.8867	-0.60727	5e-05
LPIN2	5.46935	13.7987	1.33509	5e-05
MYL12A	173.007	135.159	-0.356169	0.01325
RNMT	12.2084	16.6106	0.44423	0.0016
RBBP8	15.1665	25.2901	0.737687	5e-05
RIOK3	39.3325	18.6095	-1.07969	5e-05
PSMD10	31.5179	22.6043	-0.479572	5e-05
ATG4A	4.45098	2.32209	-0.938699	0.00505
TBL1X	4.32308	24.4294	2.49849	5e-05
PGRMC1	59.7982	48.0301	-0.316163	0.0019
POLA1	6.50056	11.8156	0.86206	0.00485
MID1	17.4393	25.7185	0.560461	0.00225
NKAP	3.33114	8.80058	1.40158	5e-05
MOSPD1	6.0383	10.5574	0.806041	5e-05
AMMECR1	15.1512	7.03695	-1.10641	5e-05
SUV39H1	14.7552	10.5977	-0.477462	0.00175
CCDC22	0.470124	0.920692	0.969678	0.0099
PLS3	64.4669	9.83579	-2.71245	5e-05
NAA10	3.83614	7.07232	0.882529	0.00565
ELF4	18.7451	22.1349	0.239814	0.01585
RBBP7	56.627	185.035	1.70823	5e-05
KCND1	0.272199	1.12399	2.0459	5e-05
UBE2NL	67.9179	23.7673	-1.51482	5e-05
SCML2	3.67182	14.2133	1.95267	5e-05
PQBP1	8.92935	12.173	0.44706	0.02495
EMD	18.6678	45.5709	1.28756	5e-05
TAZ	6.92442	29.1247	2.07248	5e-05
RAB40AL	1.87335	5.75553	1.61932	5e-05
PGK1	96.849	39.9302	-1.27826	5e-05
MAGT1	26.578	18.8239	-0.497664	5e-05
SMS	32.711	26.839	-0.285444	0.0131
PHEX	1.49619	0.0219764	-6.0892	0.0007
UBL4A	39.9363	68.8512	0.785779	5e-05
CD99L2	8.09605	26.2811	1.69873	5e-05
EEA1	6.91662	4.44898	-0.636593	0.00025
RP2	15.4516	5.68664	-1.44211	5e-05
PHF16	6.01811	8.61363	0.517311	5e-05
TIMP1	78.3259	20.2855	-1.94904	5e-05
KLHL4	0.0142462	1.66865	6.87196	0.002
FGD1	2.92984	4.66825	0.67206	0.00175
PIN4	2.06796	0.586495	-1.81802	0.0205
PORCN	4.01133	1.62919	-1.29993	5e-05
MAGED2	24.8257	31.7569	0.355241	0.01665
RBM3	89.0001	48.2002	-0.884768	5e-05
CENPI	5.58391	3.2776	-0.768637	0.00095
DRP2	0.0766824	0.841828	3.45656	5e-05
PBDC1	12.2063	8.29332	-0.557605	0.001
ARMCX3	5.93981	17.0034	1.51734	5e-05
NDFIP2	20.5063	9.55943	-1.10107	5e-05
FNDC3A	11.8173	8.58024	-0.461814	0.0017
KLF5	64.908	18.3442	-1.82308	5e-05
DNAJC3	19.323	10.4199	-0.890984	5e-05
PARP4	11.3518	6.24286	-0.862648	5e-05
MRPS31	12.3756	8.79971	-0.491968	0.01655
KPNA3	22.8035	16.4048	-0.475132	5e-05
RGCC	1.70391	0.642793	-1.40642	0.0182
DGKH	5.20443	2.14044	-1.28183	5e-05
KATNAL1	9.02249	6.3093	-0.516045	0.0026
TSC22D1	177.05	42.9807	-2.0424	5e-05
CLN5	12.781	7.25442	-0.817074	0.0005
MSLN	0.296721	0.704941	1.2484	0.0043
MGRN1	6.76859	14.0134	1.04988	5e-05
ZNF629	9.43068	14.5246	0.62306	5e-05
CORO1A	4.39228	0.636756	-2.78616	5e-05
GDPD3	0.1351	0.623883	2.20724	0.00805
ELMO3	1.08122	0.201696	-2.4224	5e-05
LYRM1	7.19243	18.6726	1.37637	0.0018
LONP2	8.49914	6.22467	-0.44932	0.0017
ARL2BP	30.3289	59.6449	0.975704	5e-05
PLLP	29.1247	1.44187	-4.33623	5e-05
DHODH	1.24302	2.37847	0.936187	0.0032
CTCF	21.2774	30.815	0.534311	5e-05
ACD	10.7542	19.0012	0.821183	5e-05
POLR2C	23.8241	32.6432	0.454359	0.00655
PARD6A	1.01675	10.5865	3.3802	5e-05
ZNF821	1.77999	7.06963	1.98977	0.00335
MMP15	3.29867	12.9569	1.97377	5e-05
CYB5B	331.549	161.278	-1.03967	5e-05
PSMD7	58.4425	36.3302	-0.685848	5e-05
HAS3	6.96457	1.75035	-1.99239	0.02145
COG4	5.62945	3.6447	-0.627194	0.0009
SMPD3	0.237359	0.989179	2.05916	5e-05
SLC7A6	14.9331	9.79852	-0.60788	0.0001
PLA2G15	8.71967	12.826	0.556728	0.00225
ESRP2	11.2739	1.51119	-2.89923	5e-05
MON1B	19.811	14.125	-0.488059	0.00195
AXIN1	8.42545	19.1405	1.1838	5e-05
HCFC1R1	15.6301	51.6294	1.72387	5e-05
NPRL3	5.97448	8.92314	0.578738	0.0012
MLYCD	2.31411	1.04836	-1.14232	5e-05
MPG	14.6663	28.0022	0.933037	0.00025
TAF1C	6.75756	4.65482	-0.537777	0.00605
COTL1	182.762	47.6924	-1.93814	5e-05
USP10	32.8074	24.2071	-0.43859	0.0001
CRISPLD2	0.699693	0.334438	-1.06498	0.0043
ZNF500	3.61077	7.21332	0.998356	5e-05
NME4	24.4912	1.87418	-3.70794	5e-05
ABCC1	11.5349	15.0316	0.381994	0.0074
NARFL	4.44723	7.96426	0.840634	0.0005
CLCN7	3.47172	11.3037	1.70308	5e-05
HAGHL	1.81032	4.67639	1.36915	0.01065
SLC7A5	605.175	215.374	-1.49051	5e-05
METRN	5.07642	10.5109	1.05	5e-05
STUB1	5.47248	10.9968	1.00682	0.00015
RHBDL1	0.340454	1.40566	2.04572	5e-05
NUBP1	3.88451	1.48582	-1.38647	0.0052
EEF2K	8.37438	19.6576	1.23103	5e-05
CAPN15	9.84333	24.8501	1.33603	5e-05
PIEZO1	17.6105	10.4175	-0.757423	0.01645
GSPT1	31.1548	6.83618	-2.18819	5e-05
ZNF174	6.75717	12.1126	0.842013	0.0173
EARS2	33.4891	17.0522	-0.973736	0.0221
GGA2	13.1225	23.9534	0.868186	5e-05
CPPED1	15.4116	9.54078	-0.691836	0.0002
HMOX2	62.7865	15.3859	-2.02884	5e-05
BFAR	28.0194	37.7061	0.428374	0.0007
SALL1	1.82929	0	#NAME?	5e-05
RBL2	12.9379	19.3105	0.57778	0.00305
PYCARD	6.59825	4.18945	-0.655322	0.0225
CDIPT	19.4014	37.8039	0.962371	5e-05
TMC5	0.59841	0.00776871	-6.26732	5e-05
CCP110	16.1641	11.5944	-0.479365	0.00015
RNF40	49.6138	30.8882	-0.683685	0.01535
LACTB	5.11531	8.44479	0.723241	0.00565
CORO2B	0.11908	0.889563	2.90117	5e-05
RAB11A	54.1583	40.1979	-0.430059	0.0046
CTSH	1.68927	4.19243	1.31138	0.0001
CD276	176.796	98.439	-0.84478	5e-05
FAH	2.52711	0.952368	-1.4079	5e-05
HOMER2	12.9813	0.968849	-3.74402	5e-05
EHD4	30.4402	16.4034	-0.891981	5e-05
TMEM87A	27.1595	19.9344	-0.446193	0.02015
CEP152	2.87475	4.45373	0.631575	0.00075
TJP1	23.1406	17.1006	-0.436381	0.0036
BMF	2.30625	3.14422	0.447152	0.0043
DMXL2	9.75192	13.9015	0.511478	0.0152
DNAJC17	0.279483	0.7674	1.45722	0.0158
EIF3J	83.7595	67.7536	-0.305957	0.0186
RHOV	3.41992	0.944423	-1.85646	5e-05
SLC30A4	1.44002	4.00929	1.47726	5e-05
MYEF2	4.35729	0.0327731	-7.05478	5e-05
SGK3	6.41124	1.4044	-2.19065	5e-05
CSPP1	1.95308	0.909706	-1.10228	0.014
TRIM35	11.6793	9.47967	-0.301048	0.01415
CA2	4.17646	0.684673	-2.60879	5e-05
INTS9	6.90936	4.02953	-0.777942	0.0118
RIPK2	2.38383	4.01102	0.750689	0.00115
EYA1	3.46984	1.88651	-0.879151	5e-05
NBN	12.5751	7.56173	-0.733778	5e-05
CPQ	1.94601	4.68096	1.26629	0.0128
LAPTM4B	84.9199	49.063	-0.791467	5e-05
POP1	10.6835	3.37456	-1.66261	0.0001
NIPAL2	6.09747	0.741363	-3.03996	5e-05
PLAT	15.5354	6.40633	-1.27799	5e-05
JPH1	6.63584	0.0408949	-7.34221	0.00185
GDAP1	13.3462	1.48929	-3.16373	5e-05
ESRP1	103.531	1.7231	-5.90891	5e-05
NDRG1	80.718	44.4955	-0.859229	5e-05
ZC2HC1A	5.37261	8.02469	0.578822	0.003
IL7	0.325769	1.09762	1.75246	0.00275
SPAG1	9.59838	5.21297	-0.880686	0.00605
UBR5	21.0075	12.8989	-0.703661	0.002
PYCRL	10.479	2.36497	-2.14761	5e-05
SQLE	88.4905	19.6448	-2.17138	5e-05
SH2D4A	15.6135	6.29379	-1.31079	5e-05
ERI1	16.4255	6.69705	-1.29434	5e-05
SLC39A14	44.7475	59.8388	0.419273	5e-05
MTMR9	4.50175	2.00278	-1.16848	5e-05
LEPROTL1	18.8346	37.7657	1.00369	5e-05
R3HCC1	19.1185	27.4981	0.524361	0.00045
GSR	24.2761	20.6647	-0.232368	0.02385
TNFRSF10A	15.9598	7.19168	-1.15004	5e-05
ERICH1	9.10907	3.81737	-1.25472	5e-05
TUSC3	11.658	3.9014	-1.57926	5e-05
ARHGEF10	13.3875	8.57626	-0.642462	0.00075
KLHDC4	2.15117	4.57465	1.08854	0.00495
MCM4	85.6785	50.7281	-0.75615	0.0009
KCTD9	31.6066	17.3338	-0.86664	5e-05
ASAH1	24.6139	12.9216	-0.92969	5e-05
BNIP3L	35.4862	70.8669	0.997853	5e-05
KCNN4	23.9192	3.78714	-2.65899	5e-05
NUCB1	67.2485	94.5779	0.492	5e-05
DHDH	0.0903266	0.618075	2.77456	0.00225
GYS1	16.0772	8.23395	-0.965362	5e-05
HNRNPL	74.9259	49.7837	-0.589791	0.00335
TUBB4A	0.118081	1.68694	3.83656	5e-05
SNRNP70	16.8946	33.8901	1.0043	5e-05
CLPTM1	19.4972	43.8045	1.16782	5e-05
LIN7B	0.560086	2.31059	2.04454	0.0001
PPP1R37	2.11607	6.02072	1.50855	0.00305
PPP1R13L	70.8128	30.8685	-1.19788	5e-05
ERCC2	2.66059	5.31601	0.998598	5e-05
DOT1L	2.88678	7.50147	1.37771	0.0005
SLC17A7	0.0417391	0.748808	4.16513	0.0001
RNASEH2A	6.73983	20.8672	1.63045	0.00015
AMH	0.46576	8.83406	4.24542	5e-05
OAZ1	133.523	186.733	0.483894	5e-05
TRMT1	11.3364	5.92406	-0.936302	0.00435
STX10	10.2876	15.8806	0.626351	5e-05
DMPK	2.18727	6.93971	1.66575	5e-05
CCDC130	6.53065	18.6085	1.51066	5e-05
PTOV1	4.75034	8.7241	0.876975	0.001
AES	191.489	291.512	0.606289	5e-05
SNAPC2	8.26427	17.64	1.09389	5e-05
TIMM44	4.5101	16.1344	1.8389	5e-05
IL27RA	4.25049	2.02784	-1.06769	5e-05
ASF1B	51.9866	71.7271	0.464377	5e-05
TNNT1	1.08893	4.72909	2.11865	5e-05
OLFM2	2.04703	1.35784	-0.592217	0.01975
ILVBL	1.80602	4.14895	1.19993	0.00155
ZNF419	4.3858	12.6102	1.52368	5e-05
SYDE1	5.64149	29.821	2.40218	5e-05
POP4	32.2146	24.6914	-0.383707	0.02345
CCNE1	4.53972	0.621209	-2.86945	5e-05
URI1	20.9473	26.9295	0.362425	0.00855
PDCD5	3.73205	7.41148	0.989794	5e-05
TIMM50	7.63302	11.0604	0.535072	0.00475
DYRK1B	1.15998	2.83253	1.28799	0.0049
PLD3	16.1883	52.8377	1.70662	5e-05
PRX	1.2969	6.63704	2.35547	5e-05
NUMBL	2.95771	9.16149	1.6311	5e-05
FSD1	1.71032	4.35652	1.34891	5e-05
POLR2I	3.29289	8.20273	1.31675	0.007
SLC1A5	63.4789	117.534	0.888735	5e-05
APLP1	7.65677	46.9307	2.61572	5e-05
HNRNPUL1	90.6609	125.183	0.465482	0.00055
FZR1	21.2572	12.2998	-0.789316	0.0119
BBC3	4.60585	12.3072	1.41796	5e-05
ATP5SL	28.5778	40.1016	0.488767	5e-05
PLIN3	62.6813	21.0542	-1.57392	5e-05
MYH14	0.979239	0	#NAME?	5e-05
RPS19	8.12877	10.9583	0.430912	0.01735
GLTSCR2	6.19613	17.7873	1.52141	5e-05
ICAM5	0.0836304	2.12962	4.67042	5e-05
ETFB	5.1818	1.06252	-2.28597	5e-05
TYK2	35.9761	50.4419	0.487585	0.022
CDC37	35.2418	22.6154	-0.639981	5e-05
RABAC1	1.34954	5.72624	2.08512	5e-05
ATP1A3	0.100526	0.756457	2.91169	0.0006
MEIS3	1.06083	4.40069	2.05254	5e-05
PTPRS	3.09287	5.45865	0.819599	5e-05
MEGF8	8.04669	16.3529	1.02307	5e-05
KDELR1	89.7653	140.673	0.648117	5e-05
CYTH2	3.95339	7.18336	0.861568	0.0002
GRWD1	7.54723	4.40037	-0.778323	0.00755
CARD8	3.26492	5.60125	0.778701	0.023
ZNF175	2.99328	6.14403	1.03746	5e-05
PLA2G4C	0.820297	0.2003	-2.03399	5e-05
DBP	1.34271	6.20526	2.20834	0.0006
DKFZP761J1410	7.43177	17.1349	1.20516	5e-05
PLEKHA4	2.79411	6.47067	1.21153	5e-05
PPP2R1A	60.0076	34.3623	-0.804319	5e-05
GCDH	24.5492	33.0035	0.426945	0.00055
DNASE2	13.643	36.034	1.4012	5e-05
MAST1	0.390286	3.13582	3.00624	0.007
LENG1	4.76422	9.3934	0.979407	0.00015
TFPT	4.24482	7.68012	0.855425	0.00105
RPL18A	2.6899	4.71831	0.810718	0.00425
ARRDC2	4.9874	6.40883	0.361775	0.0151
ISYNA1	12.0075	0.596219	-4.33195	5e-05
CRTC1	0.348834	5.90473	4.08126	5e-05
COPE	2.62746	6.35516	1.27426	0.0014
TMEM147	4.21632	13.3257	1.66015	5e-05
USF2	7.32097	16.5124	1.17344	5e-05
LSR	42.4625	26.9444	-0.656201	0.0029
FKBP8	36.0417	58.1744	0.690716	0.00495
ZNF14	2.36624	4.0963	0.791726	5e-05
SCN1B	0.171949	3.6614	4.41234	5e-05
ERF	16.249	24.0357	0.564829	0.0007
ZNF574	9.32583	12.8949	0.467499	0.00215
SIPA1L3	3.00292	5.32842	0.827344	0.00655
CADM4	0.477199	5.70697	3.58006	5e-05
SMG9	11.8795	19.286	0.699083	0.0108
C7orf63	0.274953	0.863158	1.65044	0.01065
GTPBP10	4.62767	2.13783	-1.11414	0.0001
RASA4	0.118793	1.04432	3.13604	5e-05
CDK6	28.7408	3.86967	-2.89282	5e-05
TFPI2	108.055	12.1039	-3.15822	5e-05
BET1	19.7104	31.865	0.693018	5e-05
NAMPT	24.955	20.1874	-0.305878	0.00165
TWISTNB	28.9001	18.3294	-0.656915	5e-05
PON2	15.6896	10.4602	-0.584891	0.0044
SP4	8.91249	6.18913	-0.526092	0.00045
WDR91	0.974092	2.01426	1.04812	0.0067
DNAH11	4.11531	0.215758	-4.25352	0.00025
CBLL1	20.5824	17.0579	-0.270974	0.0221
MTPN	47.9576	96.4739	1.00838	5e-05
STEAP1B	2.14016	3.05121	0.51166	0.0057
PTN	0.0650306	7.08243	6.76698	0.01
MPP6	5.39776	3.73581	-0.53094	5e-05
DFNA5	39.2042	20.6042	-0.928074	5e-05
ZC3HAV1	18.2311	10.0594	-0.857852	5e-05
TTC26	2.42952	1.30995	-0.891163	5e-05
H2AFV	47.2666	80.5222	0.768564	0.00135
CAV2	69.4274	39.0046	-0.831863	0.00015
CAV1	265.666	69.0459	-1.94399	5e-05
MET	21.7194	12.8973	-0.751913	5e-05
RNF32	0.272594	1.79063	2.71564	5e-05
LMBR1	9.52225	31.8615	1.74244	5e-05
HOXA1	6.94623	1.11495	-2.63925	5e-05
DNAJB6	21.1716	41.8791	0.984098	5e-05
HOXA3	1.37076	4.38148	1.67644	5e-05
LFNG	12.5291	1.54385	-3.02068	5e-05
IQCE	3.84923	5.50217	0.515431	5e-05
TSPAN12	0.815831	0.0721304	-3.49959	0.0006
CHN2	0.829561	0.435399	-0.930009	0.0017
GRB10	22.9958	15.3535	-0.582802	5e-05
ABHD11	8.20899	4.48363	-0.872538	5e-05
COBL	5.98119	11.1012	0.892213	5e-05
FKBP14	23.5386	9.26412	-1.3453	0.0006
PLEKHA8	9.82035	14.5961	0.571732	5e-05
STX1A	22.9612	7.98215	-1.52435	5e-05
NOD1	4.73715	8.25793	0.801759	0.0003
FAM188B	0.63073	1.19695	0.924264	0.0228
CASP2	9.72905	14.9287	0.617717	5e-05
HSPB1	33.7913	18.4038	-0.876652	5e-05
CYP3A5	0.228968	0.594489	1.3765	0.0006
ZKSCAN1	10.6255	8.8853	-0.258041	0.01075
EIF3B	23.5373	12.9978	-0.856679	0.00335
SNX8	7.25382	13.0575	0.84807	5e-05
NUDT1	11.4547	16.2967	0.508642	0.01245
WASL	9.06732	20.807	1.19832	5e-05
AIMP2	42.5128	16.6123	-1.35564	0.00015
MOSPD3	2.87262	5.26984	0.875389	0.0028
PCOLCE	8.89808	23.2947	1.38843	5e-05
USP42	3.07116	4.61671	0.58808	0.00045
IMPDH1	4.56626	8.29453	0.861147	0.001
LSM5	31.3444	17.0223	-0.880776	5e-05
SERPINE1	43.9305	83.5423	0.927284	5e-05
AP1S1	43.0746	27.8839	-0.627409	5e-05
CLDN15	0.750765	7.2552	3.27258	5e-05
NRF1	3.08555	7.63905	1.30787	5e-05
TMEM106B	20.4777	31.6351	0.627475	0.0119
EZH2	1.82663	3.37093	0.883957	0.00065
CEP41	6.75805	11.464	0.762436	0.0001
ZNF862	0.161468	4.38108	4.76197	5e-05
TSPAN13	38.6424	3.64651	-3.4056	5e-05
AGR2	5.71358	0	#NAME?	5e-05
BLVRA	15.7871	29.9665	0.924608	5e-05
TMEM248	24.8617	29.6715	0.255154	0.0114
RHEB	8.8249	21.8937	1.31086	5e-05
PRKAG2	5.67527	9.66689	0.768364	0.0001
POLD2	87.335	158.548	0.860287	5e-05
BCL7B	33.6731	48.7917	0.53504	0.0007
CLIP2	12.9755	21.8903	0.754497	0.01385
SPATA6L	1.01229	0.367003	-1.46375	0.00785
SLC1A1	1.32363	0.0468256	-4.82106	0.00665
FSD1L	3.83454	2.71809	-0.496458	0.0091
CNTNAP3	4.19753	1.31855	-1.67059	5e-05
SPIN1	76.9822	38.7916	-0.988779	5e-05
TMEM245	18.7997	23.9825	0.351271	0.0007
PRUNE2	0.0720598	4.49098	5.96169	5e-05
MEGF9	8.67214	10.9957	0.342475	0.0011
CORO2A	22.3216	10.2854	-1.11784	5e-05
SEC61B	18.1987	9.60169	-0.922476	0.00605
LHX6	3.66463	1.00895	-1.86082	5e-05
PTGR1	10.3547	3.89362	-1.4111	0.0009
SUSD1	2.26365	0.220273	-3.36129	0.0004
AKNA	2.12316	6.14741	1.53377	5e-05
DNM1	2.42406	15.5621	2.68253	5e-05
ENG	0.564131	8.01916	3.82935	5e-05
KANK1	7.73481	1.34374	-2.52511	5e-05
ELAVL2	9.15801	0	#NAME?	5e-05
NCS1	16.6701	22.7538	0.448842	5e-05
TESK1	5.08244	15.262	1.58635	5e-05
CA9	2.01136	15.3033	2.9276	5e-05
FUBP3	32.3053	18.8677	-0.775848	5e-05
TYRP1	0.0178219	0.795655	5.48042	5e-05
MPDZ	8.25935	4.29275	-0.944126	5e-05
DDX58	5.20613	1.39863	-1.8962	5e-05
GLIS3	0.191716	9.55644	5.63943	5e-05
RAPGEF1	17.2448	28.8753	0.743672	5e-05
NPDC1	7.00486	13.1231	0.905685	5e-05
APBA1	0.87181	0.55566	-0.649812	0.02175
SETX	29.2757	14.1902	-1.04481	5e-05
ABCA2	4.91162	11.4068	1.21562	0.00155
UBE2R2	19.5191	36.2831	0.894412	5e-05
ZFAND5	53.0075	24.6401	-1.10519	5e-05
DVL1	10.5922	14.5068	0.453727	0.0001
PDLIM1	40.2194	24.6283	-0.707573	5e-05
HPS1	4.80353	7.12376	0.568546	0.0237
PHYH	2.99068	9.85702	1.72068	5e-05
RASSF4	0.165753	4.90851	4.88817	5e-05
DNMBP	18.7894	8.68486	-1.11335	5e-05
RAB11FIP2	6.81155	13.8483	1.02365	5e-05
ERLIN1	20.0543	34.2319	0.771427	5e-05
TRDMT1	3.28215	1.86129	-0.81834	0.00075
ATE1	11.1501	16.145	0.534022	0.00655
PALD1	0.0526507	0.755089	3.84212	0.01835
UNC5B	1.96644	0.530961	-1.88891	5e-05
C10orf54	5.28609	9.54472	0.852503	0.0003
MICU1	15.6123	25.1115	0.685671	5e-05
PPP3CB	18.7854	25.1915	0.423325	0.00665
CCSER2	11.0269	15.4005	0.481952	0.00145
BMPR1A	2.64152	5.21712	0.981883	5e-05
MINPP1	12.9773	20.2974	0.645299	5e-05
ACTA2	0.836134	2.39645	1.51909	0.0087
LIPA	43.023	29.3906	-0.549753	5e-05
C10orf2	10.7354	5.90901	-0.861393	0.0009
LZTS2	16.2311	38.8478	1.25907	5e-05
SFXN3	43.2746	23.8496	-0.859558	5e-05
FBXW4	1.89517	6.39539	1.7547	5e-05
NPM3	1.37598	0.673479	-1.03075	0.00155
FBXL15	0.729805	1.17835	0.691183	0.02075
CUEDC2	5.23344	12.2563	1.22769	5e-05
SUFU	4.69959	8.40821	0.839263	5e-05
ANKRD26	2.36514	1.60239	-0.561701	0.00615
ACBD5	7.8555	10.5261	0.422195	0.00045
LHPP	1.43288	5.39934	1.91386	0.00075
GTPBP4	19.2653	7.5102	-1.35908	5e-05
BCCIP	21.8794	8.14576	-1.42545	5e-05
MTPAP	5.17566	3.14195	-0.720082	0.002
SH3PXD2A	21.6502	1.23996	-4.12601	5e-05
OBFC1	2.71435	1.2085	-1.16739	0.00045
MAP3K8	2.34762	5.26432	1.16505	0.0025
DKK1	176.461	8.77264	-4.3302	5e-05
TFAM	23.1808	18.5397	-0.322311	0.0011
CCDC6	18.5301	22.3239	0.268721	0.0048
CUL2	4.18538	3.25236	-0.363871	0.02325
CCNY	22.1287	27.9166	0.335205	0.0039
RPL28	7.37565	13.9433	0.918732	5e-05
ZMIZ1	7.52608	10.7814	0.518568	5e-05
PPIF	81.8896	50.4439	-0.699	5e-05
TSPAN14	47.4427	29.6833	-0.676533	5e-05
TBC1D12	2.35341	5.2773	1.16505	5e-05
KRT23	37.9896	0.00207168	-14.1625	0.0001
NUFIP2	30.0013	24.4469	-0.295375	0.00155
GIT1	17.0683	29.35	0.782041	0.002
AATF	11.9597	7.56464	-0.660833	0.00245
MLLT6	15.5746	20.5618	0.400773	0.00085
PSMB3	9.67009	4.63035	-1.06241	0.0098
CASC3	31.1215	39.4944	0.343737	0.00665
RAPGEFL1	2.84995	1.63664	-0.800198	0.0006
RGS9	0.16635	0.76815	2.20717	0.0052
RNF43	5.47832	0.121401	-5.49588	5e-05
WNT3	4.17488	5.46609	0.388774	0.00315
2018-09-04	0.174523	6.71353	5.26558	5e-05
MTMR4	10.0381	17.5588	0.806707	5e-05
TRIM37	8.36098	14.6585	0.809991	5e-05
DHX40	8.96703	15.6535	0.803783	5e-05
KPNB1	65.6807	46.4012	-0.501308	0.00895
GOSR2	18.4399	9.96019	-0.888585	0.0005
RPS6KB1	11.2797	21.9422	0.959987	0.00035
TRIM16L	4.56775	3.03697	-0.588851	0.0166
CDK5RAP3	11.1991	29.0637	1.37584	0.00075
CBX1	59.0895	105.896	0.841678	5e-05
RECQL5	10.9229	21.2294	0.958706	0.01625
GALK1	1.58466	8.23122	2.37693	5e-05
CAMTA2	4.83029	9.14642	0.921097	0.00025
MED13	11.007	17.6722	0.68306	5e-05
PFN1	89.9246	38.9642	-1.20657	5e-05
SLC25A11	9.51503	5.1904	-0.874361	0.00105
RAI1	17.3372	24.4416	0.495466	0.0003
GOSR1	10.1215	7.69804	-0.394864	0.0003
DRG2	15.2961	10.1349	-0.593824	0.0004
SMARCD2	12.7357	20.7255	0.702529	5e-05
SYNGR2	39.3183	55.2279	0.490195	5e-05
UTP6	25.1427	10.304	-1.28694	0.0036
CYTH1	35.5343	25.9015	-0.456177	0.00275
PSMD11	37.8229	18.7796	-1.0101	5e-05
CCL2	0	0.895445	inf	5e-05
MLX	34.0009	23.159	-0.554	5e-05
CNTNAP1	1.60984	9.95279	2.62818	5e-05
EZH1	6.80177	11.273	0.728885	0.0047
DLX4	1.4445	3.81248	1.40016	5e-05
PPP1R9B	10.7799	17.7841	0.722244	5e-05
COL1A1	7.77454	2.11465	-1.87834	5e-05
VAT1	60.2054	103.893	0.787135	5e-05
LRRC59	102.369	138.166	0.432624	5e-05
ABCC3	1.23225	21.9465	4.15462	5e-05
MPP2	3.88783	8.84794	1.18638	5e-05
DUSP3	18.3256	30.3648	0.728541	5e-05
EFTUD2	11.6065	4.63231	-1.32513	5e-05
PRKAR1A	112.254	92.9506	-0.272229	0.00935
EFNB3	0.0499181	6.85727	7.10193	0.0003
YWHAE	388.031	245.647	-0.659583	5e-05
RANGRF	6.18086	9.47216	0.615886	0.0173
DHRS7B	6.49709	11.7072	0.849531	0.0034
NAT9	17.1546	13.2799	-0.369347	0.009
TMEM104	7.49149	12.0598	0.686882	5e-05
TNFAIP1	34.3812	24.7425	-0.474633	0.0001
TMEM97	69.0394	42.9971	-0.68318	5e-05
CDR2L	4.62155	25.2111	2.44761	5e-05
PMP22	3.75293	31.1107	3.05132	5e-05
SLAIN2	10.4856	15.9167	0.602124	0.00035
OCIAD1	19.9935	32.0177	0.679337	5e-05
DCUN1D4	10.5233	17.2092	0.709592	5e-05
USP46	3.45553	7.47424	1.11302	5e-05
SULT1E1	1.62306	0.059919	-4.75956	0.00745
KIAA1211	0.119929	4.242	5.14449	5e-05
LAMTOR3	18.3067	11.9772	-0.612081	0.0001
NFKB1	5.89077	2.77156	-1.08776	5e-05
AREG	9.85415	4.93036	-0.999039	5e-05
UBE2D3	119.285	42.934	-1.47421	5e-05
TBC1D9	2.13302	5.45932	1.35582	5e-05
INPP4B	6.70137	1.04445	-2.68171	5e-05
CPE	6.19998	2.42175	-1.35621	0.0005
RPL34	2.13476	1.00532	-1.08642	0.00505
WFS1	6.77848	23.4436	1.79016	5e-05
GAR1	7.29894	3.34751	-1.1246	5e-05
FRG1	2.93015	1.34488	-1.1235	0.01115
CLCN3	10.7248	14.3545	0.420553	5e-05
AADAT	0	1.07948	inf	5e-05
GALNT7	17.964	11.5437	-0.637996	5e-05
DHX15	38.3319	25.2525	-0.602124	0.02635
SEPSECS	2.15668	3.67307	0.768178	5e-05
TRIM2	4.62479	10.0465	1.11923	5e-05
SLC2A9	1.58701	0.507978	-1.64347	0.0108
FBXW7	16.248	9.38934	-0.791167	0.0004
WHSC1	32.2588	95.0014	1.55825	5e-05
GLRB	0.0260147	7.26312	8.12512	5e-05
RAPGEF2	6.35766	9.4975	0.579053	0.0197
UFSP2	3.06189	0.992672	-1.62503	5e-05
KLHL5	9.4524	13.2905	0.491644	0.0048
PPARGC1A	0	1.02623	inf	0.01785
CRYAB	0.031179	1.07999	5.11429	5e-05
HTATIP2	20.7044	0	#NAME?	5e-05
CTSC	109.776	21.3391	-2.36299	5e-05
CCDC34	4.84275	9.76531	1.01184	5e-05
ZBTB16	0.514904	7.16794	3.79918	5e-05
FNBP4	15.4706	20.7407	0.422932	0.00705
SC5D	78.1904	20.7743	-1.91219	5e-05
C11orf63	2.13938	0.0118794	-7.49259	0.001
HSPA8	675.584	134.837	-2.32492	5e-05
DNAJC4	7.07612	27.9512	1.98188	5e-05
SNX15	7.2435	16.2778	1.16815	5e-05
LPXN	6.80468	1.99169	-1.77254	5e-05
DTX4	5.17335	10.0317	0.955397	5e-05
EHD1	53.3852	28.9722	-0.881772	5e-05
UNC93B1	2.11564	4.1539	0.973376	0.01435
SUV420H1	9.815	12.2602	0.320918	0.0172
ST3GAL4	12.1145	19.6518	0.697928	5e-05
CPT1A	11.6232	14.0006	0.268479	0.01015
CCND1	70.2957	40.1439	-0.808256	0.0002
CCDC86	39.1337	24.1334	-0.697378	5e-05
TMEM109	79.2743	178.115	1.16788	5e-05
TRIM3	4.53254	14.9343	1.72024	5e-05
CHORDC1	35.5357	11.6279	-1.61168	5e-05
PANX1	21.0858	10.1959	-1.04829	5e-05
ARHGEF17	6.05856	16.0776	1.40801	5e-05
KIAA1377	3.2249	1.68715	-0.934669	5e-05
EIF4G2	105.069	53.1231	-0.983925	0.00115
GALNT18	2.86311	0.155638	-4.20132	5e-05
CBL	13.5736	17.0125	0.325796	0.0004
PVRL1	90.8209	12.8618	-2.81993	5e-05
KIAA1549L	3.54263	0.394736	-3.16586	5e-05
FBXO3	9.28727	6.9609	-0.415981	0.00775
COMMD9	20.5935	12.7471	-0.692011	5e-05
MDK	18.0391	8.15434	-1.14549	5e-05
MADD	7.16115	13.9037	0.957211	0.0036
CARS	4.73233	9.55258	1.01334	0.00535
SLC22A18	3.27051	7.76222	1.24695	0.00195
CD81	51.0169	89.2074	0.806188	5e-05
SLC35F2	29.3927	17.4879	-0.749099	0.0113
C11orf58	75.2717	115.307	0.615299	5e-05
PITPNM1	3.0276	6.10582	1.01201	0.00105
AIP	10.2632	22.8216	1.15292	5e-05
TCIRG1	5.38817	13.5798	1.33359	0.00365
CHKA	5.24113	13.3366	1.34744	0.0003
EXPH5	1.72661	1.3003	-0.409095	0.01075
PPFIBP1	11.6533	8.09896	-0.524926	0.00295
CORO1C	79.3805	34.7758	-1.1907	5e-05
ASIC1	2.87455	9.45893	1.71834	5e-05
CAPRIN2	5.49685	9.83741	0.839673	5e-05
KCTD10	42.5683	18.2401	-1.22267	5e-05
SLC11A2	14.0649	11.4322	-0.298995	0.0189
MVK	24.8702	5.3813	-2.20839	5e-05
CSRNP2	9.87631	22.6967	1.20044	5e-05
CAMKK2	14.5091	17.5184	0.271918	0.01385
PTGES3	253.366	186.608	-0.441209	5e-05
BCL7A	6.39865	11.5254	0.848973	5e-05
CYP27B1	5.66715	0.584413	-3.27756	5e-05
PPM1H	0.0419102	7.818	7.54336	5e-05
METAP2	30.4203	18.4269	-0.723219	5e-05
LTA4H	3.09803	4.91015	0.664418	0.00765
ELK3	55.6533	30.2659	-0.878775	5e-05
FOXM1	119.175	154.608	0.375539	0.00295
PRR4	8.53472	30.7499	1.84917	5e-05
PARP11	5.8057	4.20107	-0.466713	0.0102
VPS29	63.0797	37.8246	-0.737853	0.0072
SH2B3	30.8261	22.0856	-0.481047	5e-05
MANSC1	9.91527	0.354228	-4.8069	5e-05
DUSP16	3.14812	6.68161	1.08571	5e-05
CREBL2	13.0331	35.1777	1.43248	5e-05
ALDH2	1.36862	3.31453	1.27608	5e-05
CDKN1B	16.3055	20.8149	0.352261	0.004
NAA25	8.59194	6.34468	-0.437437	0.00025
SCNN1A	147.361	76.7346	-0.941404	0.0001
LTBR	57.0616	37.1037	-0.620957	0.00165
OGFOD2	2.55012	6.79802	1.41455	5e-05
OAS3	34.7536	25.2459	-0.461114	0.0013
ARHGDIB	79.3537	6.02258	-3.71985	5e-05
GTF2H3	16.5611	9.02158	-0.876343	5e-05
SLC38A1	41.5283	80.6427	0.957449	5e-05
C12orf49	11.5631	19.8159	0.777137	5e-05
VDR	13.8811	4.6342	-1.58273	5e-05
FZD10	1.32494	0	#NAME?	5e-05
RFC5	16.185	22.0462	0.445871	0.01115
TBC1D30	2.38156	0.0921199	-4.69225	5e-05
CAND1	36.2152	23.852	-0.602485	5e-05
RAB5B	13.8907	27.3998	0.98005	5e-05
MDM1	11.1883	17.6078	0.654226	0.00905
CNOT2	16.0897	12.2308	-0.395618	0.02085
TIMELESS	5.78456	10.5059	0.860917	5e-05
KRR1	8.14009	13.3386	0.712489	5e-05
MRPL51	53.1093	30.2177	-0.813569	0.00895
GAPDH	1243.97	776.011	-0.6808	5e-05
NOP2	43.1331	19.9834	-1.10999	5e-05
UHRF1BP1L	3.75776	5.68278	0.596726	0.0009
COPS7A	56.0366	31.8083	-0.816968	5e-05
GNB3	0.217111	2.41259	3.47408	0.00065
CDCA3	34.7128	14.722	-1.2375	5e-05
CHPT1	4.59691	10.1042	1.13621	0.01115
USP5	11.887	4.22421	-1.49264	5e-05
TPI1	426.798	168.672	-1.33933	5e-05
ENO2	11.2462	48.4246	2.10631	5e-05
ATN1	42.9022	75.7054	0.819345	5e-05
C12orf57	18.7858	43.2604	1.2034	5e-05
PTPN6	8.37713	0.627362	-3.73909	5e-05
LPCAT3	10.6869	5.18491	-1.04345	5e-05
SLCO1B3	2.0127	1.85916e-07	-23.368	0.0012
SUDS3	24.5201	20.3049	-0.27214	0.0066
GOLT1B	26.2337	40.0474	0.610286	5e-05
LDHB	91.779	33.3955	-1.45851	5e-05
CMAS	12.6176	8.12326	-0.635304	0.0002
HCFC2	2.60334	3.85778	0.567404	0.01075
FGFR1OP2	8.47554	21.0178	1.31023	5e-05
COL12A1	3.26244	5.48515	0.749579	0.0113
BTN3A3	2.3658	5.06531	1.09832	0.0001
RWDD1	1.25141	2.42396	0.953817	0.0025
PAK1IP1	5.15382	1.57243	-1.71265	5e-05
GCNT2	1.21579	0.081646	-3.89637	5e-05
NEDD9	6.02436	0.15014	-5.32643	5e-05
ADTRP	2.273	0.361395	-2.65295	5e-05
MCM9	2.91141	4.4697	0.618462	0.00775
RNGTT	9.49042	11.9408	0.331356	0.0028
HDDC2	4.05783	6.79065	0.74284	0.01935
TPD52L1	15.007	3.73654	-2.00586	5e-05
NCOA7	22.2256	17.0496	-0.382481	0.003
SASH1	2.49556	7.57959	1.60276	5e-05
UST	1.08789	4.22067	1.95594	0.00145
ULBP1	1.62718	12.6799	2.96209	5e-05
MTRF1L	14.4098	7.07883	-1.02547	5e-05
PPARD	12.7491	21.4549	0.750914	5e-05
FANCE	5.89015	7.52956	0.354261	0.00695
KCTD20	21.9737	18.3753	-0.258007	0.0101
STK38	13.3055	18.2499	0.455871	0.00015
MCM3	35.5184	25.7561	-0.463654	5e-05
ICK	3.76057	5.68711	0.596746	0.00045
FBXO9	4.39025	10.3548	1.23792	0.00425
CD83	15.1606	5.05925	-1.58333	5e-05
BACH2	1.94241	0.504888	-1.94381	0.0002
RBM24	0.327721	1.04012	1.66621	0.0003
CAP2	3.73532	5.99852	0.683374	5e-05
RAB23	11.382	25.5533	1.16676	5e-05
FBXL4	2.34644	3.32931	0.50475	0.0011
CCNC	31.3436	24.0389	-0.3828	0.0005
E2F3	20.3828	15.9363	-0.355036	0.00045
ASCC3	18.6408	8.68794	-1.10138	5e-05
BVES	3.23968	0.437701	-2.88784	5e-05
WASF1	6.69545	25.1319	1.90826	5e-05
ALDH5A1	2.15394	1.19403	-0.851142	0.00465
AIM1	32.0919	4.62636	-2.79426	5e-05
ACOT13	5.69731	10.3572	0.862277	0.02055
SMAP1	11.5879	16.869	0.541754	5e-05
C6orf62	38.4332	45.1592	0.232668	0.0232
EYA4	6.9144	8.52583	0.302238	0.02515
SOBP	0.301983	2.0129	2.73674	0.00175
TRIM38	9.12232	5.42958	-0.748561	5e-05
ZBTB24	5.20468	3.91329	-0.411427	0.00895
PERP	139.021	28.2963	-2.29661	5e-05
KIAA1244	0.944455	0.657169	-0.523217	0.00015
GPR126	24.5945	19.2804	-0.351198	0.0187
PHACTR2	13.5515	6.89935	-0.973919	0.00075
EPM2A	1.18407	1.94803	0.718268	0.0184
PHF1	5.80487	20.5394	1.82306	5e-05
CUTA	47.0534	22.0376	-1.09433	5e-05
QKI	34.3974	43.5225	0.33946	0.01135
TFEB	2.80283	4.80359	0.777228	0.00135
CCND3	78.2384	52.4252	-0.577616	5e-05
BYSL	10.394	5.40082	-0.944504	5e-05
GUCA1B	0.0684391	0.8553	3.64354	5e-05
GLTSCR1L	3.23068	6.03403	0.901285	5e-05
PPP2R5D	23.618	33.4027	0.500077	0.00015
PTK7	65.0135	97.3776	0.582849	5e-05
CUL9	3.06867	8.10002	1.40031	0.0003
DNPH1	5.33386	3.21542	-0.73017	0.00565
GMDS	3.63469	0.794133	-2.19438	0.0018
PRPF4B	33.802	15.6894	-1.10732	5e-05
TTK	19.6289	11.5224	-0.768533	0.00515
BTN2A1	10.4488	16.3909	0.649561	0.00285
LAMA4	0.000143894	4.17861	14.8257	5e-05
FBRSL1	1.87853	5.41813	1.52819	5e-05
PRSS16	3.87372	6.24657	0.689347	5e-05
ERBB2IP	25.1504	36.4221	0.53423	5e-05
NUDT12	10.1711	13.0238	0.356671	0.01275
CEP72	2.73621	5.16879	0.917647	0.00645
MAN2A1	14.4537	19.2342	0.412241	0.02
GHR	0.0347339	0.95851	4.78638	0.0002
HMGCS1	604.046	24.0868	-4.64834	5e-05
DAP	136.189	59.3301	-1.19877	5e-05
KIF20A	24.3035	6.73325	-1.85179	5e-05
NNT	11.1998	2.06655	-2.43817	5e-05
MRPS30	17.2664	5.15728	-1.74328	5e-05
HSPA9	53.7561	69.2704	0.365812	0.0015
MRPS27	67.105	44.2825	-0.599685	5e-05
HBEGF	27.7677	6.64728	-2.06257	5e-05
LOX	4.37987	49.2798	3.49203	5e-05
APBB3	2.21497	8.55568	1.94959	0.0009
SPARC	0.110056	177.054	10.6517	5e-05
HMGCR	96.9598	22.9066	-2.08162	5e-05
COL4A3BP	16.3316	12.0722	-0.435983	0.0071
FAF2	70.3183	45.6226	-0.62415	5e-05
RNF130	2.91372	6.61363	1.18258	0.0026
THBS4	0.0606037	0.646387	3.41492	0.0003
RASGRF2	9.60736	0.00836432	-10.1657	0.00085
POLR3G	16.9828	6.52533	-1.37995	5e-05
DROSHA	23.8571	9.83706	-1.27812	5e-05
CDH6	0.632858	0.0478465	-3.7254	0.0059
LMNB1	60.2331	28.3326	-1.0881	5e-05
ARRDC3	8.87425	6.86147	-0.371107	0.0037
GOLPH3	74.46	59.8958	-0.314012	0.00105
SUB1	68.9257	35.0679	-0.97489	5e-05
TARS	160.077	85.4802	-0.905101	5e-05
PDE4D	4.8677	13.7748	1.50072	5e-05
BRIX1	16.4668	4.82298	-1.77156	5e-05
SLC12A7	7.63961	18.4649	1.27322	5e-05
RAD50	2.92144	10.2028	1.80422	5e-05
GNPDA1	55.8941	87.0986	0.639954	5e-05
NUP155	14.8345	7.86358	-0.915696	0.0048
PPP2CA	49.6826	35.6903	-0.477209	0.00075
NR3C1	31.7369	25.9402	-0.290969	0.0039
LIFR	3.71926	8.15226	1.13219	5e-05
TRIM23	4.24892	6.85253	0.689541	0.0135
TXNDC15	30.6594	73.7177	1.26568	5e-05
TTC33	10.7007	7.766	-0.462468	0.0004
RARS	19.5036	9.5013	-1.03754	5e-05
WWC1	20.2343	12.7845	-0.662413	0.001
H2AFY	176.126	103.775	-0.763143	5e-05
DPYSL3	25.9841	0.436268	-5.89627	5e-05
ERGIC1	134.45	155.637	0.21111	0.02525
BNIP1	7.24052	11.7044	0.69288	0.0001
STC2	38.3861	200.411	2.38431	5e-05
ZNF346	8.57134	17.7698	1.05183	5e-05
EHHADH	4.11097	1.35448	-1.60174	5e-05
SMC4	73.0086	44.2114	-0.72365	0.01145
BCL6	3.33567	7.75739	1.21759	5e-05
ARL6	4.20053	2.21759	-0.921578	0.0249
AMOTL2	39.816	65.9996	0.72911	0.0027
KPNA1	13.422	10.1067	-0.409291	0.0079
PCCB	1.98059	4.45636	1.16993	0.0009
SLC25A36	36.0465	55.0775	0.611604	5e-05
RNF7	47.761	28.3398	-0.753002	5e-05
TFDP2	3.33361	8.98857	1.431	5e-05
KAT2B	3.14363	6.83309	1.1201	5e-05
BCHE	0	3.5938	inf	5e-05
PDCD10	10.4773	4.41615	-1.2464	5e-05
PFKFB4	13.4598	3.88843	-1.79139	5e-05
COL7A1	47.4971	0.650134	-6.19096	5e-05
HES1	14.6609	6.68881	-1.13215	5e-05
USP4	11.4534	16.2827	0.507557	0.00375
ACAP2	11.0507	15.5822	0.495764	5e-05
ECT2	41.5004	26.7774	-0.632111	5e-05
GNAI2	133.25	95.1182	-0.486338	5e-05
HYAL1	1.14247	0.534558	-1.09574	0.0048
RPL24	4.14824	2.12259	-0.966674	0.02165
BBX	19.2581	28.2938	0.55502	5e-05
GNB4	18.6126	13.3558	-0.478813	5e-05
GBE1	6.42847	3.90233	-0.720138	0.0034
UMPS	44.0523	23.1689	-0.927027	5e-05
NCBP2	77.6136	34.7032	-1.16124	5e-05
SNX4	7.61954	10.1799	0.417954	0.0006
C3orf52	10.676	3.06435	-1.80072	5e-05
FRMD4B	10.1754	3.10048	-1.71452	5e-05
PLXNA1	17.4995	11.9299	-0.552724	5e-05
ATP6V1A	22.9494	8.98367	-1.35308	5e-05
ABTB1	1.05296	3.30713	1.65113	5e-05
CSPG5	0.620417	1.74548	1.49232	5e-05
KLHL18	13.2112	9.12142	-0.534431	0.01215
SCAP	4.83824	12.8463	1.40879	5e-05
MRPL3	30.0266	21.5482	-0.478674	0.00015
PLSCR4	1.49086	18.2059	3.61019	5e-05
CISH	3.64904	1.82992	-0.995735	0.0052
MAPKAPK3	51.5589	18.0879	-1.51119	5e-05
COMMD2	22.3482	15.6159	-0.517142	5e-05
GORASP1	22.6051	29.0826	0.363507	0.0041
ABHD14B	52.3991	40.4533	-0.373284	0.00505
EIF1B	12.2054	29.6144	1.27877	5e-05
ARHGEF26	4.34449	6.72807	0.631007	0.0001
KLHL24	2.07908	12.405	2.57691	5e-05
DNAH1	0.17688	0.63924	1.85359	0.00295
SSR3	55.5928	43.95	-0.339035	0.00025
FOXP1	8.49055	3.32825	-1.35109	5e-05
EIF4G1	176.207	85.4232	-1.04457	0.00975
EEF1B2	23.2845	10.788	-1.10995	5e-05
KANSL3	10.5922	27.9129	1.39793	5e-05
LMAN2L	8.86042	12.0316	0.441378	0.0005
RTKN	8.98407	3.21079	-1.48444	5e-05
IL1A	51.8327	0.325885	-7.31335	5e-05
CCL20	10.1633	0.285656	-5.15295	5e-05
KCNIP3	0.152544	4.86525	4.99522	5e-05
NCL	421.458	194.933	-1.11241	5e-05
ACTR3	34.6245	17.3159	-0.999699	5e-05
STEAP3	17.9336	10.3004	-0.799972	5e-05
TFCP2L1	6.12655	0.0391225	-7.29093	5e-05
DNAJC27	2.12824	3.00224	0.496378	0.002
GPD2	29.3089	13.8301	-1.08352	5e-05
CENPA	19.6907	12.8096	-0.620293	0.02415
ACVR1	5.86114	9.31724	0.668721	5e-05
TANC1	18.3237	13.0636	-0.48816	0.0011
SLC30A3	0.556785	5.97112	3.42281	5e-05
NRBP1	10.3025	17.1377	0.734184	0.0006
ITGB6	32.5902	0.010839	-11.554	5e-05
FNDC4	1.67384	0.908004	-0.882395	0.00275
PSMD14	13.4395	7.38624	-0.863568	0.00125
PPM1G	53.1294	37.7296	-0.493813	5e-05
REEP6	0.955174	2.50057	1.38842	0.0009
RPS15	9.51323	26.4002	1.47254	5e-05
GCA	8.97463	0.52855	-4.08574	5e-05
NDUFS7	1.78339	3.28496	0.881255	0.00065
GRB14	1.30937	0.0791939	-4.04734	5e-05
CLIP4	7.49437	11.3288	0.596115	0.0001
SPTBN1	47.7142	27.4302	-0.798655	5e-05
DOK1	1.84231	20.5794	3.48161	5e-05
GALNT3	59.997	0	#NAME?	5e-05
CCDC88A	17.3329	12.6645	-0.452724	0.00115
WDR75	3.08015	1.81613	-0.762135	0.025
EFEMP1	54.3332	65.1579	0.262105	0.017
FN1	2832.38	575.675	-2.29869	5e-05
STAT1	19.3625	12.8004	-0.597084	0.00055
PECR	2.87365	7.5887	1.40097	5e-05
IGFBP2	4.6189	94.9346	4.36131	5e-05
ELMOD3	3.40423	7.03274	1.04676	0.0008
EFHD1	16.2579	29.4306	0.856179	5e-05
EHBP1	19.0929	9.50629	-1.00608	0.0235
OTX1	2.41717	4.15314	0.780883	5e-05
TXNDC9	32.2642	12.3578	-1.38451	0.0002
COQ10B	11.1134	7.07896	-0.65069	5e-05
ST3GAL5	5.88469	4.02268	-0.54881	0.0019
CHST10	6.29059	4.48924	-0.486722	0.0005
CHMP3	47.2578	29.4739	-0.681113	5e-05
IL1R1	1.68191	0.120701	-3.80059	5e-05
IL1RL1	2.76446	0.0589653	-5.55099	5e-05
SLC9A2	1.10525	0	#NAME?	5e-05
FHL2	42.2014	57.3041	0.441349	0.0003
PASK	3.10939	12.5721	2.01552	5e-05
STK25	31.7631	59.0677	0.89502	5e-05
BIRC6	9.11717	5.34571	-0.770204	0.00105
PRKD3	14.9244	19.5189	0.387199	0.0264
DLX2	0.692178	0.316029	-1.13109	0.00225
SDC1	146.488	42.5295	-1.78425	5e-05
SLC1A4	5.5945	28.912	2.36959	5e-05
SOS1	5.40304	15.4031	1.51138	5e-05
WIPF1	7.18102	25.6257	1.83533	5e-05
COX7A2L	59.7938	108.435	0.858762	5e-05
PNO1	15.9186	4.28189	-1.89439	5e-05
RND3	30.5753	22.0866	-0.469198	5e-05
TRAK2	9.32646	14.5831	0.644891	5e-05
PCYOX1	18.3629	25.9297	0.497813	0.0002
ARID3A	3.96865	0.348407	-3.5098	5e-05
VAX2	0.0190723	0.829119	5.44203	5e-05
PLEKHA3	0.880621	1.62951	0.887841	5e-05
PARD3B	0.199263	3.96009	4.31278	5e-05
FARSB	3.70832	1.99944	-0.891174	0.00075
ALMS1	5.08536	6.92005	0.444432	0.0021
DHCR24	240.577	109.856	-1.13089	5e-05
PAPPA2	0.0481921	2.0131	5.38447	5e-05
RALGPS2	6.18678	14.904	1.26844	5e-05
FAM20B	15.9249	20.2764	0.348521	0.0003
TCEANC2	6.98662	5.04432	-0.469935	0.0102
TMEM59	21.6555	26.8502	0.310203	0.01195
MRPL37	13.3092	22.4156	0.752083	0.01165
QSOX1	28.8525	46.0725	0.675209	0.0007
PHF13	18.6508	26.102	0.484923	0.00035
ERRFI1	146.761	45.0064	-1.70526	5e-05
AMPD2	29.0229	10.9615	-1.40475	5e-05
SRSF4	65.9312	82.557	0.32443	0.003
KCNC4	3.11429	0.621957	-2.32402	5e-05
EDEM3	10.8734	13.5886	0.321601	0.0069
WDR77	15.907	4.24182	-1.90691	5e-05
ATP5F1	33.0312	13.1487	-1.32891	5e-05
HDAC1	67.0781	40.7625	-0.718598	5e-05
CAPZA1	137.464	67.6188	-1.02355	5e-05
RNF19B	9.53206	6.77847	-0.491827	0.00635
SCAMP3	28.2137	63.994	1.18154	5e-05
TRIM62	2.6823	4.38006	0.70748	5e-05
ASH1L	7.77441	9.77353	0.330147	0.0034
SFPQ	69.8194	41.0434	-0.766477	5e-05
ARHGEF2	30.5955	44.7081	0.547217	0.00015
MEF2D	8.41842	12.3507	0.552971	5e-05
SRM	10.0544	19.3907	0.947537	0.011
DLEU2L	27.5871	2.21371	-3.63945	0.00415
FBXO2	7.59107	0.549801	-3.78732	5e-05
C1orf21	4.14207	13.0399	1.65451	0.00065
MAD2L2	5.21052	9.08065	0.801368	0.0001
DNAJC6	0.263873	4.52942	4.10141	5e-05
LEPR	0.780283	3.56428	2.19154	5e-05
KIAA2013	20.8367	25.2133	0.275058	0.01
MFN2	38.487	28.3743	-0.439785	0.00015
SMG7	20.532	24.555	0.258144	0.01175
[truncated: 5,145 more rows]

## Sheet: Sheet3
Differentially expression genes between BERP35T1 and BERP35T4
gene	value_1	value_2	log2(fold_change)	p_value
ITGA2B	1.07944	0.168149	-0.776425	0.00025
ARHGAP44	0.923425	0.237261	-1.18268	0.00115
PIGQ	21.6374	11.9956	-2.53218	5e-05
IL32	12.4521	5.06676	-1.87823	5e-05
PAX7	3.89867	1.76469	-2.38067	5e-05
CD22	0.730754	0.232412	-0.454461	5e-05
EXTL3	19.6531	33.9289	2.91284	5e-05
RGPD5	13.1884	4.17479	-2.64705	5e-05
GPR124	1.15752	0.237004	-1.87855	0.0004
BIRC3	31.8534	21.7677	-2.02116	0.00045
KCNG1	14.7128	7.41308	-2.20901	5e-05
ABCF2	9.55216	5.41298	-2.59205	0.0001
RTN4R	7.92904	3.10756	-3.01269	5e-05
HDAC9	3.11845	1.71735	-1.20584	0.001
TNFRSF9	2.44043	0.32679	-2.67469	5e-05
BCAR1	50.4629	13.3489	-3.74796	5e-05
MSMO1	130.555	200.627	1.78241	0.0007
CYFIP2	0.875477	0.209982	-0.395346	0.0003
OGFR	32.6938	21.7167	-2.02754	0.00035
LIMCH1	0.882914	0.302278	-0.91937	0.00045
NGFR	8.64839	5.71222	-1.92666	0.00055
UHRF1BP1	10.6646	5.48924	-2.67585	5e-05
TLE2	1.5298	0.225412	-0.818457	5e-05
KIF26A	0.932911	0.380201	-2.69181	0.0001
KCNAB2	1.6762	0.518992	-1.20102	5e-05
ASNS	40.7002	17.7411	-2.19486	5e-05
TRIB2	8.30703	5.47088	-1.86518	0.00115
FAM3A	19.3051	6.45638	-2.49565	5e-05
TFRC	19.8684	35.8242	1.80405	0.00025
SCARB1	33.0891	54.2016	1.93924	0.00025
ATP2A3	1.91308	0.56736	-1.49238	0.0001
GRAMD4	3.66357	1.89187	-1.73277	0.00055
MOCOS	9.25255	5.86151	-1.98129	0.0003
MAP2	2.90087	0.742834	-1.6469	0.00015
LAMP3	21.5779	8.39513	-4.39451	5e-05
NEBL	8.8375	4.91194	-2.14593	5e-05
FDFT1	72.1026	124.906	1.79774	0.00075
MAPRE3	4.23942	1.95698	-1.95562	0.0002
DNAJA1	24.8512	36.864	1.90208	0.00125
PPP1R15A	79.8176	39.3336	-3.54163	5e-05
GNAO1	1.49989	0.266255	-1.05218	0.00025
SH3BP2	7.45914	3.65865	-2.02289	5e-05
PTHLH	9.07591	17.5378	2.09429	0.00015
CHGB	2.21925	0.938451	-2.39068	5e-05
CMTM1	6.37406e-05	2.22889	0.00130147	5e-05
ARHGAP4	11.1698	3.85636	-1.79647	0.0009
AARS	14.1625	8.56422	-1.92339	5e-05
DPYSL2	15.0142	25.0661	2.752	5e-05
NUBP2	20.1161	7.85928	-2.31745	5e-05
PALM	1.0728	0.376891	-1.136	0.0011
XBP1	97.6414	64.2807	-2.24524	5e-05
TIMP3	8.03441	13.0588	2.57446	5e-05
ARSA	11.6862	6.45755	-2.15644	5e-05
DHRS2	1.6829	0.503028	-2.08779	5e-05
PCK2	27.5931	8.75457	-2.19983	0.00045
EEF1A2	24.3548	14.5483	-2.32068	5e-05
TRIB3	64.7694	19.057	-5.62019	5e-05
PPP1R16B	10.4967	3.76499	-4.87703	5e-05
NKAP	6.41183	3.31064	-2.04748	0.0013
PLS3	44.6652	64.0778	1.87888	0.00095
CCL22	0.679499	0.16715	-2.49075	0.00025
CAPN15	26.457	9.78203	-2.8418	5e-05
PYCARD	15.7758	6.55846	-2.53472	0.0001
LAPTM4B	55.2458	84.4074	2.28324	0.0001
SH2D4A	10.1943	15.5184	2.12311	0.00015
ERI1	9.14507	16.3256	2.9483	5e-05
SLC39A14	30.8106	44.475	1.79502	0.0003
MTMR9	2.53145	4.47444	2.57479	5e-05
LEPROTL1	12.8502	18.721	1.74567	0.0012
GSR	16.567	24.1294	2.00355	0.0004
TNFRSF10A	10.0771	15.8629	1.89689	0.00105
KCTD9	19.5359	31.415	2.55573	5e-05
ASAH1	14.9972	24.4639	1.91608	0.0006
BNIP3L	21.4555	35.2719	2.34084	5e-05
CLPTM1	44.5882	19.3792	-2.92767	5e-05
RELB	9.99434	3.95455	-2.03754	0.00025
TNNT1	4.47622	1.08206	-1.93921	5e-05
BBC3	8.7361	4.57631	-2.04917	0.0004
PLEKHA4	4.91042	2.77723	-1.78792	0.00015
CRTC1	0.884548	0.346743	-1.79881	0.0007
ERF	27.4681	16.1501	-1.99937	0.0003
CAV1	173.412	264.06	1.9157	0.0006
SERPINE1	28.3355	43.6647	2.38259	5e-05
DDX58	8.39443	5.1748	-2.10216	0.00025
2018-09-04	0.728527	0.173594	-0.508873	5e-05
GLRB	0.738168	0.0258776	-0.434823	0.00055
CCDC34	7.99965	4.81337	-1.86022	0.0011
ZBTB16	3.36559	0.511886	-1.66833	5e-05
SC5D	49.3132	77.7176	2.16017	5e-05
HSPA8	375.353	671.469	2.02269	0.0003
CHORDC1	23.4417	35.3224	1.93363	0.0006
MDK	35.1474	17.9287	-2.32396	5e-05
OAS3	61.5469	34.5436	-1.72485	0.0003
NCOA7	33.6575	22.0895	-1.85332	0.001
ULBP1	7.09505	1.61698	-5.4259	5e-05
KIAA1244	1.54397	0.938592	-2.30713	5e-05
PRSS16	6.77436	3.85074	-1.81349	0.0002
PCDHB5	0.970903	0.418308	-2.02873	0.00075
ARRDC3	13.8837	8.82056	-2.27148	5e-05
STC2	106.531	38.1544	-1.95192	0.00015
PFKFB4	7.251	13.3783	1.6315	0.00015
PLSCR4	3.3292	1.48202	-1.99869	0.00015
ITGB6	21.2793	32.3942	1.93201	0.0007
RPS15	27.4739	9.45298	-2.77256	5e-05
ST3GAL5	3.39173	5.8498	1.6947	0.0009
SLC1A4	11.8877	5.56046	-3.62898	5e-05
ERRFI1	241.729	145.868	-2.30006	0.0001
MAD2L2	10.2557	5.17846	-2.21951	0.0002
GADD45A	31.5026	21.3728	-1.97892	0.00045
KIF21B	2.33248	0.673094	-4.80214	5e-05
HPCAL4	3.58287	1.93209	-2.7046	5e-05
RIMS3	0.910576	0.43487	-2.19784	0.0001
TXNIP	277.436	113.026	-3.49466	5e-05
F3	60.7415	109.401	2.60768	5e-05
CTSD	61.3145	35.527	-2.56734	5e-05
ZNF430	2.80891	4.74854	1.90997	0.0003
GDA	21.5077	14.0604	-2.10574	0.0004
IRF2BPL	13.3552	7.56716	-3.05593	5e-05
SMAD9	1.8247	0.874243	-1.712	0.00125
DUSP4	16.5328	25.0687	2.25655	5e-05
PTK2B	6.15075	12.7846	2.10706	5e-05
BCL2L14	0.954315	0.341661	-1.07591	5e-05
BAI2	4.26965	0.984776	-2.47408	5e-05
ZNF205	4.33497	0.65228	-2.19745	0.0001
TOX2	25.8122	14.6072	-2.14519	0.0002
HIST1H1D	3.84699	1.31192	-2.1501	0.00125
PPDPF	98.3926	27.3269	-4.20198	5e-05
IL1B	5.95155	12.7914	3.0098	5e-05
RBCK1	18.368	6.87553	-2.79416	5e-05
FAM110A	11.2063	5.59582	-2.3615	0.0001
ID1	59.8299	34.1643	-2.98919	5e-05
KDM5C	23.6387	8.05737	-2.05277	5e-05
RBM42	14.6571	2.13078	-4.51601	5e-05
PRR12	5.26588	3.40343	-1.9493	0.0005
AHDC1	8.45202	5.42223	-2.07525	0.0001
IFI6	25.1469	6.31637	-3.2761	5e-05
ADM2	9.24304	2.43177	-5.44826	5e-05
CDC42EP1	74.2014	42.1318	-3.04561	5e-05
TTBK2	5.46285	3.04765	-2.03747	0.0003
CHAC1	50.3682	10.0283	-5.55644	5e-05
MTUS1	6.90234	12.0401	1.76865	0.0001
FAM155B	0.901574	0.262537	-2.76452	0.0002
XPO7	11.0044	16.7831	2.14373	0.0001
BST2	5.86986	0.351345	-3.09293	5e-05
MLLT1	5.48226	1.90362	-2.17948	0.00045
MAP1S	12.1609	5.53993	-1.71301	0.00045
GDF15	61.0602	18.1931	-5.34544	5e-05
HELZ2	13.5099	4.56234	-3.9477	5e-05
SESN2	17.4437	7.4585	-4.162	5e-05
ZNF141	2.48981	0.769104	-1.93256	5e-05
CAP1	119.35	172.506	1.86028	0.00125
MAP1B	11.9289	7.15526	-2.6173	5e-05
FBXW9	3.53385	0.433237	-3.0992	5e-05
DCAF15	9.29563	3.21872	-1.95114	0.0004
TRIM22	13.8269	4.78259	-2.02135	0.0003
ZBED3	4.52557	2.26082	-2.03262	0.00055
EPSTI1	3.20483	1.37398	-1.76268	0.0003
RARRES3	2.22355	0.248749	-1.78419	0.00115
RSAD2	4.45483	0.466727	-3.54105	5e-05
CMPK2	4.94421	0.358246	-2.81377	5e-05
LDHA	275.298	443.348	2.1476	0.0002
C12orf39	2.64458	0.520156	-2.02217	0.0001
HOOK1	4.08395	6.31906	1.72688	0.00045
DSG3	19.4489	13.7054	-1.8735	0.0009
PSAT1	196.749	87.731	-3.60189	5e-05
OASL	22.0813	8.32905	-4.1402	5e-05
PKIB	18.3598	10.4046	-2.00441	0.00015
FAM129A	26.9663	16.0035	-2.53846	5e-05
ACBD6	11.1783	4.94144	-2.10763	0.00015
ALDH1L2	4.83183	0.381248	-3.73637	5e-05
LCP1	22.5274	36.4041	2.18233	5e-05
CHST12	6.86583	3.55756	-2.61463	5e-05
KLF4	32.1521	12.8771	-3.96126	5e-05
STXBP1	12.2941	20.3864	1.85962	0.0006
LMX1B	0.841949	0.344369	-1.61526	0.00135
SDCBP	51.1131	76.8839	2.02212	0.0002
DDX60	4.99608	2.12684	-1.41643	0.0014
STRA6	0.328905	1.01126	0.912797	0.0003
IFI44L	4.35938	0.44399	-2.60883	5e-05
HNRNPD	74.4311	31.5018	-1.89478	0.00115
FGF2	3.4857	1.0027	-3.42048	5e-05
FBN2	2.71963	0.685168	-3.42468	5e-05
AMIGO2	13.7555	24.195	2.25195	0.0005
INHBE	5.49623	0.49521	-3.51118	5e-05
JDP2	10.9801	6.47931	-1.76175	0.001
TLE3	11.4266	4.10397	-2.21705	0.00075
PIF1	1.47029	2.76494	1.4948	0.00065
MYO1F	0.0973395	1.28951	0.523158	5e-05
PADI3	5.26338	10.1647	2.69077	5e-05
LMO4	7.84379	3.7803	-2.21248	5e-05
SELENBP1	0.206034	1.48611	1.12305	5e-05
ZNF385B	0.753283	0.137526	-0.585542	0.00105
N4BP3	7.14892	3.60556	-3.43201	5e-05
FAM50B	5.60327	2.96422	-2.33961	5e-05
VIP	1.81035	0.154481	-2.65816	0.00025
C7orf50	46.0911	27.4403	-2.19731	5e-05
PSPH	40.6983	15.5692	-2.32849	5e-05
NDUFB11	31.6473	10.2837	-3.23518	5e-05
MFHAS1	8.12969	11.8999	2.02261	5e-05
ATP6V1B2	18.7945	35.5516	3.15333	5e-05
CHMP7	12.2299	20.1684	2.39588	5e-05
WDR31	3.47388	1.86356	-2.13656	0.0002
NOTCH1	4.13621	2.71625	-1.9419	0.00025
INA	18.9683	32.9794	2.98163	5e-05
SYT8	21.6451	6.62632	-2.23539	5e-05
LYPD6B	1.33941	0.357509	-1.1001	0.0007
SLC7A11	20.0083	6.58383	-5.39027	5e-05
SACS	8.78505	12.3102	1.80477	0.00125
SPOCK1	54.4949	90.9865	2.03009	5e-05
JMY	5.77368	3.43675	-1.88098	0.00045
GJA1	0.954597	3.17442	3.92705	5e-05
CCNO	4.61183	2.52119	-2.20581	0.00025
IFIT5	20.1205	12.9553	-1.94862	0.0004
CLGN	2.5512	0.307885	-3.78808	5e-05
GPR115	2.15249	3.87836	1.94058	0.00145
LURAP1L	3.34256	0.542253	-2.22289	5e-05
PID1	8.33446	2.55736	-3.78944	5e-05
CEBPG	53.8495	33.6877	-2.50656	5e-05
ATP6V1C1	8.00557	13.7274	2.86807	5e-05
OTUD6B	11.1946	17.8314	2.40166	5e-05
AGPAT5	13.8656	26.875	2.61767	5e-05
PSD3	5.68247	9.01651	1.93242	0.00025
UBE2L6	39.0472	24.7388	-2.26927	5e-05
TSC22D3	62.5603	22.4288	-4.92014	5e-05
MX1	3.03318	0.893348	-1.53541	0.0004
SLC13A3	0.647301	0.0831004	-0.801291	5e-05
FBXW5	18.4407	12.447	-1.86918	0.0007
SV2A	0.761977	3.38796	5.166	5e-05
ABCG1	5.43479	2.86237	-2.28781	5e-05
CBS	13.9828	8.26551	-1.68035	0.0008
IER2	22.1307	14.4088	-2.20375	0.0001
TONSL	1.63693	1.00356	-1.88962	0.0013
RPL8	262.642	165.845	-2.16598	0.0003
CCL5	4.97189	1.39412	-2.95508	5e-05
NAGS	4.47805	2.46622	-2.14472	0.0003
C16orf59	6.2079	2.3854	-1.9051	0.0002
SHANK2	3.5356	1.8053	-1.33426	0.0002
CLPB	4.61267	2.76841	-1.56407	0.001
DRAXIN	0.753117	0.205205	-3.35217	5e-05
LAPTM5	4.87093	8.04014	2.10133	0.00045
ATF3	14.6789	6.2492	-3.28141	5e-05
NUP35	4.15576	7.97539	2.17008	0.00015
SGPP2	0.882638	0.309149	-2.31177	0.00065
INHBB	2.82145	1.25026	-2.803	5e-05
SLC22A15	6.65727	3.83373	-1.96048	0.0001
FBLN2	4.78286	1.86908	-1.75393	0.0009
RPL39L	26.121	13.1099	-1.97972	0.00095
HHIP	1.28828	0.227218	-1.17492	0.0004
ITGA2	86.6375	142.117	1.86292	0.00145
FOXQ1	2.366	1.2541	-1.93562	0.00125
CTSB	79.8055	140.357	2.8945	5e-05
SLC25A32	13.9597	22.3693	2.17625	0.0001
NFIL3	44.5916	29.2812	-2.27229	5e-05
SVEP1	3.26063	1.68958	-2.3072	0.00015
MID1IP1	29.5301	17.4095	-2.29834	5e-05
SNAPC4	3.62682	2.13709	-2.08628	0.00025
C9orf9	3.7259	1.82288	-2.1161	0.00035
STOX1	1.30785	0.498567	-2.00477	0.0003
IFI27	3.07132	0.367578	-1.24643	5e-05
GPT2	28.7744	14.9886	-3.1322	5e-05
PLEKHF1	4.48758	2.27667	-2.03075	0.0004
CHRFAM7A	1.78238	0.0100343	-0.195687	0.0012
NNMT	19.7744	2.28285	-2.64718	0.0001
SLFN5	17.5477	9.46838	-2.0655	0.0003
TSC22D4	15.2196	9.15226	-2.15149	5e-05
IGF2	11.1864	16.9568	2.25399	5e-05
SEMA6B	1.65766	0.378871	-2.99138	5e-05
SLC43A2	2.60098	1.264	-1.59035	0.00045
ZNF598	34.8665	13.2402	-2.59437	5e-05
TRANK1	4.70673	2.52523	-1.6147	0.0001
SCARA3	7.93283	13.5893	2.69092	5e-05
DDIT4	355.366	151.365	-2.01863	0.00085
MGAT2	10.8118	3.01481	-2.63906	0.00025
PXK	10.8842	6.33364	-1.85594	0.0007
GSTM4	4.20995	1.08861	-2.32055	5e-05
TM4SF1	19.6592	12.5695	-1.92392	0.0004
ZNF768	59.3029	34.1654	-2.40407	0.0001
ADRA1B	13.6774	26.3657	2.36592	0.0001
KRT6C	2.99413	5.1229	2.06182	0.0006
TRABD	8.06971	4.08244	-2.17242	0.00045
HOXB9	6.22448	0.35572	-5.13943	5e-05
PAQR8	3.78531	1.83104	-2.16821	0.00015
PKIA	5.05451	2.6364	-1.88468	0.00065
C1GALT1C1	23.111	38.4876	2.59952	5e-05
JUNB	53.2477	28.6991	-2.03088	0.00095
APLN	3.4298	6.25233	1.80277	0.00105
NAT1	3.82149	7.93395	2.4117	0.0001
MAP1LC3B2	69.9506	45.3257	-2.17567	0.0001
RGS19	14.1267	7.59076	-2.35609	5e-05
PWWP2B	3.75921	1.21909	-2.76818	5e-05
KLF11	12.3557	8.59487	-1.82146	0.0013
KRCC1	7.93461	3.45412	-2.49393	0.00015
CEBPB	29.6222	18.0873	-2.59413	5e-05
MYEOV	17.5839	32.2568	2.44528	5e-05
ADRBK1	13.9734	6.48236	-2.6917	5e-05
HPSE	5.22436	3.36692	-2.02057	0.00035
MRP63	23.3901	12.5535	-3.27831	5e-05
TNKS	5.86601	8.51158	1.74308	0.0006
PPP1R3B	1.92896	3.03942	2.00536	0.0005
TNFRSF10D	8.4208	23.291	4.89712	5e-05
SULT1B1	1.04388	2.31172	2.55343	5e-05
ZNHIT2	4.70984	1.47707	-2.92407	5e-05
SLCO2A1	5.02211	2.91706	-1.74747	0.00045
FUT1	6.41135	4.04327	-2.10239	0.00015
MARCKSL1	29.9459	48.7581	2.65998	5e-05
PPM1E	4.35258	1.39239	-3.63632	5e-05
DDIT3	20.1787	4.98737	-2.32128	0.00045
TP53I11	25.3066	14.2308	-1.95851	5e-05
SART1	2.8281	1.1454	-1.72633	0.0014
HOXD8	5.66783	2.01493	-2.80437	5e-05
NUPR1	19.4588	3.83771	-3.43659	5e-05
FOXC2	3.52566	1.42978	-2.47153	0.00015
C8orf59	3.40121	6.35903	1.71625	0.00025
SAMD9L	4.31922	2.56227	-1.70835	0.00045
ZBED2	8.42224	25.2616	5.04177	5e-05
FAM211B	1.02201	0.0276728	-0.325097	0.0006
BOLA1	22.6042	8.98647	-3.05932	5e-05
ERN1	4.81069	2.91522	-1.58638	0.00145
FAM132B	8.13427	3.73792	-2.78233	5e-05
GAS1	2.15087	0.699916	-3.23731	5e-05
HIST1H2AC	68.5407	27.3768	-2.84597	5e-05
SCRIB	9.98174	2.25933	-2.16669	0.00015
TNFSF15	1.60544	0.934417	-2.03281	0.0005
TMEM259	12.5999	6.34191	-2.13212	0.0004
EXT1	6.39224	9.40962	1.95432	0.00045
HIST2H4B	19.2413	8.19928	-3.0334	5e-05
GLTPD2	1.37697	0.401222	-2.16954	0.00095
AP2A2	4.80479	10.6063	1.92895	5e-05
ARHGEF37	2.14697	1.12825	-1.62303	0.0006
CHST6	2.5871	1.3466	-1.89656	0.0014
ABHD16B	3.96561	1.5333	-2.9236	5e-05
MX2	3.85765	0.235138	-1.76499	5e-05
HIST2H2AA3	11.1737	1.56732	-5.07962	5e-05
HIST2H4A	31.0902	12.4809	-3.05745	5e-05
HIST1H1B	0.888005	3.34495	2.41518	0.0012
CDCA2	10.4255	18.1512	2.25155	0.0014
HIST2H2BE	8.82095	4.14633	-3.16367	5e-05
H1FX	60.2975	19.7507	-5.54821	5e-05
USP18	3.17884	1.05835	-2.85727	5e-05
UBALD2	25.1429	14.6643	-2.51621	5e-05
C14orf80	8.19144	3.88607	-1.7819	0.00045
IRF7	15.7352	5.25793	-2.96936	5e-05
IRS2	15.8409	10.9406	-2.00729	0.0005
ISG15	85.8674	34.5447	-4.19794	5e-05
HIST1H1C	155.678	110.878	-1.83507	0.00125
ZC3H6	1.65416	0.397794	-2.46769	5e-05
FAM25C	0.743641	2.80684	2.47911	0.00085
NDOR1	5.29721	3.04502	-1.85542	0.0014
HMX2	1.52026	0.491788	-2.3643	0.0003
UTS2B	0.71777	0.0378273	-0.344718	0.00025
HIST1H4D	0	2.07705	#NAME?	0.00045
FAM111B	44.473	64.1194	1.96459	0.0006
H1F0	644.007	185.134	-4.24022	5e-05
CLDN4	8.30901	17.4028	3.45499	5e-05
MAOA	6.08046	3.9391	-1.89569	0.00085
HIST1H2BO	19.5395	7.07785	-2.47866	0.00025
CD55	17.4998	10.6594	-2.35322	0.00015
CPNE4	0.687581	0.102144	-0.403997	0.001
ZNF777	3.54848	1.97295	-2.18263	0.00055
SLC6A9	4.52218	1.77402	-2.03214	0.0001
MME	1.22652	0.428148	-1.14525	0.0002
HIST1H2AG	4.65065	2.73049	-1.99773	0.00095
SLC6A17	1.46178	0.615217	-2.26395	5e-05
C9orf169	16.0815	6.78259	-2.30708	0.00025
ENTPD4	9.29444	15.5542	1.26132	0.00145
GTF2E2	4.05098	6.81926	1.87322	0.001
C5AR1	1.84618	0.51915	-1.90029	0.00065
RAB40C	13.3212	7.95489	-2.15693	5e-05
PIM3	20.0065	12.805	-2.30223	0.00015
MFAP3L	1.55197	0.350561	-1.25416	0.001
HIST2H2AA4	27.0383	4.36164	-4.67563	5e-05
C6orf48	10.8428	3.7898	-2.14501	0.00025
KRT6A	266.865	450.395	2.24424	0.0002
C17orf51	7.85011	3.08891	-3.29905	5e-05
RNF208	3.26691	1.19352	-2.27743	0.0003
AC005003.1	2.19388	0.96949	-2.13627	0.0009
IRF9	36.6107	13.1482	-1.99266	0.0006
REPIN1	8.89999	4.14053	-1.95049	0.00085
NEURL1B	20.7683	13.2128	-1.96784	0.00075
C6orf226	7.02791	1.20818	-2.82027	0.0004
NPTXR	5.11594	3.44904	-1.95724	0.00065
PPP2R2A	18.3372	31.08	2.44352	5e-05
APOL6	8.66481	4.68187	-3.35278	5e-05
POTEG	6.10771	9.08675	2.11739	0.00025
GLTPD1	16.5589	8.56964	-3.22966	5e-05
EPPK1	2.09527	3.2712	2.19363	0.0002
ZNF688	10.2155	1.19833	-2.45034	5e-05
HLA-B	18.2311	8.17223	-2.64774	5e-05
SHISA9	2.20257	0.714728	-2.60821	5e-05
C1orf226	3.52007	2.03741	-1.92826	0.00065
COX19	11.1315	6.34705	-2.31096	5e-05
MIF	45.5302	26.2218	-2.15511	0.00025
H2AFJ	85.9397	30.2966	-4.38387	5e-05
ZNF865	2.91848	1.59571	-1.9751	0.0005
CTD-2267D19.3	3.296	1.76906	-1.99714	0.0006
