# Supplementary material for: Genome-wide identification and analysis of A-to-I RNA editing events in the malignantly transformed cell lines from bronchial epithelial cell line induced by α-particles radiation
Source: PLoS One. 2019 Jun 3;14(6):e0213047. doi: 10.1371/journal.pone.0213047 (PMC6546236; doi:10.1371/journal.pone.0213047)
Supplement: S4 Table — (XLSX) [file pone.0213047.s004.xlsx]

## Sheet: BEP2D
SNPs in ADAR2
#CHROM	POS	END	ID	REF	ALT
chr21	46491155	46491156	rs7282639	G	C
chr21	46491177	46491178	rs2838767	C	T
chr21	46491312	46491313	rs7279120	A	T
chr21	46491341	46491342	rs2838768	G	T
chr21	46492897	46492898	rs2838770	G	C
chr21	46493003	46493004	rs915814	G	A
chr21	46493123	46493124	rs28760601	C	A
chr21	46493753	46493754	rs8131990	A	G
chr21	46493780	46493781	rs8132098	A	G
chr21	46493920	46493921	.	G	A
chr21	46493922	46493923	.	C	A
chr21	46493923	46493924	.	T	G
chr21	46493925	46493926	.	G	A
chr21	46493927	46493928	.	C	G
chr21	46493930	46493931	.	G	T
chr21	46494995	46494996	rs9977825	T	C
chr21	46495224	46495225	rs4819027	C	G
chr21	46495399	46495400	rs9977041	G	A
chr21	46496880	46496881	rs7276867	G	C
chr21	46496949	46496950	rs12152096	T	C
chr21	46497134	46497135	rs117741617	C	T
chr21	46497438	46497439	.	C	A
chr21	46498684	46498685	rs8130074	C	G
chr21	46498863	46498864	rs8129315	G	A
chr21	46499471	46499472	rs9984236	G	A
chr21	46501557	46501558	rs4818759	T	C
chr21	46501576	46501577	rs2838771	G	C
chr21	46502554	46502555	rs9983296	C	G
chr21	46504038	46504039	rs2838773	C	G
chr21	46504764	46504765	rs192384249	C	A
chr21	46505979	46505980	rs870144	A	C
chr21	46506577	46506578	rs414189	A	G
chr21	46510708	46510709	rs3788157	T	C
chr21	46510887	46510888	rs407614	C	T
chr21	46510890	46510891	rs201346955	T	C
chr21	46510938	46510939	rs381390	A	G
chr21	46510955	46510956	rs381655	A	G
chr21	46512506	46512507	rs412431	T	G
chr21	46512758	46512759	rs431666	C	T
chr21	46513318	46513319	rs373249	T	G
chr21	46513695	46513696	rs423398	G	A
chr21	46513828	46513829	rs437833	A	T
chr21	46513940	46513941	rs421643	A	G
chr21	46514001	46514002	rs375621	T	C
chr21	46514070	46514071	rs76675100	A	G
chr21	46514470	46514471	rs76979054	T	C
chr21	46514818	46514819	rs2838778	C	T
chr21	46515075	46515076	rs386528	C	T
chr21	46517063	46517064	rs406551	C	A
chr21	46517077	46517078	rs407157	T	C
chr21	46517211	46517212	rs442380	G	A
chr21	46518408	46518409	rs367228	T	C
chr21	46521642	46521643	rs425176	A	G
chr21	46523261	46523262	rs444789	G	A
chr21	46523623	46523624	rs387536	A	G
chr21	46524983	46524984	rs449191	G	A
chr21	46525101	46525102	rs422205	T	C
chr21	46525473	46525474	rs451550	G	A
chr21	46525938	46525939	rs428870	T	C
chr21	46527652	46527653	rs423892	A	G
chr21	46528694	46528695	.	T	G
chr21	46528699	46528700	.	T	A
chr21	46528700	46528701	.	T	C
chr21	46528703	46528704	.	G	A
chr21	46529207	46529208	rs431775	A	G
chr21	46529770	46529771	rs378714	G	A
chr21	46530105	46530106	rs76272234	T	A
chr21	46530945	46530946	rs390504	G	A
chr21	46531152	46531153	rs447656	T	G
chr21	46531737	46531738	rs431529	T	C
chr21	46533287	46533288	rs2776389	A	G
chr21	46533940	46533941	rs439884	T	C
chr21	46534191	46534192	rs423726	A	C
chr21	46535160	46535161	rs366235	G	A
chr21	46535266	46535267	rs447302	T	C
chr21	46535792	46535793	rs78329113	A	G
chr21	46536103	46536104	rs146966565	C	T
chr21	46536586	46536587	rs2003273	C	T
chr21	46538491	46538492	rs406923	G	T
chr21	46539161	46539162	rs437286	T	C
chr21	46539371	46539372	rs454052	C	G
chr21	46539725	46539726	rs2838787	G	A
chr21	46539775	46539776	rs441788	T	C
chr21	46542374	46542375	rs2838788	T	C
chr21	46542670	46542671	rs385674	G	A
chr21	46543379	46543380	rs391834	T	G
chr21	46544051	46544052	rs79843039	T	C
chr21	46544392	46544393	.	C	T
chr21	46544702	46544703	rs2330008	A	G
chr21	46546040	46546041	rs412626	A	G
chr21	46546090	46546091	rs412666	A	G
chr21	46546234	46546235	rs413148	A	G
chr21	46548611	46548612	rs391815	G	A
chr21	46551422	46551423	rs420499	C	T
chr21	46552998	46552999	rs372173	T	C
chr21	46555672	46555673	rs403299	T	C
chr21	46556615	46556616	rs411630	C	T
chr21	46557203	46557204	rs1893562	T	C
chr21	46557261	46557262	rs414174	C	G
chr21	46557720	46557721	rs190945487	T	C
chr21	46559395	46559396	rs116333988	C	G
chr21	46560632	46560633	rs11909648	A	G
chr21	46561778	46561779	rs114884864	C	T
chr21	46562024	46562025	rs2838790	C	T
chr21	46563014	46563015	rs2838791	G	A
chr21	46570896	46570897	rs427943	A	C
chr21	46572572	46572573	rs420085	A	G
chr21	46573327	46573328	.	C	T
chr21	46573737	46573738	rs430446	G	A
chr21	46574573	46574574	rs372549	G	C
chr21	46576001	46576002	rs118043508	A	G
chr21	46576037	46576038	rs145541136	T	C
chr21	46576077	46576078	rs117964988	T	C
chr21	46577875	46577876	rs138419623	A	G
chr21	46578059	46578060	rs4819030	G	T
chr21	46578164	46578165	rs4819031	G	T
chr21	46579109	46579110	rs12185823	G	A
chr21	46580439	46580440	rs374778	T	G
chr21	46581046	46581047	rs11088982	G	A
chr21	46582924	46582925	rs398023	A	G
chr21	46583016	46583017	rs453176	T	C
chr21	46583539	46583540	rs9306119	A	C
chr21	46584076	46584077	rs407550	G	C
chr21	46588446	46588447	rs377244	A	T
chr21	46588817	46588818	rs28782181	G	A
chr21	46593248	46593249	rs2838797	T	C
chr21	46601699	46601700	rs6518214	A	C
chr21	46601851	46601852	rs983749	A	G
chr21	46611281	46611282	rs12483288	C	G
chr21	46611787	46611788	.	A	T
chr21	46611789	46611790	.	A	T
chr21	46611791	46611792	.	A	T
chr21	46611793	46611794	.	A	G
chr21	46611815	46611816	.	T	A
chr21	46611817	46611818	rs200752909	T	A
chr21	46612631	46612632	rs183451028	A	G
chr21	46619001	46619002	rs2838807	T	C
chr21	46622075	46622076	rs17004751	G	A
chr21	46626400	46626401	.	T	C
chr21	46635436	46635437	rs80174569	G	C
chr21	46637885	46637886	.	G	T
chr21	46639795	46639796	rs4818767	T	C
chr21	46640591	46640592	.	G	A
chr21	46641202	46641203	.	C	T
chr21	46642764	46642765	rs2253763	T	C
chr21	46644454	46644455	rs9980282	G	A
chr21	46644465	46644466	rs9983720	T	G
chr21	46644469	46644470	rs9980368	G	A
chr21	46644486	46644487	rs9983731	T	A
chr21	46644493	46644494	.	G	T
chr21	46644610	46644611	.	G	A
chr21	46645857	46645858	.	C	T
chr21	46646330	46646331	.	C	G
chr21	46647105	46647106	rs914211	A	G
chr21	46647582	46647583	rs748559	G	A
chr21	46647741	46647742	rs1106627	C	T
chr21	46647901	46647902	rs748557	T	G
chr21	46649908	46649909	.	T	C
chr21	46650102	46650103	rs9983395	T	A

## Sheet: BERP35T1
SNPs in ADAR2
#CHROM	POS	END	ID	REF	ALT
chr21	46491155	46491156	rs7282639	G	C
chr21	46491312	46491313	rs7279120	A	T
chr21	46492164	46492165	rs61738763	C	T
chr21	46493003	46493004	rs915814	G	A
chr21	46493753	46493754	rs8131990	A	G
chr21	46493897	46493898	rs187170538	T	G
chr21	46493936	46493937	.	G	A
chr21	46493938	46493939	.	C	G
chr21	46493969	46493970	.	G	A
chr21	46493973	46493974	.	G	C
chr21	46493974	46493975	.	G	C
chr21	46493975	46493976	.	G	C
chr21	46494117	46494118	rs117817678	G	A
chr21	46494265	46494266	.	G	A
chr21	46494920	46494921	rs150735593	T	C
chr21	46494995	46494996	rs9977825	T	C
chr21	46495157	46495158	rs76145415	A	G
chr21	46495224	46495225	rs4819027	C	G
chr21	46496013	46496014	rs115586318	A	G
chr21	46496073	46496074	rs76528216	T	C
chr21	46496288	46496289	rs7275931	G	C
chr21	46496920	46496921	rs78038282	G	T
chr21	46496921	46496922	rs12482952	G	A
chr21	46497815	46497816	rs12483115	T	G
chr21	46497851	46497852	rs75022962	C	T
chr21	46497969	46497970	rs76249617	A	T
chr21	46498684	46498685	rs8130074	C	G
chr21	46499158	46499159	rs12483312	A	G
chr21	46499256	46499257	rs12483758	T	G
chr21	46499849	46499850	rs7275205	C	G
chr21	46499978	46499979	rs115369908	G	A
chr21	46500202	46500203	rs77607199	G	A
chr21	46500235	46500236	rs75340258	A	T
chr21	46500605	46500606	rs77423896	A	G
chr21	46501346	46501347	rs3788154	G	A
chr21	46501493	46501494	rs3788155	C	G
chr21	46501557	46501558	rs4818759	T	C
chr21	46501576	46501577	rs2838771	G	C
chr21	46501659	46501660	rs2838772	C	T
chr21	46502169	46502170	rs12482954	C	T
chr21	46502199	46502200	rs12483020	A	G
chr21	46502294	46502295	rs114321839	A	C
chr21	46504038	46504039	rs2838773	C	G
chr21	46505089	46505090	rs870350	A	G
chr21	46505099	46505100	rs870351	G	T
chr21	46505109	46505110	rs147960077	G	A
chr21	46505782	46505783	rs870145	C	T
chr21	46505979	46505980	rs870144	A	C
chr21	46506577	46506578	rs414189	A	G
chr21	46507079	46507080	rs76466994	A	G
chr21	46507286	46507287	rs114782320	G	A
chr21	46507697	46507698	rs12483279	C	T
chr21	46507999	46508000	rs11911148	G	C
chr21	46508348	46508349	rs74471888	G	A
chr21	46510054	46510055	rs73230662	A	G
chr21	46510316	46510317	rs2838774	G	T
chr21	46510442	46510443	rs3788156	G	A
chr21	46510887	46510888	rs407614	C	T
chr21	46510906	46510907	rs8132752	T	C
chr21	46510955	46510956	rs381655	A	G
chr21	46512357	46512358	rs2838776	A	T
chr21	46512506	46512507	rs412431	T	G
chr21	46513318	46513319	rs373249	T	G
chr21	46513695	46513696	rs423398	G	A
chr21	46513828	46513829	rs437833	A	T
chr21	46514001	46514002	rs375621	T	C
chr21	46517077	46517078	rs407157	T	C
chr21	46517914	46517915	.	A	G
chr21	46518408	46518409	rs367228	T	C
chr21	46520024	46520025	rs80256955	T	C
chr21	46520243	46520244	rs75734900	A	G
chr21	46520294	46520295	rs114452303	A	C
chr21	46520421	46520422	rs3178603	A	C
chr21	46521458	46521459	rs17004734	A	G
chr21	46521642	46521643	rs425176	A	G
chr21	46522624	46522625	rs79600904	T	A
chr21	46523013	46523014	rs115135727	A	G
chr21	46523261	46523262	rs444789	G	A
chr21	46523623	46523624	rs387536	A	G
chr21	46524213	46524214	rs79843819	C	T
chr21	46524983	46524984	rs449191	G	A
chr21	46525101	46525102	rs422205	T	C
chr21	46525473	46525474	rs451550	G	A
chr21	46526657	46526658	rs12482868	G	A
chr21	46527652	46527653	rs423892	A	G
chr21	46527853	46527854	rs7281718	G	A
chr21	46527979	46527980	rs7283619	A	G
chr21	46528687	46528688	.	T	G
chr21	46528693	46528694	.	A	T
chr21	46528695	46528696	rs200286091	A	T
chr21	46528696	46528697	rs201103097	T	C
chr21	46528697	46528698	.	T	A
chr21	46528699	46528700	.	T	A
chr21	46528700	46528701	.	T	C
chr21	46529770	46529771	rs378714	G	A
chr21	46532998	46532999	rs2838786	T	C
chr21	46533155	46533156	rs148216966	T	G
chr21	46533287	46533288	rs2776389	A	G
chr21	46533412	46533413	.	A	G
chr21	46533685	46533686	rs75552977	A	G
chr21	46535075	46535076	rs116231809	T	C
chr21	46535160	46535161	rs366235	G	A
chr21	46535266	46535267	rs447302	T	C
chr21	46538112	46538113	.	C	T
chr21	46538491	46538492	rs406923	G	T
chr21	46539479	46539480	rs17004739	T	C
chr21	46539775	46539776	rs441788	T	C
chr21	46541428	46541429	rs114462634	A	G
chr21	46542245	46542246	rs114343112	C	G
chr21	46542544	46542545	rs731248	C	A
chr21	46543210	46543211	rs75575265	A	G
chr21	46543212	46543213	rs200182061	A	G
chr21	46543213	46543214	rs147459424	A	T
chr21	46543214	46543215	rs202127118	T	A
chr21	46544702	46544703	rs2330008	A	G
chr21	46544706	46544707	.	G	A
chr21	46545996	46545997	rs8127577	A	G
chr21	46546234	46546235	rs413148	A	G
chr21	46546357	46546358	rs8129934	G	A
chr21	46547026	46547027	rs8132454	A	G
chr21	46547387	46547388	rs8134889	G	T
chr21	46547565	46547566	rs77867231	C	T
chr21	46548133	46548134	rs2838789	G	A
chr21	46549069	46549070	.	G	T
chr21	46550392	46550393	rs1556316	C	T
chr21	46551422	46551423	rs420499	C	T
chr21	46552084	46552085	rs114919542	C	T
chr21	46552085	46552086	rs3788163	G	A
chr21	46553509	46553510	rs116696030	T	G
chr21	46553793	46553794	.	G	A
chr21	46554682	46554683	rs145962363	G	A
chr21	46555672	46555673	rs403299	T	C
chr21	46556136	46556137	rs114761865	T	A
chr21	46556216	46556217	rs3788164	T	C
chr21	46556544	46556545	rs9980216	G	T
chr21	46556615	46556616	rs411630	C	T
chr21	46557203	46557204	rs1893562	T	C
chr21	46557261	46557262	rs414174	C	G
chr21	46557401	46557402	rs148446567	G	A
chr21	46557623	46557624	rs114860774	G	A
chr21	46558189	46558190	rs118126416	A	G
chr21	46558840	46558841	rs201372575	T	C
chr21	46560632	46560633	rs11909648	A	G
chr21	46563820	46563821	rs13047590	C	T
chr21	46564074	46564075	rs2838792	T	C
chr21	46566531	46566532	rs3746976	T	C
chr21	46569943	46569944	rs116993060	A	C
chr21	46572572	46572573	rs420085	A	G
chr21	46573737	46573738	rs430446	G	A
chr21	46573818	46573819	rs76628070	T	G
chr21	46575512	46575513	rs78002406	C	T
chr21	46575697	46575698	.	C	T
chr21	46575702	46575703	.	C	T
chr21	46575705	46575706	.	C	T
chr21	46575709	46575710	.	C	T
chr21	46576001	46576002	rs118043508	A	G
chr21	46576037	46576038	rs145541136	T	C
chr21	46576064	46576065	.	A	G
chr21	46576077	46576078	rs117964988	T	C
chr21	46576171	46576172	.	C	T
chr21	46576433	46576434	.	C	T
chr21	46577056	46577057	rs75395844	G	A
chr21	46578954	46578955	rs422720	C	A
chr21	46579416	46579417	rs17004743	A	G
chr21	46579883	46579884	rs139241075	G	A
chr21	46580370	46580371	rs381466	C	T
chr21	46580439	46580440	rs374778	T	G
chr21	46580779	46580780	rs3788169	C	T
chr21	46581075	46581076	rs77766466	G	C
chr21	46581167	46581168	rs384876	T	C
chr21	46581233	46581234	rs377524	A	G
chr21	46581295	46581296	rs434492	G	C
chr21	46581634	46581635	rs386762	A	G
chr21	46581762	46581763	rs8130097	C	A
chr21	46582564	46582565	rs397092	A	G
chr21	46582871	46582872	rs116179174	C	T
chr21	46582924	46582925	rs398023	A	G
chr21	46583016	46583017	rs453176	T	C
chr21	46583539	46583540	rs9306119	A	C
chr21	46583547	46583548	rs3788170	G	C
chr21	46583589	46583590	rs3788171	A	G
chr21	46583851	46583852	rs113829491	C	T
chr21	46584076	46584077	rs407550	G	C
chr21	46585480	46585481	rs372766	C	T
chr21	46586207	46586208	rs79592675	A	G
chr21	46586986	46586987	rs12627065	G	A
chr21	46587022	46587023	rs12627151	C	T
chr21	46587127	46587128	rs114587921	A	G
chr21	46587537	46587538	rs365791	A	G
chr21	46588446	46588447	rs377244	A	T
chr21	46588538	46588539	rs112704175	G	A
chr21	46588831	46588832	rs114356289	C	A
chr21	46589953	46589954	rs446158	G	A
chr21	46590463	46590464	rs142852625	T	C
chr21	46590783	46590784	rs17004748	A	G
chr21	46591017	46591018	rs116171423	T	C
chr21	46591200	46591201	rs114917999	G	A
chr21	46591284	46591285	rs79843064	G	A
chr21	46591917	46591918	rs77239296	G	A
chr21	46592942	46592943	rs8129624	T	C
chr21	46593045	46593046	rs112927775	A	T
chr21	46594686	46594687	rs112464650	T	G
chr21	46598258	46598259	rs9978240	C	T
chr21	46598350	46598351	rs1537121	G	C
chr21	46599714	46599715	rs8133307	C	T
chr21	46599756	46599757	rs2838801	T	G
chr21	46600061	46600062	rs2838802	A	G
chr21	46600126	46600127	rs2838803	C	T
chr21	46600715	46600716	rs9653788	C	T
chr21	46600720	46600721	rs75012184	C	T
chr21	46600785	46600786	rs73384791	T	A
chr21	46601699	46601700	rs6518214	A	C
chr21	46601851	46601852	rs983749	A	G
chr21	46604150	46604151	rs192446675	T	A
chr21	46605694	46605695	rs1556317	C	T
chr21	46605839	46605840	rs7281416	T	C
chr21	46607148	46607149	rs112269150	C	T
chr21	46608194	46608195	rs149599924	G	A
chr21	46608356	46608357	rs76738904	T	C
chr21	46608645	46608646	rs13433524	A	G
chr21	46609110	46609111	rs8126717	A	C
chr21	46609258	46609259	rs8126895	A	G
chr21	46609629	46609630	rs76119893	A	G
chr21	46609934	46609935	rs6518215	T	G
chr21	46610815	46610816	rs8134382	G	A
chr21	46610842	46610843	rs6518216	A	C
chr21	46610915	46610916	rs6518217	A	C
chr21	46611502	46611503	rs11911460	A	T
chr21	46613039	46613040	rs6518218	A	G
chr21	46614346	46614347	rs7277143	C	G
chr21	46614367	46614368	rs113266770	C	T
chr21	46614377	46614378	rs7277260	C	T
chr21	46614403	46614404	rs7281657	T	C
chr21	46614415	46614416	rs7281659	T	C
chr21	46615152	46615153	rs10222166	A	T
chr21	46615331	46615332	rs8128889	T	C
chr21	46616114	46616115	rs114708580	G	T
chr21	46616137	46616138	rs66664884	G	A
chr21	46616441	46616442	rs8130224	A	G
chr21	46616862	46616863	rs73386704	C	T
chr21	46616978	46616979	rs66837495	G	A
chr21	46617587	46617588	rs9974232	A	G
chr21	46617672	46617673	rs115920154	A	C
chr21	46618408	46618409	rs199964072	T	C
chr21	46618449	46618450	rs8130862	C	G
chr21	46619001	46619002	rs2838807	T	C
chr21	46619546	46619547	rs58625509	C	T
chr21	46619558	46619559	rs8134789	G	A
chr21	46619840	46619841	rs1556318	G	T
chr21	46619846	46619847	rs4392344	A	G
chr21	46621438	46621439	rs2838809	C	T
chr21	46621751	46621752	rs79164404	G	C
chr21	46622042	46622043	rs1556319	G	A
chr21	46622369	46622370	rs13047803	T	C
chr21	46623323	46623324	rs2838810	A	G
chr21	46623615	46623616	rs73386714	C	A
chr21	46624090	46624091	rs7279808	A	G
chr21	46624341	46624342	rs2838811	C	T
chr21	46624691	46624692	rs199854928	G	T
chr21	46624807	46624808	rs2838812	C	T
chr21	46625120	46625121	rs3788180	A	G
chr21	46625193	46625194	.	G	A
chr21	46625196	46625197	.	A	T
chr21	46628446	46628447	.	A	G
chr21	46629276	46629277	rs2838814	T	C
chr21	46630042	46630043	rs2838816	G	A
chr21	46631696	46631697	rs57570541	C	T
chr21	46631811	46631812	rs9978543	G	A
chr21	46633572	46633573	rs114805224	G	A
chr21	46633609	46633610	rs7283317	G	T
chr21	46634966	46634967	rs2150439	C	T
chr21	46635709	46635710	rs73386742	G	A
chr21	46635856	46635857	rs79111403	T	C
chr21	46636161	46636162	rs7281757	T	C
chr21	46636317	46636318	.	A	T
chr21	46636844	46636845	rs9983925	C	T
chr21	46637413	46637414	rs9637192	T	C
chr21	46638897	46638898	rs142736717	A	T
chr21	46639795	46639796	rs4818767	T	C
chr21	46641017	46641018	rs2838818	A	G
chr21	46641968	46641969	rs1051367	G	A
chr21	46642764	46642765	rs2253763	T	C
chr21	46643782	46643783	.	C	T
chr21	46644454	46644455	rs9980282	G	A
chr21	46644458	46644459	rs73233873	C	T
chr21	46644462	46644463	.	T	G
chr21	46644465	46644466	rs9983720	T	G
chr21	46644469	46644470	rs9980368	G	A
chr21	46644563	46644564	rs11701974	A	G
chr21	46644593	46644594	.	C	T
chr21	46644599	46644600	rs11701976	A	G
chr21	46644735	46644736	rs11701929	C	T
chr21	46646005	46646006	rs2838820	T	C
chr21	46646264	46646265	rs1051385	T	C
chr21	46646546	46646547	rs2838821	T	G
chr21	46647078	46647079	rs914210	G	A
chr21	46647105	46647106	rs914211	A	G
chr21	46647582	46647583	rs748559	G	A
chr21	46647836	46647837	rs748558	A	G
chr21	46647901	46647902	rs748557	T	G
chr21	46649723	46649724	rs144466417	T	C
chr21	46650102	46650103	rs9983395	T	A

## Sheet: BERP35T4
SNPs in ADAR2
#CHROM	POS	END	ID	REF	ALT
chr21	46491155	46491156	rs7282639	G	C
chr21	46491312	46491313	rs7279120	A	T
chr21	46492164	46492165	rs61738763	C	T
chr21	46493003	46493004	rs915814	G	A
chr21	46493753	46493754	rs8131990	A	G
chr21	46493969	46493970	.	G	A
chr21	46493973	46493974	.	G	C
chr21	46493974	46493975	.	G	C
chr21	46493975	46493976	.	G	C
chr21	46494117	46494118	rs117817678	G	A
chr21	46494265	46494266	.	G	A
chr21	46494995	46494996	rs9977825	T	C
chr21	46495157	46495158	rs76145415	A	G
chr21	46495224	46495225	rs4819027	C	G
chr21	46496013	46496014	rs115586318	A	G
chr21	46496073	46496074	rs76528216	T	C
chr21	46496288	46496289	rs7275931	G	C
chr21	46496920	46496921	rs78038282	G	T
chr21	46496921	46496922	rs12482952	G	A
chr21	46497815	46497816	rs12483115	T	G
chr21	46497851	46497852	rs75022962	C	T
chr21	46497969	46497970	rs76249617	A	T
chr21	46498684	46498685	rs8130074	C	G
chr21	46499158	46499159	rs12483312	A	G
chr21	46499256	46499257	rs12483758	T	G
chr21	46499849	46499850	rs7275205	C	G
chr21	46499978	46499979	rs115369908	G	A
chr21	46500202	46500203	rs77607199	G	A
chr21	46500235	46500236	rs75340258	A	T
chr21	46500605	46500606	rs77423896	A	G
chr21	46501346	46501347	rs3788154	G	A
chr21	46501493	46501494	rs3788155	C	G
chr21	46501557	46501558	rs4818759	T	C
chr21	46501576	46501577	rs2838771	G	C
chr21	46501659	46501660	rs2838772	C	T
chr21	46502169	46502170	rs12482954	C	T
chr21	46502199	46502200	rs12483020	A	G
chr21	46502294	46502295	rs114321839	A	C
chr21	46504038	46504039	rs2838773	C	G
chr21	46505089	46505090	rs870350	A	G
chr21	46505099	46505100	rs870351	G	T
chr21	46505109	46505110	rs147960077	G	A
chr21	46505782	46505783	rs870145	C	T
chr21	46505979	46505980	rs870144	A	C
chr21	46506577	46506578	rs414189	A	G
chr21	46507079	46507080	rs76466994	A	G
chr21	46507286	46507287	rs114782320	G	A
chr21	46507697	46507698	rs12483279	C	T
chr21	46507999	46508000	rs11911148	G	C
chr21	46508348	46508349	rs74471888	G	A
chr21	46510054	46510055	rs73230662	A	G
chr21	46510316	46510317	rs2838774	G	T
chr21	46510442	46510443	rs3788156	G	A
chr21	46510887	46510888	rs407614	C	T
chr21	46510906	46510907	rs8132752	T	C
chr21	46510955	46510956	rs381655	A	G
chr21	46512357	46512358	rs2838776	A	T
chr21	46512506	46512507	rs412431	T	G
chr21	46513318	46513319	rs373249	T	G
chr21	46513695	46513696	rs423398	G	A
chr21	46513828	46513829	rs437833	A	T
chr21	46514001	46514002	rs375621	T	C
chr21	46517077	46517078	rs407157	T	C
chr21	46517914	46517915	.	A	G
chr21	46518408	46518409	rs367228	T	C
chr21	46520024	46520025	rs80256955	T	C
chr21	46520243	46520244	rs75734900	A	G
chr21	46520294	46520295	rs114452303	A	C
chr21	46520421	46520422	rs3178603	A	C
chr21	46521458	46521459	rs17004734	A	G
chr21	46521642	46521643	rs425176	A	G
chr21	46522624	46522625	rs79600904	T	A
chr21	46523013	46523014	rs115135727	A	G
chr21	46523261	46523262	rs444789	G	A
chr21	46523623	46523624	rs387536	A	G
chr21	46524213	46524214	rs79843819	C	T
chr21	46524983	46524984	rs449191	G	A
chr21	46525101	46525102	rs422205	T	C
chr21	46525473	46525474	rs451550	G	A
chr21	46526657	46526658	rs12482868	G	A
chr21	46527652	46527653	rs423892	A	G
chr21	46527853	46527854	rs7281718	G	A
chr21	46527979	46527980	rs7283619	A	G
chr21	46528695	46528696	rs200286091	A	T
chr21	46528698	46528699	.	C	A
chr21	46528699	46528700	.	T	A
chr21	46528700	46528701	.	T	C
chr21	46529770	46529771	rs378714	G	A
chr21	46532998	46532999	rs2838786	T	C
chr21	46533155	46533156	rs148216966	T	G
chr21	46533287	46533288	rs2776389	A	G
chr21	46533412	46533413	.	A	G
chr21	46533685	46533686	rs75552977	A	G
chr21	46535075	46535076	rs116231809	T	C
chr21	46535160	46535161	rs366235	G	A
chr21	46535266	46535267	rs447302	T	C
chr21	46538112	46538113	.	C	T
chr21	46538491	46538492	rs406923	G	T
chr21	46539479	46539480	rs17004739	T	C
chr21	46539775	46539776	rs441788	T	C
chr21	46541428	46541429	rs114462634	A	G
chr21	46542245	46542246	rs114343112	C	G
chr21	46542544	46542545	rs731248	C	A
chr21	46543210	46543211	rs75575265	A	G
chr21	46543212	46543213	rs200182061	A	G
chr21	46544702	46544703	rs2330008	A	G
chr21	46544706	46544707	.	G	A
chr21	46545996	46545997	rs8127577	A	G
chr21	46546234	46546235	rs413148	A	G
chr21	46546357	46546358	rs8129934	G	A
chr21	46547026	46547027	rs8132454	A	G
chr21	46547387	46547388	rs8134889	G	T
chr21	46547565	46547566	rs77867231	C	T
chr21	46548133	46548134	rs2838789	G	A
chr21	46549069	46549070	.	G	T
chr21	46550392	46550393	rs1556316	C	T
chr21	46551422	46551423	rs420499	C	T
chr21	46552084	46552085	rs114919542	C	T
chr21	46552085	46552086	rs3788163	G	A
chr21	46553509	46553510	rs116696030	T	G
chr21	46554682	46554683	rs145962363	G	A
chr21	46555672	46555673	rs403299	T	C
chr21	46556136	46556137	rs114761865	T	A
chr21	46556216	46556217	rs3788164	T	C
chr21	46556544	46556545	rs9980216	G	T
chr21	46556615	46556616	rs411630	C	T
chr21	46557203	46557204	rs1893562	T	C
chr21	46557261	46557262	rs414174	C	G
chr21	46557401	46557402	rs148446567	G	A
chr21	46557623	46557624	rs114860774	G	A
chr21	46558189	46558190	rs118126416	A	G
chr21	46559850	46559851	.	T	C
chr21	46560632	46560633	rs11909648	A	G
chr21	46563820	46563821	rs13047590	C	T
chr21	46564074	46564075	rs2838792	T	C
chr21	46566531	46566532	rs3746976	T	C
chr21	46569943	46569944	rs116993060	A	C
chr21	46572572	46572573	rs420085	A	G
chr21	46573737	46573738	rs430446	G	A
chr21	46573818	46573819	rs76628070	T	G
chr21	46575512	46575513	rs78002406	C	T
chr21	46575701	46575702	.	C	T
chr21	46575702	46575703	.	C	T
chr21	46575703	46575704	.	C	A
chr21	46576001	46576002	rs118043508	A	G
chr21	46576037	46576038	rs145541136	T	C
chr21	46576077	46576078	rs117964988	T	C
chr21	46576433	46576434	.	C	T
chr21	46577056	46577057	rs75395844	G	A
chr21	46578954	46578955	rs422720	C	A
chr21	46579416	46579417	rs17004743	A	G
chr21	46579883	46579884	rs139241075	G	A
chr21	46580370	46580371	rs381466	C	T
chr21	46580439	46580440	rs374778	T	G
chr21	46580779	46580780	rs3788169	C	T
chr21	46581075	46581076	rs77766466	G	C
chr21	46581167	46581168	rs384876	T	C
chr21	46581233	46581234	rs377524	A	G
chr21	46581295	46581296	rs434492	G	C
chr21	46581634	46581635	rs386762	A	G
chr21	46581762	46581763	rs8130097	C	A
chr21	46582564	46582565	rs397092	A	G
chr21	46582871	46582872	rs116179174	C	T
chr21	46582924	46582925	rs398023	A	G
chr21	46583016	46583017	rs453176	T	C
chr21	46583539	46583540	rs9306119	A	C
chr21	46583547	46583548	rs3788170	G	C
chr21	46583589	46583590	rs3788171	A	G
chr21	46583851	46583852	rs113829491	C	T
chr21	46584076	46584077	rs407550	G	C
chr21	46585480	46585481	rs372766	C	T
chr21	46586207	46586208	rs79592675	A	G
chr21	46586986	46586987	rs12627065	G	A
chr21	46587022	46587023	rs12627151	C	T
chr21	46587127	46587128	rs114587921	A	G
chr21	46587537	46587538	rs365791	A	G
chr21	46588446	46588447	rs377244	A	T
chr21	46588538	46588539	rs112704175	G	A
chr21	46588831	46588832	rs114356289	C	A
chr21	46589953	46589954	rs446158	G	A
chr21	46590463	46590464	rs142852625	T	C
chr21	46590783	46590784	rs17004748	A	G
chr21	46591017	46591018	rs116171423	T	C
chr21	46591200	46591201	rs114917999	G	A
chr21	46591284	46591285	rs79843064	G	A
chr21	46591917	46591918	rs77239296	G	A
chr21	46592942	46592943	rs8129624	T	C
chr21	46593045	46593046	rs112927775	A	T
chr21	46594686	46594687	rs112464650	T	G
chr21	46598258	46598259	rs9978240	C	T
chr21	46598350	46598351	rs1537121	G	C
chr21	46599714	46599715	rs8133307	C	T
chr21	46599756	46599757	rs2838801	T	G
chr21	46600061	46600062	rs2838802	A	G
chr21	46600126	46600127	rs2838803	C	T
chr21	46600715	46600716	rs9653788	C	T
chr21	46600720	46600721	rs75012184	C	T
chr21	46600785	46600786	rs73384791	T	A
chr21	46601699	46601700	rs6518214	A	C
chr21	46601851	46601852	rs983749	A	G
chr21	46604150	46604151	rs192446675	T	A
chr21	46605694	46605695	rs1556317	C	T
chr21	46605839	46605840	rs7281416	T	C
chr21	46607148	46607149	rs112269150	C	T
chr21	46608194	46608195	rs149599924	G	A
chr21	46608356	46608357	rs76738904	T	C
chr21	46608645	46608646	rs13433524	A	G
chr21	46609110	46609111	rs8126717	A	C
chr21	46609258	46609259	rs8126895	A	G
chr21	46609629	46609630	rs76119893	A	G
chr21	46609934	46609935	rs6518215	T	G
chr21	46610815	46610816	rs8134382	G	A
chr21	46610842	46610843	rs6518216	A	C
chr21	46610915	46610916	rs6518217	A	C
chr21	46611502	46611503	rs11911460	A	T
chr21	46613039	46613040	rs6518218	A	G
chr21	46614346	46614347	rs7277143	C	G
chr21	46614367	46614368	rs113266770	C	T
chr21	46614377	46614378	rs7277260	C	T
chr21	46614403	46614404	rs7281657	T	C
chr21	46614415	46614416	rs7281659	T	C
chr21	46615152	46615153	rs10222166	A	T
chr21	46615331	46615332	rs8128889	T	C
chr21	46616114	46616115	rs114708580	G	T
chr21	46616137	46616138	rs66664884	G	A
chr21	46616441	46616442	rs8130224	A	G
chr21	46616862	46616863	rs73386704	C	T
chr21	46616978	46616979	rs66837495	G	A
chr21	46617587	46617588	rs9974232	A	G
chr21	46617672	46617673	rs115920154	A	C
chr21	46618408	46618409	rs199964072	T	C
chr21	46618449	46618450	rs8130862	C	G
chr21	46619001	46619002	rs2838807	T	C
chr21	46619546	46619547	rs58625509	C	T
chr21	46619558	46619559	rs8134789	G	A
chr21	46619840	46619841	rs1556318	G	T
chr21	46619846	46619847	rs4392344	A	G
chr21	46621438	46621439	rs2838809	C	T
chr21	46621751	46621752	rs79164404	G	C
chr21	46622042	46622043	rs1556319	G	A
chr21	46622369	46622370	rs13047803	T	C
chr21	46623323	46623324	rs2838810	A	G
chr21	46623615	46623616	rs73386714	C	A
chr21	46624090	46624091	rs7279808	A	G
chr21	46624341	46624342	rs2838811	C	T
chr21	46624691	46624692	rs199854928	G	T
chr21	46624807	46624808	rs2838812	C	T
chr21	46625120	46625121	rs3788180	A	G
chr21	46625192	46625193	.	A	T
chr21	46625193	46625194	.	G	A
chr21	46628446	46628447	.	A	G
chr21	46628540	46628541	rs73386724	C	T
chr21	46628646	46628647	rs3788181	T	A
chr21	46629276	46629277	rs2838814	T	C
chr21	46630042	46630043	rs2838816	G	A
chr21	46631696	46631697	rs57570541	C	T
chr21	46631811	46631812	rs9978543	G	A
chr21	46633572	46633573	rs114805224	G	A
chr21	46633609	46633610	rs7283317	G	T
chr21	46634966	46634967	rs2150439	C	T
chr21	46635709	46635710	rs73386742	G	A
chr21	46635856	46635857	rs79111403	T	C
chr21	46636161	46636162	rs7281757	T	C
chr21	46636317	46636318	.	A	T
chr21	46636844	46636845	rs9983925	C	T
chr21	46637413	46637414	rs9637192	T	C
chr21	46638897	46638898	rs142736717	A	T
chr21	46639795	46639796	rs4818767	T	C
chr21	46641017	46641018	rs2838818	A	G
chr21	46641968	46641969	rs1051367	G	A
chr21	46642764	46642765	rs2253763	T	C
chr21	46643782	46643783	.	C	T
chr21	46644454	46644455	rs9980282	G	A
chr21	46644465	46644466	rs9983720	T	G
chr21	46644469	46644470	rs9980368	G	A
chr21	46644486	46644487	rs9983731	T	A
chr21	46644563	46644564	rs11701974	A	G
chr21	46644593	46644594	.	C	T
chr21	46644599	46644600	rs11701976	A	G
chr21	46644735	46644736	rs11701929	C	T
chr21	46646005	46646006	rs2838820	T	C
chr21	46646264	46646265	rs1051385	T	C
chr21	46646546	46646547	rs2838821	T	G
chr21	46647078	46647079	rs914210	G	A
chr21	46647105	46647106	rs914211	A	G
chr21	46647582	46647583	rs748559	G	A
chr21	46647836	46647837	rs748558	A	G
chr21	46647901	46647902	rs748557	T	G
chr21	46649723	46649724	rs144466417	T	C
chr21	46650102	46650103	rs9983395	T	A
